# Supplementary material for: Systematic profiling of alternative splicing signature reveals prognostic predictor for cervical cancer
Source: J Transl Med. 2019 Nov 19;17:379. doi: 10.1186/s12967-019-02140-x (PMC6865056; doi:10.1186/s12967-019-02140-x)
Supplement: Supplementary file 1 — Additional file 1: Table S1. Alternative splicing events in 253 cancer samples. [file 12967_2019_2140_MOESM1_ESM.txt]

TCGA_2W_A8YY	TCGA_4J_AA1J	TCGA_BI_A0VR	TCGA_BI_A0VS	TCGA_BI_A20A	TCGA_C5_A0TN	TCGA_C5_A1BE	TCGA_C5_A1BF	TCGA_C5_A1BI	TCGA_C5_A1BJ	TCGA_C5_A1BK	TCGA_C5_A1BL	TCGA_C5_A1BM	TCGA_C5_A1BN	TCGA_C5_A1BQ	TCGA_C5_A1M5	TCGA_C5_A1M6	TCGA_C5_A1M7	TCGA_C5_A1M8	TCGA_C5_A1M9	TCGA_C5_A1ME	TCGA_C5_A1MF	TCGA_C5_A1MH	TCGA_C5_A1MI	TCGA_C5_A1MJ	TCGA_C5_A1MK	TCGA_C5_A1ML	TCGA_C5_A1MN	TCGA_C5_A1MP	TCGA_C5_A1MQ	TCGA_C5_A2LS	TCGA_C5_A2LT	TCGA_C5_A2LV	TCGA_C5_A2LX	TCGA_C5_A2LY	TCGA_C5_A2LZ	TCGA_C5_A2M1	TCGA_C5_A2M2	TCGA_C5_A3HD	TCGA_C5_A3HE	TCGA_C5_A3HF	TCGA_C5_A3HL	TCGA_C5_A7CG	TCGA_C5_A7CH	TCGA_C5_A7CJ	TCGA_C5_A7CK	TCGA_C5_A7CL	TCGA_C5_A7CM	TCGA_C5_A7CO	TCGA_C5_A7UC
null	0.8977	0.9125	0.8682	1	0.7368	0.8932	1	0.968	0.91	0.865	0.7524	0.9279	0.9886	0.9601	1	null	0.9156	0.931	0.9111	null	null	0.9436	1	0.8191	0.9395	0.9595	0.9706	1	1	1	1	1	1	1	0.9559	1	1	1	0.762	0.9104	0.9712	0.9584	1	0.9859	0.9436	0.9766	null	0.9472	0.7244
0.8088	0.4794	0.5789	0.5301	0.2529	0.8295	0.7041	0.2973	0.3378	0.4204	0.4254	0.3607	0.4694	0.4104	0.3767	0.3548	null	0.4499	0.4583	0.1499	null	null	0.3799	0.4783	0.4135	0.3489	0.5332	0.5423	0.5166	null	null	0.4135	null	null	null	0.3607	0.3767	null	0.22	0.4583	0.3215	0.4699	0.4074	0.6381	0.3305	0.8295	0.4343	null	0.3198	0.5816
0.9097	0.8674	0.9684	0.9771	0.9269	0.9124	0.9255	0.9485	0.9251	0.938	0.9354	0.9616	0.9184	0.9309	0.938	1	0.9387	0.9377	0.9104	0.9559	1	0.9536	0.9316	0.9185	0.9502	0.9251	0.9573	0.9309	0.8982	0.913	0.98	0.9449	0.9612	0.9909	0.9495	0.9275	0.9515	0.8712	0.9219	0.9773	0.9139	0.9677	1	0.9588	0.9466	0.9674	0.9316	0.9459	0.9421	0.9375
0.9328	0.9042	0.9541	0.9795	0.9107	0.9395	0.8862	0.979	0.9368	0.9328	0.9108	0.974	0.9578	0.9369	0.9749	1	0.885	0.9558	0.9353	0.9731	1	0.9816	0.9279	0.9298	0.9025	0.9103	0.9307	0.8352	0.8698	0.8731	0.9745	0.9119	0.9764	0.993	0.9573	0.9174	0.9405	0.9472	0.9083	0.9861	0.9266	0.9809	1	0.9786	0.9253	0.9058	0.9343	0.8838	0.9672	0.8223
0.443	0.4322	0.6192	0.4901	0.5757	0.4184	0.6408	0.3038	0.4691	0.5382	0.6163	0.4069	0.3526	0.4883	0.2938	0.46	0.674	0.4287	0.4387	0.3967	0.3659	0.3039	0.5308	0.4756	0.6834	0.5699	0.6412	0.7363	0.5699	0.6359	0.5621	0.6421	0.3866	0.4553	0.4836	0.5479	0.5786	0.2877	0.5648	0.3926	0.4759	0.3799	0.6257	0.3701	0.5944	0.7701	0.5065	0.7207	0.3791	0.7848
0.5554	0.8586	0.816	0.7984	0.3152	null	0.4731	0.5032	0.5032	0.4662	null	0.4441	0.463	0.6693	0.409	0.6395	0.425	0.6513	0.3927	0.6378	null	null	0.7651	0.6141	0.5032	0.6608	0.36	0.7168	0.4761	null	0.3688	0.3997	0.4976	0.6552	null	0.4317	0.8637	0.5912	0.6139	0.2137	0.8261	1	0.6	0.7167	0.5476	0.4136	0.4576	0.3787	0.2758	0.7688
0.1846	0	0.184	0.07	0.3732	null	0.4268	0.2837	0.2837	0.4416	null	0.1169	0.3654	0	0.2719	0.3605	0.575	0.0995	0.4133	0.1259	null	null	0.2349	0.2203	0.3611	0.2086	0.2842	0.0984	0.3222	null	0.3882	0.1262	0.1746	0.3448	null	0.3786	0.1363	0.1697	0.2513	0.1038	0.1739	0	0.1776	0.0596	0.1572	0.4749	0.2408	0.0598	0.4789	0.2312
0.26	0.1414	0	0.1315	0.3116	null	0.1002	0.2131	0.2131	0.0922	null	0.439	0.1716	0.3307	0.3191	0	0	0.2492	0.1941	0.2364	null	null	0	0.1655	0.1357	0.1306	0.3558	0.1848	0.2017	null	0.243	0.4741	0.3279	0	null	0.1896	0	0.2391	0.1348	0.6825	0	0	0.2224	0.2237	0.2952	0.1115	0.3015	0.5615	0.2453	0
0	0.0617	0.076	0.0294	0.0326	0.028	0.0584	0.0994	0.0374	0.0597	0.0792	0.0369	0.0402	0.0663	0.0705	0.0134	0	0.0529	0.0076	0.0271	0	0	0.0196	0.0358	0.084	0.0136	0.039	0	0.0464	0	0.0342	0.0695	0.0275	0	0	0.041	0.0596	0.0431	0	0.0182	0.0478	0.0559	0.0667	0.0658	0.043	0.0147	0	0	0.024	0.0302
1	0.9383	0.924	0.9706	0.9674	0.972	0.9416	0.9006	0.9626	0.9403	0.9208	0.9631	0.9598	0.9337	0.9295	0.9866	1	0.9471	0.9924	0.9729	1	1	0.9804	0.9642	0.916	0.9864	0.961	1	0.9536	1	0.9658	0.9305	0.9725	1	1	0.959	0.9404	0.9569	1	0.9818	0.9522	0.9441	0.9333	0.9342	0.957	0.9853	1	1	0.976	0.9698
0.6958	0.7533	0.8227	0.7541	0.6168	1	0.8005	0.8024	0.6351	0.8157	0.8308	0.6654	0.7843	0.8086	0.8371	0.6568	0.7322	0.8776	0.6147	0.6654	0.3737	null	0.7922	0.8163	0.9019	0.9162	0.8414	0.8913	0.7768	0.7565	0.8325	0.9241	0.6911	0.9065	0.8614	0.8724	0.7025	0.7957	0.7565	0.9391	0.8511	0.738	0.6654	0.8011	0.8493	0.8206	0.9532	0.7541	0.7768	1
0.2342	0.6748	0.4551	0.5259	0.5972	0.4925	0.6632	0.4532	0.6599	0.4498	0.6339	0.4818	0.5305	0.3674	0.2819	0.621	0.5746	0.5261	0.6106	0.5617	0.2542	null	0.459	0.8915	0.3139	0.3618	0.5577	0.2886	0.5523	0.3795	0.6241	0.5265	0.3192	0.4527	0.3773	0.4706	0.3719	0.3593	0.4245	0.4454	0.5002	0.3527	0.5755	0.5255	0.6129	0.636	0.6145	0.6743	0.5795	0.4757
0.1163	0.4202	0.1952	0.3092	0.5243	0	0.3864	0.19	0.5831	0.1854	0.2867	0.3642	0.2521	0.1373	0.0815	0.5299	0.3405	0.154	0.5666	0.4347	0.4283	null	0.2043	0.7091	0.0508	0.0705	0.2509	0.062	0.2932	0.1867	0.2901	0.1072	0.1976	0.1119	0.1137	0.1428	0.2483	0.1538	0.218	0.0632	0.1851	0.201	0.4223	0.2473	0.2523	0.2889	0.0914	0.4299	0.3176	0
0.015	0	0	0.0118	0.0079	0	0.0125	0.0296	0.0158	0	0	0	0	0	0	0.013	0.0182	0.0069	0.0111	0.0081	0	null	0	0	0.0158	0.015	0	0	0	0	0	0	0.0177	0.0208	0	0.0115	0.0068	0.0252	0	0.0118	0.014	0	0	0	0	0	0	0	0	0
1	0.7116	0.6814	0.583	0.6414	0.5352	0.5742	0.8589	0.3221	1	1	1	0.7116	0.7576	0.7247	0.6021	0.7979	0.8621	0.5914	0.5801	null	null	1	0.836	1	1	1	0.6219	0.6056	1	0.9268	1	null	1	null	0.8896	1	0.8162	1	0.8403	0.7873	0.7046	0.4795	1	0.8065	0.6098	1	1	0.8216	0.8444
1	1	1	1	0.8467	1	1	1	0.2993	0.8799	0.7667	1	1	1	1	0.7932	0.5405	1	0.8107	0.6936	null	null	1	0.8353	0.8875	1	1	1	0.7855	1	1	0.7717	null	1	1	1	0.7172	1	1	1	0.8277	1	1	1	1	1	1	1	1	0.8457
null	0.7462	0.5243	0.4526	0.9346	null	0.6621	0.7127	0.328	1	1	0.6231	0.6787	1	null	0.6669	null	0.8921	0.7022	0.8565	null	null	1	1	0.8506	0.7049	1	1	1	null	1	null	null	null	null	1	1	0.5813	0.7248	1	0.6049	1	0.4479	1	0.7145	1	1	0.6231	0.761	1
0.1039	0.1341	0.0436	0.0445	0.2673	0.1667	0.136	0.2379	0.065	0.1339	0.2713	0.1233	0.1845	0.1617	0.0385	0.1394	0.0323	0.1401	0.1346	0.0653	null	null	0.1531	0.518	0.1007	0.1169	0.1598	0.0267	0.1718	0.1296	0.3933	0.1472	0	0.1376	0.0718	0.1169	0.0956	0.0907	0.1373	0.1026	0.1673	0.0984	0.0839	0.1864	0.2386	0.1291	0.2769	0.2297	0.0421	0.1948
0	0.1087	0.0334	0.097	0.0421	0	0.1011	0.1009	0.2044	0	0	0.0756	0.0996	0	0	0.106	0.0911	0.0267	0.0952	0.0162	null	null	0	0	0.0236	0.0545	0	0	0	0	0	0	0.0275	0	0	0	0	0.0629	0.0886	0	0.1527	0	0.11	0	0.1615	0	0	0.1093	0.0713	0
0	0.1311	0.0382	0.039	0.2432	0.0888	0.1407	0.0559	0.1837	0	0	0	0.1132	0.0324	0.0102	0.0789	0.0096	0.0271	0.1084	0.064	null	null	0	0.2734	0	0.0994	0	0.018	0.116	0	0.0697	0	0	0	0	0.0233	0	0.027	0	0.0532	0.0722	0.0579	0.1277	0	0.1122	0.0882	0	null	0.1087	0.0332
0	0.0738	0.027	0.0715	0.0325	0	0.0958	0.0202	0.3908	0	0	0	0.0538	0	0	0.0541	0.0263	0.0043	0.0674	0.0125	null	null	0	0	0	0.0417	0	0	0	0	0	0	0.0444	0	0	0	0	0.0198	0	0	0.064	0	0.1616	0	0.0563	0	0	null	0.0363	0
0.0068	0	0	0	0.1279	0	0	0	0.1383	0.0232	0.1063	0	0	0.0092	0.0075	0.0435	0.0167	0	0.0502	0.049	null	null	0	0.2252	0.0144	0	0.0085	0	0.1514	0	0	0.0381	0	0	0	0	0.0348	0.0249	0.0268	0	0.1249	0.018	0	0	0	0	0	null	0	0.0536
0.0411	0.0251	0.0411	0.0231	0.0271	0.021	0	0.0734	0.0484	0.0426	0	0.0302	0.0597	0.0332	0.0558	0.0355	0.079	0.0485	0.0141	0.0278	null	null	0.0421	0.0286	0.0933	0.0411	0.0629	0.0302	0.0302	null	0.0594	0.0509	0.0229	0.0332	null	0.0109	0.0191	0.029	0.0755	0.0597	0.0381	0	0.0264	0.0187	0.0694	0.0978	0.0698	0.1177	0.0161	0.0261
0.0612	0	0	0	0.0533	null	0.0813	0.087	0	0	null	null	0.0533	0	0	0	null	0.0455	null	0.0274	null	null	0	0.1103	0	0.0763	null	0.0373	null	null	0	null	0	null	null	0	0	0.0584	0.0242	0	0.041	0	0	0	0	0.1013	0	0	0	0
0.279	0.1439	0.3299	0.3122	0.1616	0.1439	0.223	0.2976	0.375	0.4049	0.3078	0.3489	0.2653	0.0887	0.1131	0.3167	0.2323	0.3101	0.5021	0.5021	0.3462	0.1182	0.1876	0.1336	0.3317	0.3352	0.0991	0.0104	0.2263	0.4499	0.321	0.3165	0.438	0.3952	0.3128	0.3513	0.2678	0.3549	0.2206	0.4567	0.2165	0.1011	0.3508	0.2197	0.362	0.2381	0.3941	0.5883	0.4138	0.2448
0.721	0.8561	0.6701	0.6878	0.8384	0.8561	0.777	0.7024	0.625	0.5951	0.6922	0.6511	0.7347	0.9113	0.8869	0.6833	0.7677	0.6899	0.4979	0.4979	0.6538	0.8818	0.8124	0.8664	0.6683	0.6648	0.9009	0.9896	0.7737	0.5501	0.679	0.6835	0.562	0.6048	0.6872	0.6487	0.7322	0.6451	0.7794	0.5433	0.7835	0.8989	0.6492	0.7804	0.638	0.7619	0.6059	0.4117	0.5862	0.7552
0.9714	0.9509	0.9217	0.9321	0.91	1	0.9076	0.9684	0.907	0.9118	0.9469	0.9758	0.9288	0.9003	0.92	0.9393	0.9169	0.9458	0.9649	1	0.9532	0.9275	0.8766	0.9478	1	1	0.9393	0.868	0.9406	0.9509	0.9316	0.926	0.9714	0.916	0.9203	0.913	0.9538	0.6828	0.8911	0.905	0.9487	0.9626	0.9455	1	0.9015	0.8838	0.9083	1	0.8378	1
1	1	0.9865	0.9785	0.9922	1	0.9927	1	0.9902	0.9951	0.9961	1	0.9921	0.9934	0.996	1	1	0.993	0.9746	1	1	1	1	1	1	1	0.997	0.9857	1	1	0.9774	1	1	0.9942	0.9944	0.9833	0.9979	1	0.9818	1	0.9928	0.994	0.9766	1	0.9942	0.9927	0.9945	1	0.9774	1
null	1	0.8961	0.7927	0.9457	null	0.9492	1	0.9368	0.961	0.9493	null	0.9269	0.9574	0.9668	1	1	0.9088	null	null	1	1	1	1	null	null	0.9637	0.9297	1	1	0.8183	1	null	0.9506	0.9551	0.8821	0.9663	1	0.9053	1	0.9092	0.9015	0.7522	null	0.9615	0.9562	0.9599	null	0.8987	null
0.9962	0.9833	0.9936	0.9969	0.9823	1	0.996	0.9962	0.994	0.9892	0.9955	0.9797	0.9938	0.9883	0.9956	1	1	0.992	0.9922	1	0.9924	1	0.9964	0.9899	0.9963	1	0.9859	0.9991	1	0.9977	0.989	0.9983	1	0.9948	0.9975	0.9846	0.9951	0.9977	0.9811	0.9965	0.9963	1	0.9889	0.995	0.9808	0.9832	0.9939	1	1	0.9973
0.0038	0.0167	0.0064	0.0031	0.0177	0	0.004	0.0038	0.006	0.0108	0.0045	0.0203	0.0062	0.0117	0.0044	0	0	0.008	0.0078	0	0.0076	0	0.0036	0.0101	0.0037	0	0.0141	0.0009	0	0.0023	0.011	0.0017	0	0.0052	0.0025	0.0154	0.0049	0.0023	0.0189	0.0035	0.0037	0	0.0111	0.005	0.0192	0.0168	0.0061	0	0	0.0027
0.019	0.0349	0.0309	0.0925	0.0298	0.0653	0.0297	0.02	0.0628	0.0291	0.0351	0.0287	0.0471	0.0397	0.0529	0.043	0.0566	0.04	0.0139	0.0467	0.0351	0.0344	0.0486	0.0371	0.032	0.0596	0.0474	0.0404	0.0678	0.0657	0.0297	0.0645	0.0418	0.0385	0.0138	0.0475	0.0471	0.0294	0.0182	0.0225	0.0325	0.0576	0.052	0.0745	0.0552	0.0439	0.0319	0.0556	0.0336	0.0888
0.0085	0.0084	0.0238	0.0107	0.0181	0.006	0.0128	0.0153	0.0231	0.0268	0.015	0.0088	0.0105	0.0157	0.0059	0.0162	0.018	0.016	0.0202	0.0078	0.0304	0	0.0302	0.023	0.0216	0.0071	0.0218	0.0055	0.0308	0.022	0.0368	0.0176	0.0055	0.0224	0.0132	0.0482	0.012	0.0108	0.0123	0.0233	0.009	0.0104	0.0272	0.0094	0.0245	0.0164	0.0227	0.0043	0.0296	0.0099
0.0278	0.0389	0.0128	0.0236	0.0299	0.0036	0.0151	0.01	0.1114	0.0292	0.0217	0.0349	0.0421	0.0194	0.0063	0.0257	0.0413	0.0392	0.0036	0.0208	0.0104	0.0113	0.0089	0.0252	0.0436	0.026	0.0657	0.0149	0.0121	0.0164	0.015	0.008	0.0074	0.0113	0.0193	0.0358	0.0096	0.0364	0.0279	0.0446	0.0328	0.0228	0.0255	0.0591	0.0465	0.0576	0.0627	0.0349	0.0088	0.0549
0.0382	0.0451	0.0166	0.1086	0.062	0.11	0.0476	0.0425	0.1799	0.061	0.0161	0.0898	0.073	0.0827	0.0464	0	0.0997	0.0408	0.031	0.0375	0.0152	0.0165	0.0859	0.0789	0.0498	0.083	0.1599	0.128	0.0234	0.0121	0.0361	0.0324	0.092	0.0165	0.0548	0.0943	0.029	0.0894	0.0279	0.1023	0.0602	0.0626	0.0512	0.1305	0.0786	0.0737	0.0734	0.0448	0.0672	0.2502
0.0319	0.0213	0.0384	0.0286	0.0714	0.0081	0.0271	0.0352	0.0265	0.0129	0.0408	0.0196	0.0338	0.0165	0.0587	0.0411	0.0203	0.0359	0.0169	0.0156	0.0148	0	0.0212	0.0205	0.0352	0.0414	0.0247	0.003	0.0254	0.0076	0.0224	0.0293	0.0243	0.0608	0.0319	0.0626	0.0233	0.0434	0.0171	0.0334	0.0287	0.0093	0.0457	0.0185	0.0345	0.043	0.049	0.0313	0.0474	0.0227
0	0.0054	0.0176	0.0027	0.0079	0.0094	0.0125	0.002	0	0	0.009	0	0.0056	0.0013	0.0132	0.0064	0	0.0053	0	0	0.0123	0	0	0	0	0	0.0046	0	0.0064	0.0035	0.0042	0	0	0	0.0048	0.0051	0	0.0176	0.0055	0.0095	0.0101	0.0046	0.0318	0	0	0	0.0223	0.0135	0.0068	0.0075
0.0439	0.0103	0	0.0039	0.0136	0	0	0.0037	0.0789	0.0115	0.0153	0.0343	0.0087	0.0022	0.0078	0.0092	0.0254	0.0083	0.027	0.0114	0	0	0.0218	0.0403	0.0195	0.0259	0.0075	0.0088	0.0094	0.0058	0.0076	0	0.008	0	0.0089	0.0086	0.0076	0	0.0087	0.015	0.0153	0.0069	0	0.0266	0.0207	0.0213	0	0.0214	0.0105	0.0113
0.0468	0.0455	0.0465	0.0844	0.039	0.0026	0.0203	0.0591	0.0621	0.0331	0.0409	0.0515	0.0359	0.0356	0.0109	0.0236	0.0447	0.0413	0.0701	0.0305	0.023	0.1686	0.0312	0.0499	0.0371	0.0263	0.0308	0.0243	0.0367	0.0368	0.0279	0.0538	0.0179	0.0115	0.0202	0.0426	0.0608	0.0088	0.0239	0.0314	0.0568	0.0268	0.0274	0.0961	0.0337	0.0376	0.0071	0.0327	0.0467	0.0172
0.6708	0.5951	0.5495	0.7462	0.4414	null	0.6808	0.5117	0.9019	0.667	1	0.535	0.5965	0.4577	null	0.465	0.7062	0.6487	0.6619	1	null	null	0.4023	0.5414	0.4674	0.3073	0.8477	0.2833	0.4452	0.3192	0.3207	0.5495	0.35	null	null	0.6269	0.603	null	0.3652	0.5871	0.831	0.4775	0.7298	0.4196	0.5191	0.6658	null	1	0.4962	null
0.2479	0.5614	0.3996	0.3877	0.1337	null	0.4436	0.1525	0.6663	0.7272	null	0.6474	0.5303	0.6367	null	0.1803	0.7382	0.5157	0.3124	1	null	null	0.349	0.6341	0.4223	0.519	0.7469	0.7133	0.5074	0.2182	null	0.7812	0.369	null	0.5658	null	0.3112	null	0.546	0.6379	0.5696	0.3142	null	0.2505	null	0.6008	0.4536	1	null	0.8112
0.9786	0.9786	0.9717	0.9728	0.9633	0.971	0.9908	0.9536	0.9946	0.9866	1	0.9676	0.9802	0.9703	0.9892	0.9698	0.9876	0.9813	0.969	1	1	1	0.9694	0.9683	0.972	0.9621	0.9947	0.9427	0.9616	0.9293	0.9549	0.9591	0.9657	0.9862	0.9634	0.9808	0.9672	0.9923	0.957	0.982	0.9894	0.9754	0.9912	0.8946	0.9765	0.9842	0.9666	1	0.9585	0.9864
0.0107	0.039	0.0304	0.0286	0.0084	0.0101	0.0118	0.0134	0.0183	0.0577	0	0.0973	0.0362	0.0723	0.0108	0.0118	0.058	0.0329	0.0229	0.0626	0	null	0.0222	0.0728	0.0299	0.0598	0.023	0.1668	0.055	0.0304	0	0.1752	0.0321	0	0.0677	0	0.0238	0.0057	0.0831	0.0479	0.0211	0.0178	0	0.0504	0	0.0386	0.044	0.0794	0	0.0847
0.9687	0.9579	0.9227	0.9323	0.9529	0.9279	0.9367	0.9743	0.9722	0.9571	0.9111	0.9512	0.9485	0.9833	0.9693	0.9538	0.9885	0.9402	0.9537	0.9386	1	0.671	0.9903	0.9849	0.9815	0.9881	0.9912	0.9871	0.9364	0.9453	0.9811	0.9422	0.9746	0.9197	0.9786	0.9496	0.9786	1	0.9491	0.8374	0.9364	0.9695	0.9406	0.9297	0.9062	0.9573	0.9898	0.9352	0.9202	0.9521
null	0.0559	0	0.0416	0.0228	null	0.0658	0	0.0585	0.101	0.0911	0.2623	0.0598	0.0349	0.0245	0.0911	0	0.043	0.0245	0.0933	null	null	0.0146	0.0736	0.0404	0.022	0.0559	0	0.016	0.1401	null	0	0	null	null	0.0349	0	null	0	0.0675	0.0316	0.1316	0	0.0288	0.0924	0.0213	0.0264	null	0.1785	0.0445
0.1033	0.1591	0.0961	0.085	0.0893	0.0898	0.1056	0.1367	0.1531	0.1336	0.1355	0.1516	0.1705	0.0985	0.1073	0.1385	0.1644	0.1606	0.1068	0.1144	0.0621	0	0.1582	0.129	0.1586	0.1461	0.2173	0.1298	0.1747	0.0631	0.2424	0.0958	0.0403	0.1122	0.0748	0.2161	0.1138	0.1224	0.1278	0.1161	0.1281	0.1842	0.1779	0.1237	0.2516	0.1717	0.2805	0.1715	0.1274	0.188
1	0.9001	0.9529	0.9392	0.8664	1	0.941	0.9057	1	0.9752	0.9526	1	1	1	0.8504	1	0.952	0.9565	0.8975	0.8928	1	null	0.9461	0.9557	0.9783	0.9561	1	0.9419	1	0.7966	0.9618	0.8403	0.8797	0.9402	0.7446	0.9736	0.8791	0.9496	0.9159	0.8193	0.9062	0.8656	0.8293	0.8778	1	0.963	1	0.8931	0.9079	0.7304
1	0.9886	0.9968	0.9966	0.9914	1	0.9957	0.9913	1	0.9976	0.9955	1	1	1	0.9881	1	0.9953	0.9953	0.9927	0.9912	1	1	0.9944	0.9963	0.9978	0.9955	1	0.9947	1	0.9919	0.9928	0.9885	0.9969	0.9949	0.9825	0.9958	0.9906	0.9958	0.9922	0.9828	0.9919	0.9811	0.9776	0.9901	1	0.9958	1	0.9885	0.9916	0.9528
0.9823	0.9861	0.9854	0.9967	0.9894	1	0.9801	0.9741	0.9633	0.9681	0.9873	0.9841	0.972	0.9957	0.9799	0.9784	0.9907	0.9838	0.9845	0.9696	0.9862	0.8511	0.9799	0.9964	0.9756	0.9731	0.9883	1	1	0.9633	0.9742	0.9562	0.9818	0.9759	0.9828	0.9726	0.9915	0.9911	0.9849	0.9829	0.9876	0.995	0.9788	0.9767	0.9781	0.9964	0.9821	1	0.9815	0.9844
0.9742	0.9676	0.9791	0.9881	0.9744	0.9689	0.9817	0.9786	0.9873	0.9714	0.9606	0.9733	0.9682	1	0.9894	0.9724	0.9605	0.9887	0.9736	0.9788	0.9866	1	0.9937	0.9801	0.9688	0.9827	0.9746	0.9636	0.97	0.9679	0.9527	0.9896	0.9792	0.9432	1	0.9482	0.9739	0.9692	0.9913	0.9818	0.982	0.9661	0.9784	0.9822	0.9723	0.9772	0.9531	0.9476	0.9828	0.9781
1	1	1	1	1	1	1	1	1	0.9703	1	1	1	1	1	1	1	1	0.8958	1	1	null	1	1	1	1	1	1	1	1	1	1	1	1	1	1	1	1	1	0.9547	1	1	1	1	1	1	1	1	1	1
1	1	1	1	1	1	1	1	1	0.9979	1	1	1	1	1	1	1	1	0.9975	1	1	1	1	1	1	1	1	1	1	1	1	1	1	1	1	1	1	1	1	0.9962	1	1	1	1	1	1	1	1	1	1
1	1	1	1	1	1	1	1	1	0.9507	1	1	1	null	1	1	1	1	0.9305	1	null	null	1	1	1	1	1	1	1	1	1	1	1	1	null	1	1	1	1	0.8641	1	1	1	1	1	1	1	1	1	1
1	1	1	1	1	null	1	1	1	0.967	1	1	1	1	1	1	1	1	0.9212	1	1	1	1	1	1	1	1	null	null	1	1	1	1	1	1	1	1	1	1	0.8865	1	1	1	1	1	1	1	null	1	1
1	1	1	1	0.9445	1	1	1	1	1	0.9508	1	1	1	1	1	1	1	1	1	1	null	1	1	1	1	1	1	1	1	1	1	1	1	1	1	1	1	1	1	1	1	1	1	1	1	1	1	1	1
1	1	1	1	0.997	1	1	1	1	1	0.9945	1	1	1	1	1	1	1	1	1	1	1	1	1	1	1	1	1	1	1	1	1	1	1	1	1	1	1	1	1	1	1	1	1	1	1	1	1	1	1
1	1	1	1	0.9227	1	1	1	1	1	0.9059	1	1	null	1	1	1	1	1	1	null	null	1	1	1	1	1	1	1	1	1	null	1	1	null	1	1	1	1	1	1	1	1	1	1	1	1	1	1	1
0.0354	0.0938	0.0284	0.0665	0.0623	0.0895	0.0684	0.0854	0.1427	0.0804	0.1293	0.0699	0.0956	0.0519	0.0378	0.0642	0.0855	0.0589	0.0294	0.0681	0.0605	null	0.06	0.0686	0.0679	0.0662	0.1423	0.0279	0.0638	0.0464	0.1523	0.144	0.0674	0.0597	0.1231	0.1274	0.0609	0.0339	0.1073	0.1027	0.0923	0.0634	0.0868	0.0978	0.099	0.122	0.2604	0.0445	0.0616	0.1078
0.4619	1	1	0.6686	1	1	1	0.7681	0.9488	1	1	1	1	1	1	1	0.9287	0.8331	1	1	null	null	1	0.8171	0.7064	1	1	1	0.6614	null	0.7544	1	1	null	1	1	1	1	1	1	1	1	0.6365	1	0.9288	0.9117	0.9622	null	0.5689	1
0.9945	1	1	0.9948	1	1	1	0.9966	0.996	1	1	1	1	1	1	1	0.9964	0.9981	1	1	1	1	1	0.9974	0.9968	1	1	1	0.9945	1	0.9905	1	1	1	1	1	1	1	1	1	1	1	0.9922	1	0.9961	0.9939	0.9937	1	0.9943	1
0.8625	1	1	0.7438	1	1	1	0.8933	0.8082	1	1	1	1	null	1	1	0.9376	0.8872	1	1	null	null	1	0.9236	0.9381	1	1	1	0.9101	1	0.8548	1	1	1	null	1	1	1	1	1	1	1	0.7914	1	0.9158	0.8325	0.9059	1	0.803	1
0.0047	0.0136	0.0036	0.0138	0.0143	0.0325	0.0246	0.0169	0.02	0.0431	0.0049	0.0023	0.0092	0.0464	0.0017	0.0121	0.0132	0.0267	0.0196	0.0134	0.0395	null	0.01	0.0149	0.0251	0.0232	0.0142	0.0224	0.0046	0.0054	0.0689	0.0045	0.0014	0.0069	0	0.0163	0.0131	0.0373	0.0211	0.0005	0.0037	0.0056	0.0089	0.006	0.0194	0.0082	0.0214	0.018	0.0061	0
0	0	0	0	0.0076	0.0439	0	0.0105	0.0222	0	0	0.0032	0.0146	0.0216	0	0	0	0	0	0	0	null	0.0071	0	0	0	0	0	0.0032	0	0	0.0151	0.0082	0.0225	0.0671	0	0.0084	0.0494	0	0.0037	0.0162	0	0	0	0.0085	0.0095	0	0	0.0033	0
0.0177	0.0164	0.0248	0.0441	0.0173	0	0	0.007	0.0514	0.0277	0.0166	0.0045	0.0127	0.0118	0	0.023	0.0354	0.0473	0.0561	0.0134	0.0732	null	0.0069	0.0348	0.0081	0.0361	0.0147	0.0259	0.0029	0.0206	0	0.0161	0.0054	0.0799	0	0.0254	0.0523	0.0536	0	0.0012	0.0111	0.035	0	0	0.013	0.0046	0.0282	0	0.0046	0
0.9225	0.5951	0.6819	0.4653	0.7155	0.4449	0.5633	0.4082	0.6167	0.4867	0.3254	0.6338	0.7216	0.3272	0.3153	0.5114	0.5103	0.664	0.406	0.6955	0.6457	null	0.5864	0.3267	0.5045	0.6365	0.5872	0.2589	0.398	0.197	0.6965	0.585	0.3326	0.4381	0.5094	0.4514	0.8956	0.8627	0.4888	0.6339	0.7133	0.4371	0.7084	0.5283	0.5606	0.586	0.383	0.6789	0.779	0.4568
0.0072	0.0429	0.0386	0.0037	0.0247	0.0242	0.1764	0.0106	0.1022	0.0786	0.374	0.2098	0.6003	0.0169	0.2781	0.1472	0.0435	0.1647	0.1594	0.154	0.3468	null	0.0799	0.0137	0.0109	0.0693	0.142	0.0037	0.0403	0.0481	null	0.0187	0.1726	null	0.6719	0.5633	null	0.0435	0.4057	0.2721	0.0374	0.1022	0.157	0.024	0.0889	0.0596	0.1793	0.0158	0.3509	0.0675
0.9928	0.9571	0.9614	0.9963	0.9753	0.9758	0.8236	0.9894	0.8978	0.9214	0.626	0.7902	0.3997	0.9831	0.7219	0.8528	0.9565	0.8353	0.8406	0.846	0.6532	null	0.9201	0.9863	0.9891	0.9307	0.858	0.9963	0.9597	0.9519	null	0.9813	0.8274	null	0.3281	0.4367	null	0.9565	0.5943	0.7279	0.9626	0.8978	0.843	0.976	0.9111	0.9404	0.8207	0.9842	0.6491	0.9325
0.9983	0.9857	0.9943	0.976	0.9615	0.9604	0.9824	0.9924	0.9911	0.9908	0.9768	1	1	0.9712	1	0.9785	1	1	0.9876	0.9867	0.9677	1	0.9878	0.9786	0.9934	0.9897	0.9645	0.9762	0.9902	0.9847	1	1	1	0.9944	1	0.975	0.9812	1	1	0.9904	0.9913	0.9678	1	0.967	0.9918	0.9946	0.994	0.9934	0.9776	1
0.0167	0.0085	0.0325	0.0055	0.0241	0.0157	0.0151	0.005	0.0136	0.0243	0.0429	0.0524	0.0419	0.0586	0.0149	0.0435	0.0249	0.0211	0.0196	0.0278	0.0767	0	0.0358	0.0702	0.0243	0.0265	0.0733	0.0321	0.0072	0.0127	null	0.0217	0.0261	0.0163	0	0.0785	0.06	0.0493	null	0.0167	0.0096	0	0.0177	0.0183	0.0247	0.004	0.0656	0.0086	0.0364	0
0.8153	1	1	1	0.9184	1	1	0.8225	1	0.9008	1	1	1	0.9268	1	0.9253	1	1	1	1	null	null	0.971	0.9822	0.9608	0.9793	1	0.9892	1	1	1	1	1	1	null	0.7123	1	0.9119	null	1	0.9798	1	1	0.9744	1	1	1	1	1	0.9101
0.3946	0.1632	0.386	0.4589	0.2182	0.1797	0.4132	0.1988	0.5224	0.3649	0.3306	0.4439	0.2662	0.1498	0.1698	0.1778	0.4857	0.5146	0.319	0.3475	0.5674	0.1541	0.3999	0.1961	0.2028	0.2075	0.2197	0.1472	0.4635	0.3294	0.3646	0.428	0.3435	0.2636	0.2899	0.4856	0.3802	0.2649	0.5533	0.2976	0.2767	0.4658	0.3059	0.4925	0.4731	0.5232	0.3704	0.46	0.2013	0.3899
0.923	0.4203	0.9431	0.868	0.5888	0.6773	0.8498	0.7474	0.8881	0.8605	0.7318	0.6543	0.9175	0.373	0.6195	0.6843	0.8641	0.9293	0.8039	0.8389	1	0.5419	0.848	0.6176	0.604	0.5885	0.8284	0.6742	0.8385	0.6537	1	0.9371	0.8947	0.7995	0.6815	0.9159	0.8807	0.8404	0.8381	0.8068	0.8418	1	0.7305	0.916	0.7292	0.9704	0.7439	0.8641	0.723	0.7432
0.9674	0.8529	0.9719	0.9233	0.8857	0.9243	0.9205	0.9399	0.9168	0.9336	0.8644	0.8456	0.9743	0.8566	0.9115	0.9173	0.9043	0.9469	0.9241	0.9259	1	0.8905	0.9227	0.905	0.8984	0.8848	0.9531	0.9428	0.8988	0.8716	1	0.9653	0.9539	0.9333	0.9063	0.9488	0.9431	0.9622	0.845	0.9371	0.95	1	0.8877	0.9522	0.8064	0.9764	0.8836	0.9364	0.9337	0.875
0.054	0.0362	0.0929	0.0409	0.0474	0.0972	0.0735	0.0689	0.0894	0.0895	0.0816	0.0702	0.0587	0.0287	0.0429	0.0267	0.1311	0.1279	0.0427	0.0779	0.165	0.0334	0.1408	0.0743	0.0675	0.0556	0.072	0.0716	0.1176	0.0822	0.0637	0.2139	0.1165	0.0449	0.0518	0.0967	0.1644	0.0521	0.1948	0.0736	0.0701	0.1037	0.0528	0.0604	0.0514	0.1085	0.0745	0.0775	0.0248	0.113
0.111	0.2129	0.1538	0.0632	0.1969	0.3756	0.1193	0.2461	0.1008	0.1561	0.1463	0.1522	0.1496	0.2112	0.1904	0.1042	0.1568	0.1415	0.0984	0.1444	0.1671	0.165	0.2688	0.3299	0.2669	0.2142	0.234	0.3956	0.2119	0.2175	0.1714	0.3589	0.2093	0.1201	0.1771	0.13	0.2675	0.1962	0.1742	0.1887	0.1831	0.1465	0.1194	0.0988	0.0644	0.1127	0.1485	0.1457	0.1038	0.2095
0.0038	0.0442	0.0046	0.0059	0.0291	0.0513	0.0095	0.0171	0.0078	0.0104	0.021	0.0249	0.0037	0.0402	0.0181	0.0086	0.0157	0.0073	0.0071	0.0112	0	0.0195	0.036	0.062	0.0354	0.0307	0.0164	0.0475	0.0402	0.0353	0	0.0301	0.01	0.0077	0.0193	0.0062	0.0173	0.0094	0.0303	0.012	0.0095	0	0.0142	0.0058	0.0127	0.0024	0.018	0.0107	0.0071	0.032
0.8192	0.6682	0.7989	0.7432	0.7698	0.7193	0.7785	0.651	0.7635	0.7359	0.8122	0.7153	0.6966	0.6579	0.8057	0.7953	0.7745	0.8118	0.8866	0.7034	0.9354	0.9537	0.8164	0.7069	0.7018	0.7095	0.682	0.6232	0.7805	0.904	0.8588	0.7738	0.75	0.9528	0.946	0.7376	0.7351	0.7691	0.6755	0.8765	0.7071	0.6484	0.7683	0.739	0.6257	0.6269	0.7225	0.7866	0.8361	0.738
0.1808	0.3318	0.2011	0.2568	0.2302	0.2807	0.2215	0.349	0.2365	0.2641	0.1878	0.2847	0.3034	0.3421	0.1943	0.2047	0.2255	0.1882	0.1134	0.2966	0.0646	0.0463	0.1836	0.2931	0.2982	0.2905	0.318	0.3768	0.2195	0.096	0.1412	0.2262	0.25	0.0472	0.054	0.2624	0.2649	0.2309	0.3245	0.1235	0.2929	0.3516	0.2317	0.261	0.3743	0.3731	0.2775	0.2134	0.1639	0.262
0.9883	0.9433	0.9214	0.8655	0.9571	1	0.9518	0.9697	0.9201	0.9618	0.8017	0.9352	0.8989	0.9845	0.8909	0.9431	0.9443	0.9439	0.9644	0.9217	null	null	0.9204	0.9873	0.9539	0.9594	0.986	1	0.924	0.9257	0.8938	null	1	0.8978	null	0.9552	0.8807	0.8225	0.8955	0.9212	0.8915	0.7505	0.9668	0.9254	0.9861	0.8947	0.9744	0.958	0.9887	0.8676
null	0.7057	0.8247	0.6636	0.6137	1	0.8897	0.6388	0.6572	0.9217	0.8236	null	0.6874	0.7672	0.7069	0.8665	0.8612	0.6605	0.6818	0.5452	null	null	0.6524	0.9286	0.7967	0.6786	0.8127	null	0.7287	null	0.8004	0.5583	1	0.7637	null	0.6233	0.5833	0.8653	0.4669	0.4856	0.7369	0.6614	0.7576	null	0.9079	0.8444	null	0.8348	0.7908	0.5752
0.5215	0.6989	0.5695	0.655	0.8789	0.8794	0.3527	0.7565	0.7211	0.5329	0.3879	0.7006	0.8476	0.6751	0.3414	0.4184	0.676	0.6693	0.7614	0.3376	null	null	0.7275	0.5804	0.5611	0.793	0.9132	0.6665	0.679	0.8122	0.3918	0	0.5326	0.8538	null	0.8937	0.508	0.379	0.6635	0.8569	0.4531	0.5563	0.5222	0.7488	0.7124	0.6992	0.8067	0.6867	0.9006	0.4717
0.0251	0.2418	0.3293	0.3534	0.3355	0.6408	0.1745	0.1407	0.2907	0.3334	0.3969	0.1382	0.5608	0.0934	0.1285	0.206	0.426	0.1861	0.1933	0.0466	null	null	0.2956	0.1823	0.1861	0.2453	0.3769	0	0.3089	null	0.2286	0.3902	0.1765	0.6788	0.1383	0.3785	0.1595	0.448	0.1579	0.3165	0.2089	0.4337	0.0964	0	0.2441	0.5748	0.1409	0.3129	0.2691	0.1467
0.015	0.1226	0.1024	0.2263	0.239	null	0.0265	0.0885	0.1847	0.0445	0.1363	0.1443	0.3906	0.032	0.0595	0.0418	0.107	0.1074	0.105	0.0415	null	null	0.1846	0.0172	0.0589	0.1383	0.1322	0	0.1452	null	0.0696	0.3659	0	null	null	0.2867	0.1222	0.1149	0.1875	0.3414	0.0906	0.2946	0.0367	0.2029	0.034	0.2178	0.1007	0.0891	0.0938	0.1225
0.0162	0.018	0	0.0272	0.0281	0.0235	0.0069	0.0135	0.0251	0.0172	0.0105	0	0.013	0.0092	0.009	0.0075	0	0.0097	0	0	null	null	0.0055	0.0044	0.0164	0.0185	0.0041	0.0166	0	0.0249	0	0.0215	0.0106	0	0	0.0077	0.0296	0.0068	0	0.0062	0.0047	0.013	0	0.026	0.0117	0.0098	0.0192	0	0.0106	0.0123
0.0169	0.0299	0.0357	0.0249	0.0342	0.0126	0.0198	0.0076	0.0481	0.0165	0.0238	0.0267	0.0241	0.0338	0.0084	0.0152	0.0199	0.0065	0.0722	0.0256	null	null	0.0286	0.0367	0.0313	0.013	0.03	0.0217	0.0061	0.0429	0	0.0299	0.0312	0	0	0.0132	0.0126	0.0066	0.0236	0.0199	0.0183	0.016	0.0235	0.039	0.0163	0.0114	0.0247	0	0.0422	0.0177
0.978	0.9699	0.9819	0.9703	0.9775	0.981	0.9795	0.973	0.9629	0.9729	0.9839	0.9679	0.9861	0.9792	0.9674	0.973	0.9713	0.983	0.9857	0.9843	0.9923	0.9863	0.9804	0.9527	0.9672	0.976	0.9693	0.9834	0.9759	0.9807	0.9625	0.9787	0.9927	0.9842	0.9846	0.953	0.9853	0.9701	0.9633	0.9829	0.969	0.9753	0.9711	0.9706	0.9565	0.9511	0.9285	0.9587	0.9646	0.9776
0.022	0.0301	0.0181	0.0297	0.0225	0.019	0.0205	0.027	0.0371	0.0271	0.0161	0.0321	0.0139	0.0208	0.0326	0.027	0.0287	0.017	0.0143	0.0157	0.0077	0.0137	0.0196	0.0473	0.0328	0.024	0.0307	0.0166	0.0241	0.0193	0.0375	0.0213	0.0073	0.0158	0.0154	0.047	0.0147	0.0299	0.0367	0.0171	0.031	0.0247	0.0289	0.0294	0.0435	0.0489	0.0715	0.0413	0.0354	0.0224
1	0.0634	0.1095	0.3287	0.1109	0.1276	0.1833	0.116	0.1508	0.0808	0.0843	0.0976	0.0419	0.0806	0.0987	0.136	0.1301	0.023	0.1452	null	null	0.0187	0.085	0.2149	0.7461	0.0452	0.1336	0.1005	0.1925	0.6773	0.1059	0.0404	0.0042	0.0703	0.0585	0.0311	0.4564	0.0977	0.0117	0.0384	0.2956	0.0559	0.0641	0.0918	0.0317	0.1547	0.074	0.7367	0.1081	0.0654
1	0.2713	0.4307	1	0.3515	0.5101	0.5483	0.5046	0.4634	0.3005	0.2747	0.5639	0.1489	0.3129	0.7097	0.4319	0.4123	0.1772	0.427	null	null	null	0.3671	0.3198	1	0.1968	0.2351	0.4873	0.401	0.6707	0.483	0.1439	0.023	0.2949	0.2723	0.1116	0.867	0.2169	0.0609	null	1	0.2936	0.2546	0.6617	0.108	0.4243	0.3235	1	0.3743	0.2339
null	0.8687	0.8909	null	0.8468	0.9005	0.8714	0.9226	0.8787	0.8619	0.8136	0.9383	0.8108	0.8637	0.9655	0.8686	0.8549	0.9076	0.8318	null	null	0.8947	0.8947	0.7266	null	0.8675	0.7436	0.9095	0.8019	null	0.8965	0.8294	0.8249	0.858	0.8748	0.8419	0.881	0.7616	0.8551	0.9044	1	0.8831	0.8421	0.9618	0.8222	0.8533	0.8982	null	0.8721	0.867
null	0.4981	0.6473	0.5511	0.4182	0.7512	0.4144	0.7567	0.4467	0.5766	0.4633	0.4622	0.6308	0.5889	0.389	0.4209	0.7326	0.6085	0.4857	null	null	0.4857	0.437	0.6001	0.5219	0.4314	0.5583	0.4964	0.5831	null	0.4129	0.7762	0.8104	0.4016	0.6422	0.4709	null	0.2362	0.4963	0.6001	0.2904	0.5351	0.5591	0.687	0.6009	0.7685	0.6821	1	0.4103	0.7509
0.9787	0.9757	0.9843	0.99	0.9801	0.9649	0.9968	0.9901	0.9835	0.9904	0.9739	0.9869	0.9753	0.977	0.9893	0.9941	0.973	0.9714	1	0.973	0.9615	0.7559	0.9731	0.9873	0.9607	0.9568	0.984	0.9884	0.994	1	0.9839	0.9751	0.9903	1	0.9734	0.9744	0.9789	0.9718	0.9639	0.9647	0.9661	0.9708	0.9896	0.9535	0.9871	0.9919	0.9812	1	0.9711	0.9863
0.0104	0.041	0	0.0168	0.005	0	0.0144	0.0312	0.0159	0.0173	0	0.0234	0.0172	0.0336	0.0094	0.0101	0.0187	0.0127	0.004	0.0051	0	0	0.0097	0.0465	0.0287	0.015	0.0278	0	0	0.012	0.0165	0	0.0108	0	0.0028	0.0304	0.0072	0.032	0.0235	0.0015	0.0277	0.0462	0.027	0.0254	0.038	0.0588	0.0616	0.0209	0.0312	0.0167
0.9896	0.959	1	0.9832	0.995	1	0.9856	0.9688	0.9841	0.9827	1	0.9766	0.9828	0.9664	0.9906	0.9899	0.9813	0.9873	0.996	0.9949	1	1	0.9903	0.9535	0.9712	0.985	0.9722	1	1	0.988	0.9835	1	0.9892	1	0.9972	0.9696	0.9928	0.968	0.9765	0.9985	0.9723	0.9538	0.973	0.9746	0.962	0.9412	0.9384	0.9791	0.9688	0.9833
0.8971	0.8752	0.953	0.7398	0.9197	0.8994	0.7916	0.847	0.878	0.8228	0.7457	0.7904	0.9118	0.9172	0.8775	0.9047	0.903	0.8656	0.8912	0.8692	1	null	0.8517	0.9386	0.8711	0.8563	0.946	0.9175	0.822	0.879	0.7076	0.9715	0.9637	1	0.867	0.7963	0.913	0.9578	0.7672	0.8029	0.8237	0.9115	0.9152	0.8315	0.8894	0.9409	0.8702	0.9139	0.9178	0.8027
0.1029	0.1248	0.047	0.2602	0.0803	0.1006	0.2084	0.153	0.122	0.1772	0.2543	0.2096	0.0882	0.0828	0.1225	0.0953	0.097	0.1344	0.1088	0.1308	0	null	0.1483	0.0614	0.1289	0.1437	0.054	0.0825	0.178	0.121	0.2924	0.0285	0.0363	0	0.133	0.2037	0.087	0.0422	0.2328	0.1971	0.1763	0.0885	0.0848	0.1685	0.1106	0.0591	0.1298	0.0861	0.0822	0.1973
0.2534	0.4011	0.377	0.372	0.4038	0.219	0.3359	0.2857	0.2596	0.3144	0.6616	0.3743	0.2658	0.2814	0.3316	0.3009	0.2859	0.3416	0.3001	0.2037	0.5323	null	0.4969	0.331	0.2574	0.2875	0.4126	0.1051	0.3457	0.2296	0.441	0.4588	0.1916	0.1714	0.1812	0.5015	0.1994	0.3752	0.3054	0.2855	0.3201	0.2977	0.5442	0.3788	0.4369	0.4539	0.6217	0.3514	0.3873	0.3298
0.0657	0.0315	0.0994	0.0274	0.0322	0.0298	0.018	0.0305	0.0282	0.0386	0.0288	0.0324	0.1358	0.0795	0.0293	0.0307	0.0622	0.0325	0.0208	0.0589	0.0511	0.0065	0.0503	0.0719	0.1519	0.05	0.3002	0.0186	0.062	0.0366	0.0691	0.0231	0.0184	0.0919	0.0167	0.039	0.0502	0.0484	0.0422	0.0345	0.0603	0.0728	0.0317	0.0159	0.0692	0.0773	0.0247	0.0251	0.0869	0.0538
0.9343	0.9685	0.9006	0.9726	0.9678	0.9702	0.982	0.9695	0.9718	0.9614	0.9712	0.9676	0.8642	0.9205	0.9707	0.9693	0.9378	0.9675	0.9792	0.9411	0.9489	0.9935	0.9497	0.9281	0.8481	0.95	0.6998	0.9814	0.938	0.9634	0.9309	0.9769	0.9816	0.9081	0.9833	0.961	0.9498	0.9516	0.9578	0.9655	0.9397	0.9272	0.9683	0.9841	0.9308	0.9227	0.9753	0.9749	0.9131	0.9462
0.3281	0.1377	0.2804	0.4035	0.4411	0.4817	0.2395	0.277	0.1794	0.2178	0.3227	0.2764	0.232	0.2908	0.2845	0.2545	0.2503	0.1791	0.1615	0.2946	null	null	0.2322	0.5144	0.3679	0.2406	0.3304	0.6457	0.4464	0.4838	0.2851	0.6165	0.2638	0.4244	null	0.1942	0.262	0.546	0.2552	0.1472	0.2856	0.2258	0.1301	0.5734	0.1705	0.1801	0.1618	0.2089	0.3784	0.3138
0.059	0.157	0.0324	0.0206	0.0293	0	0	0.1579	0.0341	0.1448	0.0429	0.0735	0.0578	0.0645	0.0757	0.0846	0.1457	0.1346	0	0.0412	null	null	0.0121	0.0321	0.0318	0.0427	0.0471	0	0.011	0	0.0421	0	0	0	null	0.2398	0.0145	0.0454	0.1044	0.1398	0.0712	0.0167	0.1298	0.0218	0.2268	0.1197	0.176	0.2084	0.0387	0.0149
0.3498	0.5971	0.4192	0.4394	0.4164	0.4872	0.5537	0.507	0.6739	0.5349	0.457	0.559	0.6305	0.5515	0.5564	0.6434	0.5696	0.575	0.735	0.596	null	null	0.6355	0.374	0.5268	0.4786	0.5252	0.1974	0.3428	0.4468	0.6728	0.2506	0.6307	0.3962	null	0.505	0.6515	0.3711	0.5757	0.5743	0.6138	0.6472	0.7401	0.3148	0.5174	0.626	0.5652	0.5635	0.471	0.4988
0.2632	0.1081	0.268	0.1365	0.1131	0.0311	0.2068	0.058	0.1127	0.1026	0.1774	0.0911	0.0797	0.0932	0.0834	0.0175	0.0344	0.1113	0.1035	0.0682	null	null	0.1201	0.0795	0.0735	0.238	0.0973	0.1568	0.1999	0.0694	0	0.1329	0.1055	0.1794	null	0.061	0.072	0.0375	0.0647	0.1387	0.0294	0.1103	0	0.09	0.0852	0.0742	0.097	0.0191	0.112	0.1725
1	1	1	1	1	1	1	1	1	1	1	1	1	1	1	1	1	1	1	1	1	1	1	1	1	1	1	1	1	1	1	1	1	1	1	1	1	1	1	1	1	1	1	1	1	1	1	1	1	1
1	0.9375	0.9393	0.9751	1	1	0.9578	1	1	0.978	0.9264	0.8823	1	1	0.9857	1	0.9532	0.972	0.947	1	1	0.9618	0.9472	1	0.9845	1	0.9732	0.9951	0.9649	0.9869	1	0.9822	0.9827	0.969	0.989	1	1	1	0.9687	1	1	1	1	0.9834	1	0.9478	0.9126	1	0.9622	0.9288
0.0669	0.0636	0.0285	0.0367	0.0523	0.1649	0.0075	0.0256	0.2078	0.0875	0.1303	0.0569	0.0907	0.0252	0.0636	0.0194	0.0655	0.0453	0.0314	0.0153	0	null	0.083	0.1344	0.0597	0.0918	0.0492	0.0339	0.1533	0.1251	0.0278	0.0413	0.0301	0.0457	0.1344	0.1672	0.0063	0.0304	0.1006	0.0672	0.0096	0.008	0.1703	0.1114	0.079	0.1223	0.0636	0.0213	0.069	0.0328
0.9678	1	0.9828	0.9634	0.9792	0.958	0.9897	0.9913	1	0.94	0.9446	0.8686	0.9613	0.9765	0.9747	0.9912	0.9557	0.9877	0.9917	0.9436	1	1	0.9917	0.9845	1	0.9729	1	0.9701	0.9839	1	0.9814	0.9345	0.9823	1	0.9515	1	1	0.9784	1	0.8801	0.9882	0.9679	0.9723	0.94	0.9847	1	0.9561	0.9798	0.9849	0.9825
0.9646	1	0.9548	0.9416	0.9641	0.8479	0.8703	0.8966	1	0.9269	1	0.9529	0.8574	1	0.9817	0.9853	0.9635	0.9846	0.8903	0.9317	1	null	0.9817	0.9356	0.9828	0.9833	1	0.9265	0.9196	1	0.9373	0.8919	0.9156	0.9565	1	0.9814	0.9509	0.9662	0.9023	0.9346	0.9443	0.9868	0.9135	0.9296	0.9737	1	0.9321	0.9737	0.9695	0.9224
0.9877	0.9479	1	0.935	0.9868	1	0.9737	0.978	1	1	0.9709	1	0.9813	1	1	0.9705	0.9738	0.9218	0.9895	1	1	null	0.9604	0.9811	0.9899	0.9867	1	0.9643	1	1	1	0.9431	0.9803	0.9509	1	0.9871	0.9818	1	1	0.9404	1	0.9911	0.9784	1	0.9653	1	1	0.978	0.9806	0.9145
0.9646	0.9757	0.9609	0.9732	0.9378	1	0.9476	1	0.9779	0.991	0.9407	0.9594	0.9875	1	0.9887	0.9909	0.9896	0.9411	0.9619	0.918	0.9514	1	1	1	0.9623	1	1	1	0.9814	1	0.9401	0.9306	1	0.9647	0.9147	0.9687	0.9898	0.9889	0.9813	0.8017	0.9661	0.992	1	0.8653	0.9852	1	0.9771	1	0.9834	1
1	1	0.9729	0.8594	0.9789	0.6617	0.9244	0.9716	0.867	0.7516	1	null	0.8176	0.8856	1	0.862	0.9244	1	0.9594	null	null	null	0.9137	0.9408	0.9167	0.9549	0.9167	0.9549	0.8907	1	null	0.9729	0.9137	1	null	1	0.9448	0.9565	0.9288	1	0.922	0.9408	0.9327	0.7918	0.9288	1	1	1	1	0.9493
0.9479	1	0.8544	0.8918	0.8619	1	0.8529	0.9208	0.6977	0.8874	0.5024	0.6463	0.8509	0.9486	0.9164	0.6917	0.6589	0.7297	0.8425	0.4952	null	null	0.9102	0.699	0.7555	0.923	0.9076	0.9267	0.8341	1	0.4519	0.902	0.8388	0.8738	0.8639	0.6839	0.9439	0.8765	0.4816	0.6011	0.8051	0.8536	0.8741	0.6674	0.9227	0.9375	0.9212	0.7195	0.8097	0.893
0.539	0.5492	0.3579	0.5038	0.4866	0.5492	0.8519	0.4932	null	0.5611	0.6037	0.5752	0.4444	0.5983	0.5462	0.5238	0.7303	0.6328	0.4482	0.5538	null	null	0.6418	0.6016	0.5966	0.6123	0.3299	0.5822	0.6123	0.7529	0.5038	0.6313	0.3757	null	null	0.4482	0.5154	0.5301	0.6929	1	0.7303	0.5371	0.5301	0.8323	0.4268	0.8354	0.5752	0.5462	0.2249	0.5752
0.0482	0.0969	0.0335	0.0719	0.1517	0.0535	0	0.0306	0	0.0289	0	null	0.0668	0.0324	0.054	0.0465	null	0	0.1183	0.0992	null	0	0.0969	0.0324	0.0382	0.0563	0.0396	0	0.0132	0.0509	null	0.0396	0.0596	0.0535	0.0934	0.0369	null	null	0.0914	0.0238	0	null	null	0.0969	0.1183	0.1212	0.0821	null	0.4015	0.0324
0.2183	0.2941	0.3089	0.4655	0.4521	0.6823	0.562	0.3548	0.1908	0.4274	0.3471	null	0.562	0.6783	0.3793	0.2874	0.2683	0.2843	0.5238	0.1918	0.2683	0.0924	0.3992	0.2683	0.2874	0.1439	0.5719	0.4921	0.4498	0.0753	0.3548	0.2874	0.3125	0.228	0.4961	0.5996	0.292	0.4074	0.402	0.6685	0.5946	null	0.3673	0.3624	0.2497	0.3829	0.25	0.4783	0.6471	0.5946
0.9892	0.9703	0.9617	0.9068	0.974	1	0.9249	1	0.956	0.9295	0.9177	0.966	0.9589	0.9586	0.9535	0.9452	0.9493	0.9837	0.9508	0.9591	1	null	0.9724	0.9667	0.9751	0.9858	0.9669	0.9866	0.9673	1	0.9542	0.9768	0.9192	0.9334	0.9486	0.9782	0.961	0.9712	0.972	0.9492	0.9855	0.97	0.9535	0.8942	0.9405	0.9092	0.9625	0.9556	1	0.9542
0.0108	0.0297	0.0383	0.0932	0.026	0	0.0751	0	0.044	0.0705	0.0823	0.034	0.0411	0.0414	0.0465	0.0548	0.0507	0.0163	0.0492	0.0409	0	null	0.0276	0.0333	0.0249	0.0142	0.0331	0.0134	0.0327	0	0.0457	0.0232	0.0808	0.0666	0.0514	0.0218	0.039	0.0288	0.028	0.0508	0.0145	0.03	0.0465	0.1058	0.0595	0.0908	0.0375	0.0444	0	0.0457
0.2105	0.7089	0.623	0.448	0.3925	0.6567	0.5965	0.439	0.808	0.2581	0.4963	0.4298	0.2931	0.4889	0.5015	0.849	0.8616	0.3735	0.7356	0.6051	null	null	0.5747	0.5688	0.4288	0.488	0.5534	0.5321	0.6064	0.6761	0.9139	0.439	0.813	null	null	0.6368	0.4402	0.2101	0.684	0.566	0.3894	0.5006	0.5548	0.3566	0.744	0.7032	0.6406	0.4103	0.4889	0.4812
1	1	1	1	1	1	1	1	1	1	1	1	1	1	1	1	1	1	1	1	null	null	1	1	1	1	1	1	1	1	1	1	1	1	1	1	1	1	1	1	1	1	1	1	1	1	1	1	1	1
0	0	0	0	0	0	0	0	0	0	0	0	0	0	0	0	0	0	0	0	null	null	0	0	0	0	0	0	0	0	0	0	0	0	0	0	0	0	0	0	0	0	0	0	0	0	0	0	0	0
0	0	0	0	0	0	0	0	0	0	0	0	0	0	0	0	0	0	0	0	0	0	0	0	0	0	0	0	0	0	0	0	0	0	0	0	0	0	0	0	0	0	0	0	0	0	0	0	0	0
1	1	1	1	1	1	1	1	1	1	1	1	1	1	1	1	1	1	1	1	1	1	1	1	1	1	1	1	1	1	1	1	1	1	1	1	1	1	1	1	1	1	1	1	1	1	1	1	1	1
0.7391	0.8236	0.8619	0.8252	0.919	0.8027	0.879	0.8637	0.8551	0.8041	0.8619	0.7921	0.865	0.8877	0.7874	0.7549	0.8023	0.879	0.8073	0.9269	1	1	0.7763	0.9463	0.8479	0.8216	0.8285	0.9294	0.9119	0.9084	0.8554	0.8579	0.9391	0.6549	0.9452	0.7441	0.8529	0.834	0.8773	0.7928	0.8602	0.8188	0.9304	0.8692	0.8616	0.7338	0.8639	0.71	0.6409	0.8695
0.2604	0.229	0.3764	0.2959	0.2773	0.4569	0.2743	0.1198	0.3405	0.2366	0.3299	0.3812	0.2541	0.2999	0.1614	0.2071	0.1293	0.229	0.3974	0.26	0.1876	null	0.278	0.2602	0.2195	0.2085	0.2751	0.2632	0.3613	0.217	0.2856	0.4486	0.1426	0.2123	0.3841	0.268	0.1394	0.2481	0.205	0.1666	0.431	0.2476	0.3249	0.4299	0.1406	0.2197	0.2537	0.1187	0.5377	0.3834
0.1802	0.083	0.2956	0.1797	0.5004	null	0.199	0.2688	0.6016	0.0404	0.2096	null	0.1084	0.2841	0.2938	0.2364	0.5814	0.1497	0.2067	0.3112	null	null	0.181	null	0.2309	0.0665	0.2665	0.4623	0	null	0.302	0.1443	0.1335	null	null	0.2305	0.3281	0.509	0	0.2738	0.4004	0.0697	0.0452	0.5706	0.2207	0.2362	0.2377	0.5223	null	0.3178
0.9722	0.9471	0.9806	0.9297	0.9747	0.9617	0.964	0.9687	0.9709	0.9407	0.971	0.9288	0.9571	0.9627	0.9716	0.9617	0.9879	0.9489	0.9561	0.9706	0.9166	null	0.9826	0.9767	0.963	0.9573	0.9582	0.9709	0.94	1	0.9554	0.9143	0.9141	0.9111	0.9399	0.9231	0.9393	0.978	0.9385	0.9615	0.9781	0.9439	0.9062	0.9632	0.9764	0.9446	0.9656	0.9715	0.9544	0.9571
0.0061	0.005	0.0081	0.0159	0.0252	0.023	0.009	0.0116	0.0425	0.0026	0.0077	0	0.0053	0.0149	0.0116	0.0117	0.0165	0.0092	0.0114	0.0131	0.0556	null	0.0038	0	0.0112	0.0031	0.0154	0.0249	0	0	0.0196	0.0152	0.0136	0	0	0.0236	0.0293	0.0223	0	0.0145	0.0144	0.0043	0.0047	0.047	0.0067	0.0174	0.011	0.0312	0.0051	0.0201
0.6049	0.557	0.6861	0.7265	0.6293	0.7704	0.7424	0.6293	0.7063	0.7017	0.5986	0.7966	0.7602	0.8128	0.6227	0.6614	0.7374	0.7021	0.6184	0.6613	0.9126	null	0.7371	0.8261	0.7022	0.7207	0.7286	0.7738	0.593	0.8796	0.6361	0.745	0.7593	0.6084	0.6806	0.6665	0.7454	0.5866	0.751	0.6722	0.6351	0.5954	0.7085	0.6489	0.706	0.7127	0.6486	0.5705	0.5924	0.7201
0.4335	0.5005	0.2767	0.3042	0.3825	0.3534	0.1617	0.1083	0.3254	0.2907	0.2146	0.2671	0.1974	0.1855	0	0.238	0.3534	0.3766	0.2146	0.1794	null	null	0.2146	0.3534	0.3534	0.2546	0.2745	0	0.2057	0.0904	null	0.1633	0.0776	null	null	0.2671	0.1541	null	0.3961	0.4889	0.2767	0.2146	0.247	0.3534	0.4154	0.5223	0.4216	0.711	0.2808	0.1541
0.0753	0.1459	0.0711	0.1532	0.1577	0.2268	0.0675	0.0229	0.1544	0.1398	0.0802	0.1638	0.0834	0.0725	0	0.0922	0.0826	0.1157	0.1028	0.0452	null	null	0.0682	0.1211	0.0664	0.0666	0.126	0	0.1554	0.1217	0.0915	0.1205	0.0749	0.1373	0.1399	0.1015	0.0722	0.0436	0.0779	0.1761	0.1241	0.0522	0.0994	0.1624	0.107	0.2024	0.1392	0.1219	0.2184	0.0429
0.1064	0.165	0.1942	0.3186	0.244	0.3882	0.2937	0.1659	0.2961	0.2906	0.2584	0.369	0.2905	0.2725	0.2195	0.2997	0.1603	0.1864	0.3264	0.2088	null	null	0.2234	0.2259	0.1339	0.1961	0.2864	0.1851	0.4382	0.597	0.0545	0.4375	0.5133	0.2891	0	0.2644	0.3194	0.1163	0.1265	0.2025	0.3024	0.1942	0.2693	0.302	0.1526	0.2069	0.1934	0.0578	0.4469	0.222
0.7286	0.5013	0.8012	0.7257	0.5824	0.7567	0.6912	0.6561	0.6645	0.7042	0.9658	0.6659	0.8736	0.596	0.6281	0.6698	0.574	0.7422	0.8975	0.6122	1	1	0.7725	0.6852	0.3624	0.5573	0.5313	0.6864	0.6019	0.8725	0.6275	0.7157	1	0.9854	0.9485	0.649	0.5782	0.636	0.4719	0.6488	0.5579	0.574	0.6009	0.8017	0.4433	0.5538	0.5789	0.7111	0.5774	0.8179
0.2714	0.4987	0.1988	0.2743	0.4176	0.2433	0.3088	0.3439	0.3355	0.2958	0.0342	0.3341	0.1264	0.404	0.3719	0.3302	0.426	0.2578	0.1025	0.3878	0	0	0.2275	0.3148	0.6376	0.4427	0.4687	0.3136	0.3981	0.1275	0.3725	0.2843	0	0.0146	0.0515	0.351	0.4218	0.364	0.5281	0.3512	0.4421	0.426	0.3991	0.1983	0.5567	0.4462	0.4211	0.2889	0.4226	0.1821
0.7585	0.4656	0.579	0.552	0.4755	0.9538	0.5846	0.4884	0.5238	0.3581	0.2876	0.5256	0.298	0.7498	0.7528	0.3901	0.5489	0.4264	0.5839	0.4948	0.0364	null	0.6308	0.6732	0.5785	0.5245	0.7526	0.9701	0.7468	0.8378	0.2835	0.8	0.5932	0.3364	0.6066	0.4533	0.5557	0.1716	0.6111	0.3287	0.5263	0.742	0.3826	0.6404	0.4419	0.5642	0.4067	0.0709	0.583	0.7381
0.0871	0.172	0.019	0.076	0.2096	0.0462	0.0507	0.2086	0.0401	0.0838	0.0937	0.1093	0.0287	0.0658	0.0264	0.0467	0.1868	0.0582	0.0335	0.1036	0.2554	null	0.0268	0.1696	0.1644	0.0627	0.0556	0.0058	0.03	0.049	0.2182	0.0132	0.026	0.118	0.0426	0.215	0.0767	0.3408	0.1608	0.1964	0.0794	0.0504	0.1276	0.1234	0.1214	0.2673	0.2583	0.4729	0.1473	0.1625
0.035	0.0311	0.1378	0.2199	0.0599	0	0.0916	0.1078	0.0242	0.0561	0.0522	0.0494	0.2374	0.17	0.0478	0.1208	0.0845	0.1504	0.0605	0.1763	0	null	0.1267	0.095	0.1469	0.0992	0.0805	0.0106	0.0483	0	0.0929	0.0239	0	0	0.154	0.0933	0.0897	0.0443	0.1455	0.1421	0.1006	0.0912	0.0243	0.1276	0.0732	0.1075	0	0.06	0.1184	0.0368
0.1193	0.3313	0.2641	0.1522	0.255	0	0.2731	0.1952	0.4119	0.502	0.5665	0.3157	0.4359	0.0145	0.173	0.4424	0.1799	0.365	0.3221	0.2253	0.7082	null	0.2157	0.0622	0.1102	0.3137	0.1114	0.0135	0.1749	0.1132	0.4054	0.1628	0.3808	0.5456	0.1968	0.2384	0.2779	0.4433	0.0826	0.3328	0.2937	0.1165	0.4655	0.1086	0.3636	0.061	0.3351	0.3962	0.1513	0.0626
0.1299	0.0658	0.1001	0.0509	0.0781	0.0204	0.045	0.074	0.0776	0.0647	0.0994	0.0642	0.0694	0.0744	0.0499	0.0385	0.0658	0.0944	0.0595	0.066	0.1516	null	0.0868	0.1072	0.0891	0.0512	0.0671	0.0226	0.0273	0.0164	0.17	0.0463	0.0143	0.143	0.1605	0.0976	0.0268	0.0443	0.0882	0.1082	0.0908	0.0397	0.0447	0.2274	0.0783	0.0958	0.1957	0.1689	0.1132	0.0976
0.0111	0.0234	0.0098	0.0014	0.0116	0.0128	0.0052	0.0223	0.0168	0.0078	0.0145	0.0163	0.0091	0.0096	0.006	0.0054	0.0221	0.0079	0.0024	0.0096	0	null	0.0056	0.0126	0.0175	0.0105	0.0147	0.0018	0.0109	0	0.0153	0	0	0	0	0.0271	0.0049	0.0159	0.0212	0.0041	0.0106	0.0009	0.0247	0.0239	0.0386	0.0234	0.0268	0.0221	0.0132	0.0208
0.905	0.9408	0.9149	0.906	0.8689	0.8864	0.8975	0.9001	0.9528	0.9442	0.9343	0.9243	0.9243	0.9348	0.9386	0.9371	0.9074	0.9033	0.922	0.8919	null	null	0.9085	0.913	0.8787	0.8816	0.8926	0.8746	0.9245	0.9064	0.9459	0.9018	0.8502	null	0.9217	0.939	0.9189	0.9076	0.9147	0.9176	0.9332	0.9192	0.9493	0.9023	0.939	0.8931	0.9115	0.9491	0.8615	0.9323
0.91	0.8327	1	null	0.6211	0.5988	1	null	1	0.9713	1	1	1	0.8961	1	1	1	1	1	0.8036	null	null	null	0.7491	0.8631	1	0.6808	0.6429	0.4462	0.699	1	0.4603	1	1	0.8175	1	0.9696	0.8228	1	1	0.8884	1	1	0.8468	1	0.955	null	null	1	0.7992
0.09	0.1673	0	null	0.3789	0.4012	0	null	0	0.0287	0	0	0	0.1039	0	0	0	0	0	0.1964	null	null	null	0.2509	0.1369	0	0.3192	0.3571	0.5538	0.301	0	0.5397	0	0	0.1825	0	0.0304	0.1772	0	0	0.1116	0	0	0.1532	0	0.045	null	null	0	0.2008
0	0	0	0	0.0268	0	0	0	0	0.0339	0	0	0	0	0	0	0.0455	0	0.0224	0	null	null	0	0.0172	0	0	0	0.0087	0	null	0	0.0177	0	null	0	0.185	0	0	0	0	0.0457	0.0178	0	0	0.0306	0	0	0	0	0
0	0	0	0	0	0	0	0	0	0	0	0	0	0	0	0	0.0611	0	0	0.0159	null	null	0.0075	0	0	0	0	0	0	null	0.0464	0	0	null	0	0	0	0	0	0	0.0307	0	0	0.0347	0	0.0275	0	0	0	0
0.0163	0	0	0	0	0	0	0	0	0	0	0.1247	0	0.0203	0	0	0	0	0.0391	0	null	null	0	0	0	0	0	0	0	null	0	0	0.0293	null	0	0.0179	0	0	0	0	0	0	0	0	0	0	0	0	0	0
0.0495	0.0486	0.0625	0	0.1244	0	0.0417	0.0771	0.0862	0.0224	0	0	0.031	0.0925	0.1045	0.0491	0.0604	0.0691	0	0	null	null	0.0148	0.0455	0	0.0789	0.0284	0.0116	0.0409	null	0	0	0.0445	null	0	0.1362	0	0.044	0.1467	0	0.2425	0.0709	0.0492	0.1029	0	0.1085	0	0	0.0446	0.0411
0.0245	0	0	0.0107	0	0	0.0138	0.0255	0.0427	0.037	0	0.0626	0.0205	0	0	0.0486	0.0199	0	0.0098	0	null	null	0.0195	0	0.0936	0.0391	0.0234	0	0.0068	null	0	0.0077	0	null	0	0.027	0	0	0	0	0.05	0	0.0163	0.0226	0	0	0	0	0	0.0271
0.9097	0.9514	0.9375	0.9893	0.8488	1	0.9445	0.8974	0.8711	0.9067	1	0.8127	0.9486	0.8872	0.8955	0.9022	0.8131	0.9309	0.9286	0.9841	null	null	0.9583	0.9374	0.9064	0.882	0.9481	0.9797	0.9523	null	0.9536	0.9746	0.9263	null	1	0.6339	1	0.956	0.8533	1	0.6311	0.9113	0.9345	0.8398	0.9694	0.864	1	1	0.9554	0.9317
0.0203	0.0361	0.0038	0.037	0.0241	0	0.0127	0.0091	0.0063	0.0166	0.0062	0	0.0123	0.0169	0.0234	0.0104	0.039	0.0248	0.0153	0.0075	0.0217	0.0343	0.0074	0.0158	0	0.0056	0.0162	0.0462	0	0.0826	0.0051	0.0111	0.0218	0.0457	0	0.0666	0.0284	0.0217	0.026	0.0213	0.0081	0.0093	0.0187	0.0395	0.0185	0.0298	0.0349	0	0.0067	0.0339
0.0227	0.0253	0.1507	0.0918	0.0169	0.007	0.0174	0.0402	0.1522	0.1787	0.0452	0.2467	0.0247	0.0171	0.0268	0.0744	0.0499	0.0147	0.0158	0.1668	0.0491	0.0282	0.0076	0.0126	0.0117	0.0153	0.0015	0.0077	0.0169	0.0513	0.3868	0.0262	0.0906	0.1296	0.0212	0.2265	0.3152	0.0391	0.1425	0.0785	0.1253	0.1082	0.0994	0.0113	0.1591	0.2398	0	0.0864	0.1415	0.0109
0.9773	0.9747	0.8493	0.9082	0.9831	0.993	0.9826	0.9598	0.8478	0.8213	0.9548	0.7533	0.9753	0.9829	0.9732	0.9256	0.9501	0.9853	0.9842	0.8332	0.9509	0.9718	0.9924	0.9874	0.9883	0.9847	0.9985	0.9923	0.9831	0.9487	0.6132	0.9738	0.9094	0.8704	0.9788	0.7735	0.6848	0.9609	0.8575	0.9215	0.8747	0.8918	0.9006	0.9887	0.8409	0.7602	1	0.9136	0.8585	0.9891
0.5638	0.6122	0.6136	0.661	0.6557	0.7564	0.6003	0.6973	0.6398	0.5616	0.5533	0.5847	0.5315	0.6849	0.6318	0.6034	0.6167	0.549	0.5837	0.6325	0.5048	0.6253	0.7868	0.786	0.7959	0.6685	0.6874	0.669	0.6393	0.6026	0.4329	0.4747	0.4634	0.6443	0.5654	0.5516	0.566	0.5373	0.55	0.443	0.6399	0.549	0.5394	0.5201	0.4921	0.5578	0.5223	0.6315	0.5455	0.6635
0.4362	0.3878	0.3864	0.339	0.3443	0.2436	0.3997	0.3027	0.3602	0.4384	0.4467	0.4153	0.4685	0.3151	0.3682	0.3966	0.3833	0.451	0.4163	0.3675	0.4952	0.3747	0.2132	0.214	0.2041	0.3315	0.3126	0.331	0.3607	0.3974	0.5671	0.5253	0.5366	0.3557	0.4346	0.4484	0.434	0.4627	0.45	0.557	0.3601	0.451	0.4606	0.4799	0.5079	0.4422	0.4777	0.3685	0.4545	0.3365
0	0.1743	0.2932	0.077	0.091	0.4159	0.0926	0.1506	0.08	0.1266	0.1127	0.5108	0.114	0.0771	0.3245	0.2748	0.0632	0.2672	null	0.1835	null	0.2888	0.1091	0.078	0.0844	0.1849	0.1031	0.0639	0.0552	0.0399	0.3726	0.0633	0.0867	0.2438	0.2076	0.2622	0.0482	0.1549	0.1606	null	0.1275	0.1419	0.1517	0.1184	0.0888	0.3498	0.3749	0.0353	0.2922	0.0782
0	0.4262	0.3532	0.1059	0.1081	0.4829	0.1813	0.1918	0.0938	0.1654	0.1429	0.5712	0.1986	0.089	0.3937	0.3321	0.1391	0.3268	null	0.2405	null	0.3306	0.1274	0.2824	0.0981	0.2418	0.1362	0.0739	0.073	0.1417	0.4345	0.1899	0.1117	0.3185	0.2761	0.3928	0.0659	0.2606	0.2048	0.217	0.146	0.1869	0.1764	0.1475	0.1023	0.4341	0.4613	0.041	0.366	0.1038
0.2389	0.2846	0.2411	0.2916	0.2376	0.3661	0.3976	0.2963	0.4608	0.3719	0.2531	0.4172	0.4159	0.4376	0.2818	0.3936	0.369	0.4504	0.5226	0.2592	0.3966	0.2024	0.2047	0.2116	0.1819	0.2278	0.3107	0.2897	0.1842	0.2544	0.6073	0.2901	0.2875	0.2883	0.2165	0.4497	0.4173	0.4361	0.2601	0.265	0.314	0.3296	0.3388	0.2886	0.5382	0.4076	0.4787	0.1928	0.2555	0.3079
0.9857	0.9815	0.9797	0.9696	0.9377	0.9737	0.9845	0.9728	0.9903	0.9811	0.9565	1	0.9823	0.9811	0.9696	0.9711	0.9594	0.9716	0.9817	0.9641	0.9926	0.993	0.975	0.9557	0.9376	0.9861	0.9731	0.9793	0.9434	0.972	0.9864	0.9671	0.9935	0.9799	0.9822	0.9928	0.995	0.9739	0.9786	0.9801	0.9613	0.973	0.9749	0.9429	0.9812	1	1	0.9588	0.9662	0.9257
0.7055	0.2265	0.38	0.4404	0.0714	0.1941	0.2523	0.0857	0.3184	0.3932	0.6047	0.3514	0.7906	0.692	0.5282	0.5473	0.1181	0.8083	0.2063	0.7828	0.1061	0	0.7574	0.2703	0.5066	0.0467	0.3161	0.8066	0.4106	0.0847	0.312	0.1689	0.2741	0.0073	0.2016	0.873	0.553	0.0427	0.588	0.2112	0.4176	0.2596	0.2589	0.899	0.4911	0.394	0.2678	0.0933	0.0614	0.4953
0	0.6908	0.4613	0.4242	0.734	0.3806	0.4797	0.7377	0.5782	0.5233	0.3953	0.3063	0.0383	0.0952	0.0266	0.1934	0.463	0.0819	0.7491	0.0602	0.832	1	0.132	0.3348	0	0.9178	0.3541	0.1241	0.553	0.8411	0.6386	0.8003	0.637	0.9835	0.7248	0.0878	0.1239	0.8491	0.2847	0.7189	0.3384	0.4243	0.4889	0	0.4466	0.3297	0.6344	0.8658	0.7591	0.3238
0.2945	0.0827	0.1586	0.1354	0.1946	0.4253	0.268	0.1766	0.1034	0.0835	0	0.3423	0.1711	0.2128	0.4452	0.2593	0.4189	0.1098	0.0446	0.157	0.062	0	0.1106	0.3949	0.4934	0.0356	0.3298	0.0693	0.0364	0.0742	0.0495	0.0308	0.089	0.0091	0.0736	0.0392	0.3231	0.1082	0.1273	0.0699	0.244	0.3161	0.2522	0.101	0.0624	0.2763	0.0978	0.0409	0.1794	0.1809
0.8813	1	0.8394	1	0.8319	0.7938	1	0.7253	0.8773	0.9446	null	1	1	1	0.8238	1	0.7333	0.9719	0.8524	1	null	null	0.8773	0.898	0.7938	0.8684	0.941	0.8148	0.8582	null	0.9083	0.8582	0.8919	0.9034	null	0.9127	0.9322	0.939	0.9322	1	1	0.8851	1	0.8319	1	0.8919	0.8851	1	1	0.9296
0.8795	0.926	0.9323	0.8947	0.9608	0.9678	0.9482	0.8814	0.8907	0.8554	0.8759	0.875	0.9263	0.968	0.895	0.9127	0.8291	0.8645	0.913	0.9511	0.9644	1	0.9594	0.9243	0.8861	0.9366	0.9373	0.9851	0.9232	0.9457	0.7695	0.9491	0.971	0.909	0.9405	0.7492	0.9124	0.9087	0.811	0.7068	0.9127	0.9484	0.7933	0.9023	0.8251	0.7818	0.7115	0.8979	0.8194	0.9382
0.1205	0.074	0.0677	0.1053	0.0392	0.0322	0.0518	0.1186	0.1093	0.1446	0.1241	0.125	0.0737	0.032	0.105	0.0873	0.1709	0.1355	0.087	0.0489	0.0356	0	0.0406	0.0757	0.1139	0.0634	0.0627	0.0149	0.0768	0.0543	0.2305	0.0509	0.029	0.091	0.0595	0.2508	0.0876	0.0913	0.189	0.2932	0.0873	0.0516	0.2067	0.0977	0.1749	0.2182	0.2885	0.1021	0.1806	0.0618
0.031	0.0175	0.0344	0.0387	0.0234	0.0226	0.0415	0.0229	0.0243	0.0447	0.0402	0.0291	0.0409	0.0169	0.0629	0.037	0.0311	0.033	0.0215	0.0291	0.0301	0.0049	0.0374	0.0288	0.0437	0.0334	0.0233	0.0246	0.0254	0.0312	0.0453	0.0243	0.0204	0.039	0.04	0.0414	0.0317	0.035	0.0219	0.0198	0.0249	0.0304	0.0358	0.0364	0.0482	0.0427	0.0496	0.0321	0.0485	0.0595
1	0.9899	0.9937	0.9895	0.9957	0.9954	0.9804	0.997	0.9861	0.9926	0.9835	0.9898	0.9907	0.9945	0.9978	0.9942	0.993	0.9909	0.9891	0.9888	0.9961	0.9722	0.9908	0.9909	0.9967	0.9945	0.9973	0.9965	0.9894	0.9955	0.998	0.9819	0.994	0.9944	0.9976	0.9942	0.996	0.9962	0.9964	0.9916	0.9972	0.9854	0.9962	0.9775	0.9971	0.9982	0.9971	1	0.99	0.9841
1	1	1	1	1	1	1	1	1	1	1	1	1	1	1	1	1	1	1	1	1	null	1	1	1	1	1	1	1	1	1	1	1	1	1	1	1	1	1	1	1	1	1	1	1	1	1	1	1	1
0.1079	0.0798	0.1227	0.1175	0.0887	0.1452	0.0795	0.1215	0.119	0.0526	0.1022	0.0672	0.1077	0.0242	0.0407	0.0422	0.0636	0.068	0.0855	0.0796	0.1654	null	0.0964	0.1527	0.0472	0.1063	0.0561	0.0887	0.013	0.0472	0.0726	0.0967	0.0311	0.1294	0.0358	0.0883	0.0928	0.0661	0.1395	0.1044	0.0804	0.0466	0.0338	0.0358	0.0945	0.1091	0.0275	0.0869	0.0804	0.0966
0.9368	0.9387	0.9813	0.9559	0.9813	0.9305	0.9533	0.9362	0.9718	0.9305	0.9212	0.9195	0.9565	0.9787	0.9487	0.9427	0.9725	0.9723	0.9227	0.9327	1	null	0.9372	0.9286	0.9199	0.9844	0.9114	0.9634	0.9167	1	0.9732	0.9228	0.9732	1	1	0.9132	0.9489	0.9305	0.9591	0.962	0.9451	0.9609	0.9627	0.9199	0.9652	0.9436	0.88	0.9228	0.971	0.8989
0.0661	0.0429	0.0765	0.1521	0.0313	0	0.1637	0.1731	0.0776	0.1152	0.139	0.193	0.063	0.0972	0.0275	0.1702	0.0189	0.1475	0.0823	0.2234	null	null	0.037	0.0607	0.063	0.061	0.0429	0.0076	0	0.0239	0.2876	0.0095	null	null	null	0.1034	0.3499	0.1131	0.0917	1	0.1231	0.0429	0.2777	0.1357	0.2389	0.0765	0.3924	null	0.067	0.0728
1	0.7279	0.8535	0.8313	0.769	0.8805	0.783	0.6812	0.6877	0.7331	0.8103	0.6897	0.8475	0.7566	0.8435	0.7657	0.8994	0.817	0.8445	0.5785	0.989	1	0.8231	0.6583	0.6754	0.775	0.7767	0.8874	0.8343	0.9105	0.8112	0.9137	0.9342	0.9674	0.9345	0.6591	0.816	0.7825	0.6728	0.8134	0.6979	0.8336	0.7667	0.7445	0.6301	0.7177	0.6835	0.7125	0.7796	0.7819
0	0.2721	0.1465	0.1687	0.231	0.1195	0.217	0.3188	0.3123	0.2669	0.1897	0.3103	0.1525	0.2434	0.1565	0.2343	0.1006	0.183	0.1555	0.4215	0.011	0	0.1769	0.3417	0.3246	0.225	0.2233	0.1126	0.1657	0.0895	0.1888	0.0863	0.0658	0.0326	0.0655	0.3409	0.184	0.2175	0.3272	0.1866	0.3021	0.1664	0.2333	0.2555	0.3699	0.2823	0.3165	0.2875	0.2204	0.2181
null	0.5319	0.4877	0.7491	0.6397	0.228	0.6234	0.7004	0.9219	0.6835	0.5858	0.8275	0.4123	0.579	0.4616	0.7264	1	0.5706	0.6529	null	0.6434	null	0.5493	0.8046	0.564	0.4418	0.3201	0.2463	0.372	0.4406	0.5962	0.4042	0.4079	0.6795	0.5492	0.7744	0.674	0.6659	0.7981	1	0.4788	0.4795	0.6499	0.694	0.8169	0.748	0.8149	1	0.5294	0.3606
null	0.8678	0.8311	0.892	0.9653	1	0.9654	0.9761	0.8963	0.8553	0.914	0.9287	0.9653	0.8814	0.9557	0.9238	null	0.9516	0.9861	1	0.7586	null	0.9202	0.9385	0.4123	0.9188	1	0.906	0.9521	1	null	0.7027	0.9134	1	0.9041	0.9413	0.7874	1	0.9269	1	1	0.9684	0.9518	0.8421	0.9645	0.8416	0.8746	1	0.9752	0.6399
null	1	1	1	1	1	1	1	1	1	1	1	1	1	1	1	1	1	1	1	1	1	1	1	1	1	1	1	1	1	1	1	1	1	1	1	1	1	1	1	1	1	1	1	1	1	1	1	1	1
null	1	1	1	1	null	1	1	1	1	1	1	1	1	1	1	1	1	1	null	null	null	1	1	1	1	null	1	1	null	null	1	1	null	1	1	1	null	1	null	null	1	1	1	1	1	1	null	1	1
1	1	1	1	1	1	0.9768	1	0.9887	1	1	1	1	1	1	1	1	0.9928	1	1	1	null	1	0.9911	1	1	1	1	1	1	1	1	1	1	1	1	0.9921	1	0.9862	1	1	1	1	1	1	1	1	1	1	1
0	0.0224	0.0127	0.0316	0.0187	0.0316	0	0.01	0.019	0.0552	0.0207	0.0347	0.0331	0.0026	0	0.0048	0	0.011	0.0739	0.0027	null	null	0.0199	0.0204	0.0273	0.0324	0.0534	0.0039	0.0058	0.0156	0.0184	0	0	null	null	0.0128	0.0221	0.0067	0.0086	0.0172	0.0244	0.0142	0.0196	0.013	0	0.0167	0.0232	0	0	0.0057
0.0242	0.0126	0	0	0	0	0.0193	0	0.0126	0	0	0	0	0	0.0135	0.0052	0	0	0.155	0.0205	null	null	0.0184	0.0048	0.0109	0.0066	0	0.0053	0	null	0	0	0	null	null	0.0095	0	0.0323	0.0112	0	0	0	0	0.0225	0.0062	0	0.0558	null	0.0348	0.0095
0	0	0.0108	0	0.013	0	0.0243	0	0.0119	0.0083	0	0	0.0102	0	0.007	0.0201	0	0.0133	0.0434	0.0076	0.0211	0	0.0159	0	0	0.0194	0	0.0233	0.0208	0	0	0.0308	0.021	0.0248	0	0	0.0155	0.0094	0.0123	0.0223	0.0081	0.0105	0.0174	0	0.0077	0	0.0119	0	0.0374	0.0294
1	1	0.9892	1	0.987	1	0.9757	1	0.9881	0.9917	1	1	0.9898	1	0.993	0.9799	1	0.9867	0.9566	0.9924	0.9789	1	0.9841	1	1	0.9806	1	0.9767	0.9792	1	1	0.9692	0.979	0.9752	1	1	0.9845	0.9906	0.9877	0.9777	0.9919	0.9895	0.9826	1	0.9923	1	0.9881	1	0.9626	0.9706
0.1349	0.2631	0.142	0.2222	0.2253	0.135	0.2083	0.1107	0.2353	0.2811	0.169	0.2437	0.103	0.1415	0.1336	0.2792	0.2818	0.202	0.301	0.1436	0.1555	0.0905	0.1486	0.2317	0.3131	0.2173	0.2063	0.1524	0.2142	0.2638	0.3834	0.2042	0.1041	0.1735	0.1205	0.2691	0.1351	0.1883	0.2415	0.1941	0.1403	0.2642	0.1915	0.2813	0.2346	0.2796	0.3373	0.1203	0.2178	0.2059
0.4331	0.6083	0.6331	0.6226	0.6044	0.6875	0.6581	0.5238	0.5553	0.6373	0.5238	0.6037	0.5666	0.6591	0.6217	0.7253	0.5428	0.6573	0.552	0.5626	0.6318	0.5946	0.4891	0.6335	0.5878	0.6521	0.5399	0.6388	0.6278	0.699	0.5059	0.5385	0.5549	0.656	0.6685	0.5238	0.544	0.6709	0.6521	0.449	0.6544	0.7586	0.7109	0.5605	0.6005	0.5182	0.6311	0.5116	0.5752	0.563
1	1	1	1	1	1	1	1	1	1	1	1	1	1	1	1	1	1	1	1	1	1	1	1	1	1	1	1	1	1	1	1	1	1	1	1	0.9947	1	1	1	1	1	1	1	1	1	1	1	1	1
1	1	1	1	1	1	1	1	1	1	1	1	1	1	1	1	1	1	1	1	1	null	1	1	1	1	1	1	1	1	1	1	1	1	1	1	0.995	1	1	1	1	1	1	1	1	1	1	1	1	1
0.0295	0.0779	0.0384	0.1251	0.0451	0.0533	0.0333	0.0362	0.0731	0.0496	0.0533	0.0986	0.0274	0	0.0748	0.0644	0.0169	0	0.0672	0.0385	0.0082	null	0.0491	0.0333	0.0667	0	0.1047	0.0144	0	0	0.0518	0.0965	0.0557	0.1712	0.1446	0.0719	0.0347	0.0272	0.0504	0.0273	0.0414	0.0936	0.0557	0.1263	0.0388	0.146	0.1103	0.0612	0.0661	0.0347
0.6676	0.3814	0.4801	0.0577	0.7331	0.7721	0.3401	0.3146	0.2292	0.2122	0.2209	0.1565	0.1558	0.213	0.6855	0.1766	0.3356	0.3103	0.1753	0.262	0.0604	null	0.5246	0.5882	0.3241	0.5892	0.5538	0.7306	0.3124	null	0.091	0.7509	null	null	null	0.0703	0.3493	0.5578	0.046	0.1848	0.4433	0.3367	0.1724	0.4449	0.1678	0.206	0.0453	0.3887	0.1902	0.444
0.1813	0.1303	0.257	0.2059	0.0516	0.1653	0.1138	0.3158	0.2337	0.2209	0.4505	0.1396	0.0927	0.1677	0.1631	0.3879	0.5527	0.2672	0.4692	0.4006	0.5391	null	0.0936	0.1499	0.4468	0.2979	0.1528	0.0787	0.0839	null	0.4463	0.134	null	null	null	0.285	0.2952	0.2462	0.1951	0.5277	0.3053	0.4391	0.3515	0.2382	0.2827	0.4824	0.2391	0.4623	0.1838	0.249
0.0334	0.3732	0.1656	0.6193	0	0	0.2444	0.0904	0.0502	0.244	0.0726	0.5848	0.7165	0.4033	0.1051	0.1875	0.0594	0.2706	0	0.2868	0.2779	null	0.3619	0.0232	0.1694	0.1129	0.1313	0.1014	0.5561	null	0.2091	0.1151	null	null	null	0.4114	0.1691	0.0793	0.397	0.2125	0.1252	0.1191	0.2265	0.1364	0.1715	0.2072	0.5437	0.149	0.4009	0.2042
0.1177	0.1152	0.0974	0.1171	0.2152	0.0626	0.3018	0.2792	0.487	0.3229	0.256	0.119	0.0351	0.216	0.0463	0.248	0.0524	0.1519	0.3556	0.0506	0.1226	null	0.02	0.2386	0.0598	0	0.1621	0.0894	0.0477	null	0.2537	0	null	null	null	0.2333	0.1864	0.1166	0.3619	0.075	0.1262	0.1051	0.2497	0.1805	0.3781	0.1044	0.1719	0	0.225	0.1029
null	0.1223	0.2781	0	0.232	null	0.0459	0.0456	0.0326	0.0231	null	0.0932	0.232	0.0932	0	0	0.1462	0	0	0.5424	null	null	0.05	0.0375	0	null	0.5067	0.05	0.038	0.4065	0	0.0904	0	null	null	0	0.128	0	0.0603	null	0.1516	0.0168	0.0187	0.1859	0	0.1615	0	null	0.1804	0
null	0.8777	0.7219	1	0.768	null	0.9541	0.9544	0.9674	0.9769	null	0.9068	0.768	0.9068	1	1	0.8538	1	1	0.4576	null	null	0.95	0.9625	1	null	0.4933	0.95	0.962	0.5935	1	0.9096	1	null	null	1	0.872	1	0.9397	null	0.8484	0.9832	0.9813	0.8141	1	0.8385	1	null	0.8196	1
1	0.9936	1	1	1	1	1	1	1	1	1	1	1	1	1	1	1	1	1	1	1	1	1	1	1	1	1	1	1	1	1	1	1	1	1	1	1	1	1	1	1	1	1	1	1	1	1	1	1	1
1	1	1	1	0.9735	1	0.9976	1	0.9896	0.9973	1	0.9845	1	0.9822	1	1	1	1	1	0.9981	1	1	1	1	1	1	1	1	1	1	1	1	1	1	0.9801	1	1	1	1	1	1	1	1	1	1	0.9889	1	1	1	0.9909
null	0.2825	0.6809	0.3972	0.6087	0.5652	0.6707	0.6316	0.7727	0.5777	0.9677	0.6429	0.5946	0.4886	0.4872	0.6209	0.7727	0.7059	0.4444	0.5775	0.557	null	0.635	0.5685	0.4086	0.5349	0.3798	0.2135	0.7887	0.4681	0.5946	0.3133	0.6429	0.7328	0.0984	0.5894	0.5794	0.593	0.5038	0.2105	0.573	0.5059	0.418	0.4444	0.6053	0.4762	0.8536	0.7826	0.467	0.2298
null	0.5426	0.3761	0.4242	0.2316	null	0.2131	0.2866	0.6165	0.505	0.7068	0.2381	0.5466	0.4654	null	0.4787	0.223	0.4456	0.6011	0.3479	null	null	0.223	0.3343	0.2261	0.0543	0.2562	0.0509	0.3846	null	1	0.382	null	0.4011	0.2866	0.5082	0.3253	0.2656	0.36	0.3761	0.3439	0.2474	0.5937	0.7231	0.7377	0.459	0.7769	null	0.4297	0.3129
1	0.9772	1	0.9633	1	0.8526	1	0.9772	1	0.9603	1	1	0.8921	0.9595	0.9062	1	1	0.8879	1	0.9948	1	null	1	1	0.8878	1	0.8981	0.8557	0.8917	0.9072	0.9722	0.8782	0.5355	1	1	1	0.8605	1	1	0.788	0.965	0.98	0.9879	1	0.9773	0.966	0.9332	1	1	0.7625
1	1	1	0.9872	0.9938	1	0.996	1	0.9972	0.9922	0.9906	1	0.997	0.9948	1	0.9946	1	0.9979	1	1	1	null	1	1	0.9767	1	1	1	1	1	1	0.9879	0.991	1	1	1	1	1	1	1	0.9898	0.993	0.9938	0.994	0.9956	1	1	1	1	1
0.4685	0.2808	0.232	0.1536	0.2441	0.1972	0.4533	0.2643	0.2168	0.3268	0.3445	0.3794	0.337	0.1029	0.2388	0.2939	0.4272	0.3912	0.3809	0.3727	0.3798	0.0883	0.2272	0.4373	0.5032	0.2732	0.4196	0.2501	0.3295	0.4622	0.3007	0.2708	0.2643	0.2808	0.2662	0.3101	0.1732	0.2703	0.2866	0.3523	0.3209	0.3332	0.3622	0.3161	0.2438	0.4361	0.3047	0.5732	0.3603	0.2833
1	1	0.88	0.8759	0.9745	0.8788	0.8648	0.9317	0.9517	0.8861	0.9122	0.7946	0.9617	0.9375	1	0.906	0.936	0.9496	0.9384	0.8642	null	null	0.9556	0.8447	0.8752	0.9384	0.9675	0.8073	0.9077	0.8752	0.8969	0.6727	0.9207	0.8082	0.9393	1	0.8806	0.9661	0.9388	0.9355	1	0.8354	0.909	0.9243	0.8829	0.9835	0.9762	1	0.961	0.9236
1	1	1	0.9709	1	1	1	1	1	1	1	1	1	1	1	1	1	1	1	1	1	null	1	1	1	1	1	1	1	1	1	1	1	1	1	1	1	1	1	1	1	1	1	1	1	0.9867	1	1	1	1
null	null	1	0.928	1	1	1	1	1	1	1	1	1	1	null	1	1	1	1	1	null	null	1	1	1	1	1	1	1	1	1	1	1	1	1	null	1	1	1	1	null	1	1	1	1	0.7375	1	null	1	1
1	1	0.957	0.9231	1	0.8418	0.9885	0.9224	0.979	0.9632	1	0.9245	0.9831	0.9721	0.9678	0.9798	0.9512	0.9876	1	1	1	null	0.99	1	1	0.9686	1	0.9514	0.9354	1	1	0.7959	0.9596	0.8965	0.8991	0.9825	0.9516	0.9674	1	0.9541	1	0.9789	0.9724	1	1	0.9684	0.9423	1	1	0.9176
1	1	1	1	1	1	1	1	1	1	1	1	1	1	1	1	1	1	1	1	1	null	1	1	1	1	1	1	1	1	1	1	1	1	1	1	1	1	1	1	1	1	1	1	1	1	1	1	1	1
0.0191	0.0558	null	0.1882	0.0635	0.0165	null	0	0.1434	0.0372	0.1255	null	null	0.1115	0	0	0.1825	null	0	0.0261	0.041	0	0.401	0.2361	0.0744	null	0	0.1115	0	0.2508	0.0528	0	0	0.0234	0.1004	null	0	null	0.0511	0.0669	0.0744	0.1057	0.1255	0	null	null	0	0	0	0.1181
0.9809	0.9442	null	0.8118	0.9365	0.9835	null	1	0.8566	0.9628	0.8745	null	null	0.8885	1	1	0.8175	null	1	0.9739	0.959	1	0.599	0.7639	0.9256	null	1	0.8885	1	0.7492	0.9472	1	1	0.9766	0.8996	null	1	null	0.9489	0.9331	0.9256	0.8943	0.8745	1	null	null	1	1	1	0.8819
0.9813	0.9647	0.9958	0.9827	1	0.9723	1	0.9782	0.9899	1	1	1	1	0.9707	1	1	0.9928	0.9926	1	0.9838	1	1	0.9953	0.9933	1	0.9939	0.979	0.9667	1	1	1	1	0.9737	1	1	0.9669	0.9888	0.9944	0.9852	1	0.9935	1	0.9887	1	0.9877	0.9808	0.9874	0.9888	0.9503	0.9914
0.0187	0.0353	0.0042	0.0173	0	0.0277	0	0.0218	0.0101	0	0	0	0	0.0293	0	0	0.0072	0.0074	0	0.0162	0	0	0.0047	0.0067	0	0.0061	0.021	0.0333	0	0	0	0	0.0263	0	0	0.0331	0.0112	0.0056	0.0148	0	0.0065	0	0.0113	0	0.0123	0.0192	0.0126	0.0112	0.0497	0.0086
0.3576	0.1878	0.5483	0.5682	0.4314	null	0.3278	null	0.5058	0.4428	0.6191	1	0.5849	0.1263	null	0.733	0.4243	0	0.4542	0.2761	null	null	0.394	0.4238	0.3565	0.1455	0.4383	0.2132	0.1443	0.3024	0.4779	0.6611	null	0.8784	null	0.7381	0.4356	0.6526	0.3824	0.6342	0.2693	0.3024	0.4574	0.3359	0.2384	0.5483	0.4383	0.4243	0.6467	0.2678
0.7534	0.459	0.6961	0	0.4684	0.638	0.766	0.5207	0.512	0.3231	0	0.7412	0	0.612	0	0.7294	0.7179	0	0.8842	0.5159	0	null	0.3824	0	0.6249	0.7412	0.8196	null	0.7019	0.7176	0.7179	0.7179	0.7135	0.8675	0	null	0.779	null	0	0	0.6801	0	0.7925	0.8208	0.4198	0	0	0.7623	0	0.7763
0.2466	0.541	0.3039	1	0.5316	0.362	0.234	0.4793	0.488	0.6769	1	0.2588	1	0.388	1	0.2706	0.2821	1	0.1158	0.4841	1	null	0.6176	1	0.3751	0.2588	0.1804	null	0.2981	0.2824	0.2821	0.2821	0.2865	0.1325	1	null	0.221	null	1	1	0.3199	1	0.2076	0.1792	0.5802	1	1	0.2377	1	0.2237
0.0554	0.0177	0.0398	0.0111	0.0145	null	0.0658	0.1901	0.0646	0.0701	null	null	null	0.0582	0	0.0725	0.0931	0.0307	0.0514	0.0463	null	null	0	0.0658	0.1497	0.0177	0.0779	0.0324	0	0.0725	0.0348	0.0858	0.0136	null	null	0.105	0.0116	0.0765	0.0324	null	0	0.0177	0.0554	0.1797	0.1299	0.0398	0.1353	0.0209	null	0.0786
1	1	1	1	1	null	0.7069	1	0.8784	0.9144	1	null	1	1	1	0.8383	1	0.923	1	1	null	null	1	1	1	0.8983	1	1	1	null	0.587	1	1	null	null	0.9292	1	0.9437	0.8917	0.8675	1	1	1	null	1	1	0.8588	1	null	null
1	1	1	1	1	1	1	1	0.9439	1	1	1	1	0.9523	1	0.8501	0.9215	1	1	1	null	null	1	0.9135	0.9072	1	1	1	0.8915	1	1	1	1	null	null	0.9548	0.9591	1	0.9037	0.9105	1	1	0.9319	0.8867	0.9426	0.9504	1	1	1	0.8544
0.1366	0.4335	0.3229	0.5063	0.2463	0.5587	0.3586	0.2904	0.1599	0.3848	0.3344	0.2177	0.0522	0.4586	0.1722	0.514	1	0.3685	0.7432	0.1302	null	null	0.3393	0.2586	0.0909	0.5119	0.4452	0.8928	0.2896	0.2598	null	0.3052	0.3528	0.491	null	0.3881	0.2227	0.7192	0.4198	0.1076	0.2546	0.3967	0.1743	0.3924	0.1373	0.6586	null	0.4189	0.3254	0.5903
0.8634	0.3995	0.6771	0.4136	0.681	0.4413	0.6414	0.6422	0.8401	0.6001	0.6656	0.7823	0.9023	0.4475	0.8123	0.4263	0	0.5758	0.2568	0.8698	null	null	0.6438	0.7414	0.8912	0.4881	0.4734	0.0475	0.6187	0.7182	null	0.6948	0.5938	0.509	null	0.5579	0.7151	0.1243	0.5802	0.8924	0.7454	0.6033	0.8032	0.6076	0.8627	0.3414	null	0.3159	0.6746	0.1813
0	0.0664	0	0	0.0222	0	0	0	0	0.0151	0	0	0	0	0.0155	0	0	0	0	0	null	null	0	0	0	0	0.0524	0	0	0	null	0	0	0	null	0	0	0	0	0	0	0	0	0	0	0	null	0	0	0
0	0	0	0	0	0	0	0	0	0	0	0	0	0	0	0	0	0	0	0	null	null	0.0169	0	0.0035	0	0.0289	0	0	0.022	null	0	0	0	null	0	0.0121	0	0	0	0	0	0	0	0	0	null	0	0	0
0	0.1006	0	0.0801	0.0504	0	0	0.0674	0	0	0	0	0.0455	0.0939	0	0.0597	0	0.0558	0	0	null	null	0	0	0.0144	0	0	0.0598	0.0917	0	null	0	0.0534	0	null	0.054	0.05	0.1565	0	0	0	0	0.0225	0	0	0	null	0.2652	0	0.2284
0.0881	0.1533	0.0696	0.0721	0.1711	0.0416	0.1167	0.1305	0.1228	0.2404	0.1901	0.2068	0.1401	0.0911	0.229	0.1765	0.0461	0.1533	0.3595	0.1247	0.3364	null	0.0841	0.2122	0.1112	0.1692	0.1265	0.006	0.2225	0.1265	0.3364	0.2246	0.0236	0.4434	0.2659	0.2375	0.1305	0.2055	0.0236	0.1047	0.1066	0.0515	0.2087	0.256	0.3364	0.1922	0.42	0.2098	0.2458	null
0.0685	0	0	0	0	null	0	0.0722	0	0.018	0	0	0	0	0	0	0	0.0268	0	0.0364	null	null	0.0274	0.0441	0.0191	0	0	0.0258	0.0651	0	null	0.0355	0	null	null	0	0	0	0.0422	0	0	0	0	0	0	0	null	0	null	null
1	1	1	1	1	1	1	1	1	1	1	1	1	1	1	1	1	1	1	1	null	null	1	1	1	1	1	null	1	1	null	1	null	1	1	1	1	1	null	1	1	null	1	1	1	1	1	1	1	null
1	1	1	1	1	1	1	1	1	1	1	1	1	1	1	1	1	1	1	1	1	1	1	1	1	1	1	1	1	1	1	1	1	1	1	1	1	1	1	1	1	1	1	1	1	1	1	1	1	1
0	0	0	0	0	0	0	0	0	0	0	0	0	0	0	0	0	0	0	0	0	0	0	0	0	0	0	0	0	0	0	0	0	0	0	0	0	0	0	0	0	0	0	0	0	0	0	0	0	0
0.001	0.0028	0.0007	0.0008	0.0032	0.002	0.002	0.0012	0.0019	0.0018	0.0015	0.0013	0.0026	0.0015	0.0009	0.0026	0.0024	0.0015	0.0011	0.005	0.0009	0.0019	0.0006	0.0023	0.0008	0.002	0.0013	0.0015	0.006	0.0031	0.0091	0.0007	0.0004	0.0008	0.0008	0.0032	0.0016	0.0049	0.0019	0.0002	0.0191	0.0042	0.0014	0.0007	0.0016	0.0005	0.0034	0.0028	0.0073	0.0012
0.999	0.9972	0.9993	0.9992	0.9968	0.998	0.998	0.9988	0.9981	0.9982	0.9985	0.9987	0.9974	0.9985	0.9991	0.9974	0.9976	0.9985	0.9989	0.995	0.9991	0.9981	0.9994	0.9977	0.9992	0.998	0.9987	0.9985	0.994	0.9969	0.9909	0.9993	0.9996	0.9992	0.9992	0.9968	0.9984	0.9951	0.9981	0.9998	0.9809	0.9958	0.9986	0.9993	0.9984	0.9995	0.9966	0.9972	0.9927	0.9988
0	0	0	0.0002	0	0	0	0	0	0	0	0.001	0	0	0	0	0	0	0	0.0001	0	0	0.0002	0.0002	0	0.0006	0	0	0	0	0	0	0	0.0001	0.0007	0	0	0	0	0	0.0007	0	0	0	0	0	0.0004	0	0.0005	0.0004
1	1	1	0.9998	1	1	1	1	1	1	1	0.999	1	1	1	1	1	1	1	0.9999	1	1	0.9998	0.9998	1	0.9994	1	1	1	1	1	1	1	0.9999	0.9993	1	1	1	1	1	0.9993	1	1	1	1	1	0.9996	1	0.9995	0.9996
1	0.9775	1	1	1	1	1	1	1	1	1	1	1	1	1	1	0.8881	1	1	1	null	null	1	1	1	1	1	1	1	null	1	0.7946	1	null	null	1	1	1	1	0.9324	1	1	1	1	1	1	1	1	1	1
0.6709	0.7487	0.7523	0.7955	0.8919	1	0.725	0.8399	0.8191	0.7453	0.6237	0.8281	0.8531	0.839	0.7756	0.7259	0.8465	0.8784	0.575	0.8164	null	null	0.6489	0.8921	0.7358	0.7074	0.5629	0.8638	0.7777	1	0.9288	0.4899	0.6524	0.6961	null	0.8103	0.8484	0.6979	0.9635	0.8569	0.8209	0.7333	0.6764	0.6787	0.7999	0.7588	0.8379	0.8891	0.7117	0.7566
0.933	0.9173	0.9208	0.9233	0.9689	1	0.9182	0.9673	0.9287	0.9402	0.8742	0.911	0.9753	0.949	0.9676	0.9383	0.9765	0.9763	0.9261	0.9614	1	null	0.9213	0.9579	0.9642	0.9264	0.9478	0.9731	0.9092	1	0.9824	0.8148	0.8956	0.9067	1	0.9646	0.9528	0.9268	0.9826	0.9709	0.9483	0.9467	0.9429	0.9423	0.9567	0.9426	0.9565	0.9877	0.9152	0.9409
0.1447	0.2395	0.2356	0.2685	0.2418	0.1236	0.2158	0.172	0.2888	0.1831	0.2274	0.3469	0.1468	0.2554	0.1154	0.1735	0.1357	0.1728	0.1129	0.1719	null	null	0.1572	0.2978	0.1086	0.1874	0.0782	0.173	0.2945	0.0622	0.217	0.2113	0.2131	0.205	null	0.154	0.2435	0.1808	0.3579	0.1771	0.225	0.1568	0.1326	0.1298	0.1764	0.1841	0.218	0.1057	0.2131	0.1843
0.0102	0	0.0107	0.0126	0	0.0082	0	0	0	0.0193	0.0259	0	0.0389	0	0	0.0571	0	0.0154	0.0054	0	0.2252	0	0.0043	0.0257	0.0455	0	0	0.0072	0	0	0	0	0	0	0	0	0.0638	0	0	0.3597	0.1224	0	0	0	0	0	0	0	0	0.01
0.4076	0.6789	0.5193	0.3687	0.7882	0.3251	0.5065	0.2471	0.6165	0.6541	0.5862	0.6189	0.6867	0.6566	0.6699	0.5664	0.7026	0.319	0.3764	0.7835	0.5929	1	0.6426	0.621	0.521	0.8827	0.7362	0.8737	0.6716	0.3114	0.6663	0.8474	0.7877	0.4594	0.5332	0.9786	0.5178	0.9634	0.838	0.4696	0.5536	0.7908	0.557	0.3933	0.6412	0.7005	0.8404	0.5455	0.9563	0.7391
0.0264	0.0195	0.0347	0.0347	0.0712	0	0.0129	0.1024	0.1202	0.0125	0.1676	0.223	0.1383	0.0059	0.02	0.0431	0	0.0083	0	0.0505	0.182	0	0.0691	0.0277	0.1078	0.0389	0.0089	0.007	0.2059	0.1143	0.0592	0.0751	0.071	0.1917	0.2086	0.0214	0.0866	0	0.1123	0.0166	0.0791	0.0177	0.3092	0.007	0.1269	0.0045	0.0135	0.0632	0.0149	0.0613
0.5558	0.3016	0.4352	0.584	0.1407	0.6667	0.4805	0.6505	0.2633	0.3141	0.2203	0.1581	0.1361	0.3375	0.31	0.3333	0.2974	0.6573	0.6182	0.166	0	0	0.2841	0.3256	0.3258	0.0783	0.2549	0.1121	0.1225	0.5744	0.2746	0.0775	0.1413	0.3489	0.2582	0	0.3318	0.0366	0.0496	0.1541	0.2448	0.1915	0.1339	0.5998	0.2319	0.2949	0.1461	0.3913	0.0288	0.1897
0.0248	0.0422	0.0198	0.0802	0.0446	0.0098	0.0287	0.03	0.0512	0.0329	0.026	0.0421	0.0368	0.0196	0.0398	0.0239	0.0568	0.0135	0.0183	0.0283	0.0067	0.0051	0.0208	0.0661	0.0413	0.0257	0.0375	0.0293	0.0918	0.1133	0.0925	0.0212	0.0232	0.0152	0.0098	0.0441	0.0503	0.1094	0.0829	0.0176	0.0559	0.0333	0.053	0.0136	0.0582	0.0419	0.0473	0.0629	0.011	0.0103
0.9752	0.9578	0.9802	0.9198	0.9554	0.9902	0.9713	0.97	0.9488	0.9671	0.974	0.9579	0.9632	0.9804	0.9602	0.9761	0.9432	0.9865	0.9817	0.9717	0.9933	0.9949	0.9792	0.9339	0.9587	0.9743	0.9625	0.9707	0.9082	0.8867	0.9075	0.9788	0.9768	0.9848	0.9902	0.9559	0.9497	0.8906	0.9171	0.9824	0.9441	0.9667	0.947	0.9864	0.9418	0.9581	0.9527	0.9371	0.989	0.9897
0	0	0.0007	0	0.0017	0	0.0037	0.0058	0.0007	0.0011	0.0009	0.0016	0	0.001	0.0034	0	0	0.0037	0.0007	0	0	0	0.0017	0.0019	0.0062	0.0007	0.0021	0.004	0.0146	0	0	0	0.0015	0.0088	0	0.0007	0	0	0	0	0	0.0013	0.0014	0.003	0.0014	0.0015	0.0014	0	0.0004	0.0017
0	0	0.0011	0	0.0027	0	0	0	0.0011	0.0019	0.0014	0.0025	0	0	0	0	0	0	0	0	0	0	0	0	0	0.0011	0	0.0032	0	0	0	0	0.0023	0	0	0.001	0	0	0	0	0.0049	0	0.0021	0	0.0022	0	0.0023	0	0.0006	0.0031
1	1	1	1	1	1	1	1	1	1	1	1	1	1	1	1	1	1	1	1	1	1	1	1	1	1	1	1	1	1	1	1	1	1	1	1	1	1	1	1	1	1	1	1	1	1	1	1	1	1
0.4298	0.8368	0.8535	0.9144	0.8078	0.605	0.862	0.8431	0.8904	0.8071	0.8048	0.8545	0.9091	0.7755	0.8342	0.7932	0.4832	0.809	0.8682	0.686	0.6877	0.4794	0.8651	0.8318	0.382	0.8254	0.852	0.8781	0.9008	0.6185	0.636	0.672	0.6967	0.6651	0.8022	0.8761	0.869	0.6429	0.6679	0.6021	0.7518	0.8309	0.8001	0.8419	0.8921	0.7722	0.7253	0.534	0.774	0.8708
0.5702	0.1632	0.1465	0.0856	0.1922	0.395	0.138	0.1569	0.1096	0.1929	0.1952	0.1455	0.0909	0.2245	0.1658	0.2068	0.5168	0.191	0.1318	0.314	0.3123	0.5206	0.1349	0.1682	0.618	0.1746	0.148	0.1219	0.0992	0.3815	0.364	0.328	0.3033	0.3349	0.1978	0.1239	0.131	0.3571	0.3321	0.3979	0.2482	0.1691	0.1999	0.1581	0.1079	0.2278	0.2747	0.466	0.226	0.1292
0	0.4886	0.637	0.8089	0.4244	0.3013	0.5362	0.6529	0.5345	0.3296	0.5332	0.4515	0.5344	0.6984	0.7301	0.2216	0.0349	0.521	0.2014	0.2916	null	null	0.8303	0.4197	0.1653	0.6276	0.5631	0.9143	0.7046	null	0.1904	0.463	null	0.0685	0.4137	0.6457	0.564	0.1802	0.1904	0.0675	0.2283	0.4969	0.4394	0.5525	0.6862	0.4585	0.3624	0.0449	0.4069	0.4478
1	0.5114	0.363	0.1911	0.5756	0.6987	0.4638	0.3471	0.4655	0.6704	0.4668	0.5485	0.4656	0.3016	0.2699	0.7784	0.9651	0.479	0.7986	0.7084	null	null	0.1697	0.5803	0.8347	0.3724	0.4369	0.0857	0.2954	null	0.8096	0.537	null	0.9315	0.5863	0.3543	0.436	0.8198	0.8096	0.9325	0.7717	0.5031	0.5606	0.4475	0.3138	0.5415	0.6376	0.9551	0.5931	0.5522
1	1	1	1	1	1	1	1	1	1	1	1	1	1	1	1	1	1	0.9764	1	0.9692	1	1	1	1	1	0.9592	1	1	1	1	1	1	1	1	0.9945	1	1	0.9841	0.9855	1	0.9427	1	1	1	0.9881	1	1	1	1
0.7427	0.6712	0.733	0.7453	0.5847	0.5659	0.5465	0.8382	0.7304	0.6858	0.7666	0.7237	0.4985	0.6317	0.5277	0.5565	0.7808	0.6367	0.7197	0.8156	0.609	0.6449	0.6458	0.5598	0.6256	0.4953	0.6256	0.4481	0.8566	0.6245	0.7661	0.8202	0.8014	0.8579	0.638	0.6196	0.805	0.5355	0.4118	0.5132	0.7636	0.4976	0.7847	0.5807	0.769	0.7469	0.7221	0.8073	0.731	0.7453
null	0	0	0	0	null	0	0	0	0	0	0	0	0	0	0	0	0	0.0602	null	0.0478	0	0	0	0	0	0.0669	0	0	null	0	null	null	0	0	0.0093	0	0	0.0119	0.0154	0	0.063	0	0	0	0.0358	0	null	0	0
1	0.9791	0.9872	1	0.9792	1	1	1	1	0.9844	0.9902	1	0.9811	1	0.9817	0.9857	1	0.991	0.9811	1	1	0.96	0.9917	1	0.9723	0.9824	1	1	1	1	0.9781	1	0.8993	0.9853	1	0.9874	1	1	1	0.9851	0.9624	1	0.9894	0.9786	1	1	1	1	0.9894	1
1	0.9612	0.9673	1	0.9735	1	1	1	1	0.9687	0.9694	1	0.9833	1	0.9818	0.9833	1	0.9857	0.955	1	1	0.9376	0.9866	1	0.9623	0.9848	1	1	1	1	0.9338	1	null	0.9212	1	0.9811	1	1	1	0.9864	0.8948	1	0.9647	0.9737	1	1	1	1	0.9734	1
1	1	1	0.9569	1	null	1	1	0.973	0.9305	1	1	1	1	0.9254	0.9125	1	1	0.9811	1	null	1	0.9642	1	0.8611	0.9002	1	1	0.9652	1	1	1	null	0.9509	1	0.9812	1	1	0.8943	1	1	1	0.9743	1	1	1	1	1	1	0.8996
1	1	1	0.9693	1	1	1	1	0.981	0.9649	1	1	1	1	0.9748	0.9555	1	1	0.9897	1	1	1	0.9886	1	0.9586	0.9769	1	1	0.9806	1	1	1	0.8875	0.9221	1	0.9898	1	1	0.9824	1	1	1	0.9815	1	1	1	1	1	1	0.9574
1	1	1	0.9132	1	null	1	null	0.9474	0.8821	1	1	1	1	0.9341	0.9111	1	1	0.959	null	null	1	0.9509	1	0.8794	0.9259	1	1	0.8615	1	1	1	null	0.7919	1	0.9755	1	1	0.9383	1	1	1	0.9295	1	1	1	1	null	1	0.7961
null	1	1	0.9363	1	1	1	1	0.9623	0.9387	1	1	1	1	0.9779	0.9541	1	1	0.9772	1	1	1	0.9842	1	0.9639	0.9831	1	1	0.9182	1	1	1	null	0.6959	1	0.9867	1	1	0.9902	1	1	1	0.9484	1	1	1	1	null	1	0.9073
0.7097	0.3105	0.432	0.43	0.2895	null	0.3639	0.4255	0.4255	0.3438	0.4759	0.3177	0.203	0.2616	0.2527	0.3462	0.2628	0.3613	0.3659	0.449	0.0411	0.3284	0.2478	0.1359	0.2184	0.1854	0.3306	0.148	0.3714	0.3879	0.4112	0.5284	null	0.6397	0.4023	0.3651	0.498	0.2635	0.1353	0.1808	0.3438	0.2213	0.4312	0.3229	0.3103	0.4571	0.5174	0.449	0.5834	0.2976
0.8988	0.7752	0.8297	0.9275	0.6827	null	0.8216	0.8881	0.9076	0.8705	0.9155	0.7873	0.728	0.8907	0.7797	0.9589	1	0.8854	0.8636	0.9158	null	0.6875	0.9416	0.7811	0.7523	0.8516	0.8386	0.5438	0.9062	0.7003	0.973	0.7557	null	0.9158	1	0.8328	0.8589	1	0.7125	1	0.8563	0.8016	0.8492	0.9008	0.9263	0.9253	0.912	0.9003	0.9056	0.8648
0.8015	0.8885	0.8694	0.9474	0.8492	1	0.8941	0.9199	0.9334	0.9322	0.9278	0.8933	0.9166	0.9604	0.9165	0.9795	1	0.936	0.9209	0.9348	0.8695	0.8247	0.981	0.9595	0.918	0.9639	0.919	0.8772	0.9456	0.7909	0.9821	0.7459	0.9124	0.8686	1	0.9025	0.8651	1	0.9419	1	0.9231	0.9366	0.8873	0.9523	0.968	0.94	0.9124	0.9215	0.8791	0.941
0.7952	0.6689	0.6893	0.8523	0.6566	null	0.8167	0.6297	0.8251	0.7847	0.7858	0.6374	0.7643	0.8576	0.7937	0.9567	1	0.8446	0.7344	null	null	0.6026	0.9167	0.7826	0.7659	0.882	0.7795	0.7081	0.6712	0.639	0.9264	0.4903	null	0.6733	1	0.7855	0.6431	1	0.8099	1	0.6927	0.8366	0.6556	0.8814	0.8136	0.8248	0.8194	null	0.8118	0.7284
null	0.8234	0.7508	0.8883	0.8301	null	0.8906	0.7079	0.8684	0.8808	0.8107	0.7994	0.9298	0.9461	0.922	0.9779	1	0.9101	0.8339	null	0.8189	0.7643	0.9721	0.9594	0.9211	0.9716	0.8831	0.9343	0.7837	0.7391	0.95	0.4735	null	0.5507	1	0.8706	0.6518	1	0.9655	1	0.8177	0.9491	0.7246	0.9423	0.9115	0.8549	0.8175	null	0.7635	0.8692
1	1	1	1	1	1	1	1	1	1	1	1	1	1	1	1	0.9108	1	1	1	null	1	1	1	1	1	1	1	1	1	1	1	null	1	1	1	1	1	1	1	1	1	1	1	1	1	1	1	1	1
1	1	1	1	1	1	1	1	1	1	1	1	1	1	1	1	0.9807	1	1	1	1	1	1	1	1	1	1	1	1	1	1	1	1	1	1	1	1	1	1	1	1	1	1	1	1	1	1	1	1	1
1	1	1	1	1	1	1	null	1	1	1	1	1	1	1	1	0.7893	1	1	null	null	1	1	1	1	1	1	1	1	1	1	1	null	1	1	1	1	1	1	1	1	1	1	1	1	1	1	1	1	1
null	1	1	1	1	1	1	1	1	1	1	1	1	1	1	1	0.949	1	1	1	1	1	1	1	1	1	1	1	1	1	1	1	1	1	1	1	1	1	1	1	1	1	1	1	1	1	1	1	1	1
1	1	1	1	1	1	1	1	1	1	0.944	1	1	1	1	1	1	1	0.9565	1	null	1	1	0.8187	1	1	1	1	1	1	1	1	null	1	1	1	1	1	1	1	1	1	0.9485	1	1	1	0.9618	1	0.9604	1
1	1	1	1	1	1	1	1	1	1	0.9807	1	1	1	1	1	1	1	0.9883	1	1	1	1	0.9732	1	1	1	1	1	1	1	1	1	1	1	1	1	1	1	1	1	1	0.9824	1	1	1	0.9823	1	0.9769	1
1	1	1	1	1	1	1	null	1	1	0.8577	1	1	1	1	1	1	1	0.9097	null	null	1	1	0.8401	1	1	1	1	1	1	1	1	null	1	1	1	1	1	1	1	1	1	0.8717	1	1	1	0.9238	1	0.9206	1
1	1	1	1	1	1	1	1	1	1	0.9475	1	1	1	1	1	1	1	0.9748	1	1	1	1	0.9768	1	1	1	1	1	1	1	1	1	1	1	1	1	1	1	1	1	1	0.9536	1	1	1	0.9638	1	0.9527	1
null	1	1	1	1	null	1	1	1	1	0.8776	1	1	null	1	1	null	1	0.9242	1	1	1	1	0.7236	1	1	1	1	1	1	1	1	1	1	null	1	1	null	1	null	1	1	0.924	1	1	1	0.9121	null	0.9034	1
1	1	1	1	1	1	1	1	0.9831	0.9796	1	0.9771	0.9957	1	1	1	1	0.9955	1	1	1	1	1	1	1	1	1	1	0.9878	1	1	1	1	1	0.9669	1	1	1	0.9843	1	1	0.9821	1	1	1	1	1	1	1	0.9762
0.1715	0.0183	0.0417	0	0.3112	null	0.0064	0.086	0.0379	0.2015	0.099	0	0.0174	0.0039	0.0019	0.1308	0.341	0.0897	0.2496	0	null	null	0.015	0.02	0	0.1696	0.017	0	0.4434	0	0.2109	0	null	1	null	0.0424	0.0384	0.5211	0	0	0.2491	0.2892	0.4078	0.0098	0.2528	0.0124	0.093	null	0.3547	0
0	0.0133	0	0	0	null	0.0231	0.0347	0	0	0	0	0	0.0142	0.014	0	0	0.013	0	0	null	null	0	0	0	0	0.0232	0.0306	0	0	0	0	null	0	null	0	0	0.0131	0	0	0.0185	0.008	0	0	0	0	0.0178	null	0	0
0	0.0896	0.0729	0.1968	0	null	0.1755	0.1755	0.0967	0.1163	0.101	0.0499	0.0933	0.1555	0.1647	0.0858	0	0.0439	0.1637	0	null	null	0	0	0	0.0244	0.039	0.0386	0	0	0	0	null	0	null	0.1038	0.1175	0.022	0.1028	0.1479	0.0311	0.0402	0	0.0299	0.1196	0.1515	0.2696	null	0.0571	0.0598
0.1988	0.0764	0.207	0.028	0.1804	null	0.0998	0.1663	0.033	0.0331	0.2296	0.0283	0.0606	0.0476	0.1671	0.1463	0.3489	0.0374	0.0465	0.1059	null	null	0.235	0.5405	0.4767	0.2152	0.2292	0.0073	0.1455	0.3347	0.2936	0.0887	null	0	null	0.2508	0.2893	0.2501	0.0584	0.0841	0.0707	0.0534	0.1108	0.1532	0.0544	0.0646	0.0511	null	0.1299	0.1019
0	0.0707	0.046	0.0311	0.0501	null	0.037	0.1478	0.0489	0.0588	0	0.0315	0.0505	0.0529	0.0817	0	0	0.0555	0.0862	0	null	null	0.0145	0	0.0177	0.1003	0.2711	0.179	0.0216	0	0.0326	0	null	0	null	0.0164	0.0247	0.0695	0.2208	0	0.0589	0.0508	0.0246	0.1702	0.0252	0.0957	0.1892	null	0.1083	0.0503
0.6297	0.5778	0.459	0.679	0.2857	null	0.5032	0.351	0.7311	0.4886	0.3029	0.8077	0.6078	0.5955	0.3246	0.446	0.1473	0.6256	0.3438	0.8941	null	null	0.5651	0.092	0.3187	0.2931	0.1327	0.4559	0.2867	0.3533	0.1549	0.4683	null	0	null	0.327	0.141	0.066	0.3825	0.6655	0.4667	0.3701	0.3744	0.4132	0.4403	0.5455	0.3595	null	0.2742	0.7171
0	0.089	0.1207	0.0652	0	null	0.1551	0.0388	0.0384	0.0848	0.2676	0.0826	0.1413	0.0872	0.1948	0.1705	0.1627	0.0873	0.0904	0	null	null	0.137	0.3252	0.1667	0.1619	0.1465	0.0085	0.0905	0.3121	0.308	0.1034	null	0	null	0.2408	0.3891	0.0583	0.1908	0.049	0.0825	0.1688	0.0258	0.1587	0.0846	0.0753	0.0198	null	0.0757	0.0132
0	0.0649	0.0528	0	0.1726	null	0	0	0.014	0.0169	0	0	0.029	0.0433	0.0512	0.0207	0	0.0477	0.0198	0	null	null	0.0333	0.0222	0.0203	0.0354	0.1414	0.2801	0.0124	0	0	0.3395	null	0	null	0.0188	0	0	0.0447	0.0536	0.0226	0.0194	0.0565	0.0651	0.0231	0.0549	0	null	0	0.0578
1	0.995	1	1	1	1	0.9744	0.9804	1	0.9854	0.9809	0.9767	0.9891	1	0.9831	0.9934	0.9483	0.9866	0.9791	1	0.9592	1	0.9946	0.9961	1	1	0.9948	0.9861	1	1	0.9786	0.9819	1	0.9863	0.9677	0.9864	0.9933	1	1	0.9821	0.9774	1	1	0.9919	0.9909	0.9905	0.9863	1	0.9912	0.9688
1	0.9909	1	0.9868	1	1	1	1	1	0.9973	0.9935	0.9778	0.9975	1	0.9601	1	1	1	0.9969	1	1	1	0.9908	0.9936	1	0.9925	0.9954	0.9832	0.9808	0.983	1	1	1	0.991	1	1	0.9942	1	1	1	1	0.9959	1	1	1	1	0.9932	1	0.9916	0.9712
0	0	0	0	0	0	0	0	0	0	0	0	0	0	0	0	0	0	0.0438	0	null	null	0	0.0112	0	0	0	0	0	0	0	0	0	null	0	0	0	0	0	0	0	0	0	0	0	0	0	0	0	0
1	1	1	1	1	1	1	1	1	1	1	1	1	1	1	1	1	1	0.9562	1	null	null	1	0.9888	1	1	1	1	1	1	1	1	1	null	1	1	1	1	1	1	1	1	1	1	1	1	1	1	1	1
0.8136	0.9451	0.8672	0.8983	0.9547	1	0.8938	1	0.9757	0.9416	0.944	1	1	0.9289	0.9397	1	0.9159	0.945	0.8863	0.7527	1	1	0.9654	0.9566	0.9057	0.9554	0.9594	0.7437	0.935	1	1	1	1	1	1	0.943	0.9159	0.924	1	0.9636	0.9534	0.9029	1	0.9555	1	0.9833	1	1	1	0.9046
0.2302	0.3473	0.1321	0.1606	0.194	0.4027	0.2492	0.2838	0.1675	0.2084	0.2349	0.1817	0.2225	0.1376	0.1929	0.4111	0.2872	0.2033	0.2746	0.2391	0.8214	1	0.1953	0.3043	0.3002	0.2404	0.2411	0.095	0.1768	0.1797	0.5267	0.244	0.2188	0.873	0.6725	0.246	0.1344	0.3251	0.2751	0.3462	0.2833	0.1413	0.2772	0.2041	0.1969	0.2725	0.325	0.5445	0.3486	0.1514
0.0542	0.0265	0.0202	0.0165	0.0083	null	0.0353	0	0.004	0.0137	0.0141	0	0	0.0092	0.0131	0	0.0243	0.0131	0.0288	0.075	null	null	0.0067	0.0109	0.0231	0.0109	0.0069	0.0242	0.0095	0	0	0	0	null	null	0.0153	0.0079	0.0281	0	0.015	0.0123	0.0134	0	0.0086	0	0.0051	0	null	0	0.0159
0.3827	0.4235	0.4031	0.359	0.3992	0.4709	0.4017	0.4587	0.3444	0.3705	0.5431	0.3342	0.5059	0.3854	0.3942	0.4784	0.376	0.4336	0.5951	0.3871	0.4995	0.3433	0.4814	0.3455	0.3598	0.3581	0.3659	0.367	0.4113	0.5749	0.4941	0.4745	0.4356	0.4852	0.5333	0.4343	0.3805	0.4527	0.3499	0.5308	0.4082	0.365	0.3907	0.4088	0.3298	0.3674	0.449	0.5584	0.5389	0.3653
0.6173	0.5765	0.5969	0.641	0.6008	0.5291	0.5983	0.5413	0.6556	0.6295	0.4569	0.6658	0.4941	0.6146	0.6058	0.5216	0.624	0.5664	0.4049	0.6129	0.5005	0.6567	0.5186	0.6545	0.6402	0.6419	0.6341	0.633	0.5887	0.4251	0.5059	0.5255	0.5644	0.5148	0.4667	0.5657	0.6195	0.5473	0.6501	0.4692	0.5918	0.635	0.6093	0.5912	0.6702	0.6326	0.551	0.4416	0.4611	0.6347
0.0109	0.048	0	0	0	0	0	0.0332	0.0137	0	0	0	0.0203	0	0.0359	0	0.0147	0	0	0.0239	0	0.0972	0.025	0.0346	0.0296	0.0239	0	0	0.014	0.028	0.0408	0.0527	0	0	0	0.0239	0.014	0.0232	0.0235	0.0307	0	0.0332	0.0198	0.0239	0	0.0325	0.0346	0.0511	0	0.0545
0.8308	0.8088	0.8802	0.928	0.9151	1	0.9381	0.8609	0.8499	0.9226	0.8564	0.8131	0.8739	0.8549	0.7776	0.815	0.8201	0.8376	0.9375	0.9407	0.8212	0.9531	0.8657	0.8441	0.8934	0.8788	0.8774	0.8802	0.9018	0.8713	0.9677	0.6712	0.8116	0.7538	0.7437	0.865	0.8907	0.9644	0.9077	0.776	0.7979	0.8739	0.8131	0.9186	0.9122	0.8802	0.8487	0.8376	0.8855	0.8043
0	0	0	0	0	0	0	0	0	0	0	0	0	0	0	0	0	0	0	0	0	null	0	0	0	0	0	0	0	0	0	0	0	0	0	0	0	0	0	0	0	0	0	0	0	0	0	0	0	0
1	1	1	1	1	1	1	1	1	1	1	1	1	1	1	1	1	1	1	1	1	null	1	1	1	1	1	1	1	1	1	1	1	1	1	1	1	1	1	1	1	1	1	1	1	1	1	1	1	1
1	0.9643	0.995	1	0.9664	1	0.9761	0.9863	0.9846	0.9838	1	0.9921	0.9683	1	0.9905	0.9864	0.9892	0.99	0.9967	1	1	null	0.9919	1	1	0.9949	0.9914	0.9759	1	1	1	1	0.9938	0.9793	1	1	0.9769	0.9734	0.9949	0.9945	0.9918	0.993	0.9514	1	0.9909	0.9768	0.9848	1	0.9726	0.994
0.9923	0.9937	0.9916	0.9956	0.9948	0.9883	0.9868	0.9955	0.9753	0.9911	0.9766	1	0.9896	0.9772	0.9785	0.9908	0.9949	0.9978	0.9899	0.9895	1	1	0.9963	0.9882	1	0.9951	1	0.9832	0.99	0.9897	1	1	0.9937	1	1	0.9954	0.987	0.9937	0.985	1	0.996	1	1	0.9928	0.9864	0.997	0.9851	0.9878	0.9942	0.9768
null	0.9115	0.4887	null	0.907	null	0.7504	0.829	0.5631	0.7602	null	1	0.8454	null	0.4255	0.7146	0.7697	0.8905	0.3752	null	null	null	0.7785	null	null	0.6253	1	0.6935	null	null	null	null	0.63	1	null	null	0.7594	0.8707	0.324	1	0.752	1	1	null	0.5274	0.9355	0.6245	null	0.8867	0.3181
1	0.9896	1	1	0.9895	1	0.9856	0.9913	1	1	0.9795	1	1	1	1	1	1	1	0.9932	0.9957	1	null	1	1	0.994	1	0.9864	1	1	0.9769	1	1	0.9864	1	1	0.9914	1	1	1	1	0.9861	1	1	1	1	0.9956	1	1	1	1
0.0216	0.0026	0.0202	0.0339	0.0318	0.0049	0.0329	0.0155	0.0135	0.0233	0.0291	0.0233	0.022	0.0032	0.019	0.0136	0.0207	0.0053	0.0325	0.0383	0.0133	0.0078	0.0142	0.0162	0.02	0.0382	0.0764	0.0017	0.0319	0.0178	0.0167	0.0123	0.0263	0.0226	0.0423	0.0172	0.0398	0.0012	0.0047	0.0205	0.0268	0.0284	0.0489	0.0161	0.0552	0.045	0.0123	0.0102	0.0219	0.0049
0.8817	0.8105	0.8363	0.6741	0.8156	0.8154	0.8204	0.825	0.8524	0.8116	0.8395	0.7979	0.8107	0.8721	0.8743	0.8302	0.8446	0.8565	0.8623	0.7954	0.879	0.8869	0.8141	0.7185	0.8381	0.8767	0.7854	0.8468	0.7912	0.736	0.8636	0.9112	0.7524	0.8114	0.7926	0.7831	0.8116	0.865	0.8721	0.8068	0.8284	0.8112	0.747	0.8835	0.7315	0.7877	0.8313	0.7654	0.8217	0.8243
0.0967	0.1869	0.1435	0.2919	0.1525	0.1797	0.1467	0.1595	0.1341	0.1651	0.1314	0.1788	0.1673	0.1247	0.1067	0.1562	0.1347	0.1382	0.1051	0.1662	0.1078	0.1053	0.1717	0.2653	0.1419	0.0851	0.1382	0.1515	0.1769	0.2462	0.1197	0.0764	0.2214	0.166	0.1651	0.1997	0.1485	0.1338	0.1232	0.1728	0.1447	0.1603	0.2041	0.1004	0.2133	0.1673	0.1564	0.2243	0.1564	0.1708
0.0082	0.0131	0.009	0.0045	0.0144	0.0179	0.0093	0.0138	0.0117	0.0176	0.0052	0.0169	0.01	0.0073	0.0083	0.0054	0.0104	0.0065	0.013	0.008	0.0102	0.0077	0.0038	0	0	0.0035	0.0039	0	0	0.0094	0.0075	0.0051	0.0218	0.0164	0.0132	0.0052	0.005	0.0237	0.0047	0.0048	0.0119	0	0.0114	0.0074	0.0105	0.0182	0.0105	0.0118	0.003	0.0029
0.8192	0.8732	0.8459	0.795	0.8386	0.8157	0.8015	0.8309	0.9143	0.8883	0.8733	0.8564	0.9226	0.8858	0.8704	0.8782	0.8728	0.875	0.918	0.7934	0.833	0.9065	0.9044	0.7286	0.8691	0.8899	0.8421	0.9095	0.8494	0.7846	0.8178	0.8341	0.8546	0.8677	0.8575	0.85	0.836	0.8187	0.9074	0.9288	0.8778	0.8412	0.8515	0.8326	0.8545	0.8034	0.8638	0.7594	0.824	0.8002
0.036	0.0839	0.0475	0.0171	0.0706	0.0746	0.0364	0.0643	0.1119	0.125	0.035	0.0929	0.1069	0.054	0.0533	0.0379	0.0673	0.0438	0.1285	0.0301	0.049	0.0703	0.0347	0	0	0.0272	0.0203	0	0	0.0334	0.033	0.0249	0.1159	0.0983	0.0746	0.029	0.025	0.0989	0.0442	0.0589	0.0797	0	0.0622	0.0359	0.0587	0.0703	0.0633	0.0364	0.0138	0.0115
0.8238	0.8324	0.7584	0.8996	0.8066	0.8636	0.7495	0.8723	0.8919	0.8438	0.7856	0.8619	0.8859	0.8889	0.8049	0.7902	0.7041	0.9058	0.7976	0.8184	0.4772	0.5082	0.8678	0.8417	0.7149	0.8548	0.8003	0.6777	0.8964	0.8437	0.7379	0.8326	0.8243	0.4886	0.5325	0.8081	0.7641	0.7364	0.9053	0.7137	0.7625	0.8576	0.7077	0.8227	0.7923	0.8461	0.8085	0.7226	0.8161	0.8602
0.1762	0.1676	0.2416	0.1004	0.1934	0.1364	0.2505	0.1277	0.1081	0.1562	0.2144	0.1381	0.1141	0.1111	0.1951	0.2098	0.2959	0.0942	0.2024	0.1816	0.5228	0.4918	0.1322	0.1583	0.2851	0.1452	0.1997	0.3223	0.1036	0.1563	0.2621	0.1674	0.1757	0.5114	0.4675	0.1919	0.2359	0.2636	0.0947	0.2863	0.2375	0.1424	0.2923	0.1773	0.2077	0.1539	0.1915	0.2774	0.1839	0.1398
0.0095	0	0.0043	0.0061	0.0093	0	0.0023	0	0.009	0	0.0041	0	0.008	0	0.0063	0.0042	0.0231	0	0.0035	0	0	0	0	0.0136	0.0139	0.0037	0.0063	0	0.0087	0	0	0	0	0	0.014	0	0	0	0.0067	0.0363	0	0	0.0024	0.0234	0.0035	0.0138	0.0064	0	0	0
0.9905	1	0.9957	0.9939	0.9907	1	0.9977	1	0.991	1	0.9959	1	0.992	1	0.9937	0.9958	0.9769	1	0.9965	1	1	1	1	0.9864	0.9861	0.9963	0.9937	1	0.9913	1	1	1	1	1	0.986	1	1	1	0.9933	0.9637	1	1	0.9976	0.9766	0.9965	0.9862	0.9936	1	1	1
0.4916	0.5473	0.5443	0.6476	0.6469	null	0.6097	0.7206	0.5991	0.6237	0.7326	0.5004	0.6972	0.6462	0.3053	0.5293	0.4462	0.6471	0.7558	0.6756	null	null	0.5687	0.4916	0.4532	0.62	0.6111	0.6074	0.5919	null	0.5919	null	null	null	null	0.6203	0.4837	0.6592	0.6824	0.4462	0.6171	0.6268	0.6405	0.5211	0.5781	0.6476	0.6803	null	0.6756	null
null	0	0.4232	0.3353	0.4673	0.2684	0.4044	0	0.3096	0.3564	0.4578	0	0	0.0877	0.3096	0.3691	null	0.3805	null	0.5183	null	null	0.4137	0.3424	0.3657	0.4593	0	0	0.257	0.212	0.2684	0.5183	0	0.8305	0.849	0.4579	0.4079	null	0.4466	0.4172	0.4728	0.3657	0.361	0.4232	0.257	0	0.5577	0	0.487	0.064
null	1	0.5768	0.6647	0.5327	0.7316	0.5956	1	0.6904	0.6436	0.5422	1	1	0.9123	0.6904	0.6309	null	0.6195	null	0.4817	null	null	0.5863	0.6576	0.6343	0.5407	1	1	0.743	0.788	0.7316	0.4817	1	0.1695	0.151	0.5421	0.5921	null	0.5534	0.5828	0.5272	0.6343	0.639	0.5768	0.743	1	0.4423	1	0.513	0.936
0.9965	0.9966	0.9896	0.9955	0.9969	0.999	0.9948	0.9941	0.9951	0.9932	0.9923	0.9919	0.9976	0.9968	0.9923	0.9959	0.9971	0.9926	0.9919	0.9991	0.998	1	0.9962	0.9963	0.9987	0.9942	0.9936	0.9908	0.9954	0.996	0.9967	0.9915	0.9974	0.9963	1	0.9988	0.9975	1	0.9976	0.9994	0.9958	0.9917	0.9952	1	0.9989	0.9987	0.995	0.993	0.9972	0.9896
0.0035	0.0034	0.0104	0.0045	0.0031	0.001	0.0052	0.0059	0.0049	0.0068	0.0077	0.0081	0.0024	0.0032	0.0077	0.0041	0.0029	0.0074	0.0081	0.0009	0.002	0	0.0038	0.0037	0.0013	0.0058	0.0064	0.0092	0.0046	0.004	0.0033	0.0085	0.0026	0.0037	0	0.0012	0.0025	0	0.0024	0.0006	0.0042	0.0083	0.0048	0	0.0011	0.0013	0.005	0.007	0.0028	0.0104
0.9983	0.9972	0.9986	0.9984	0.9965	0.9966	0.9977	0.9997	0.9985	0.9965	0.9977	0.9989	0.9971	0.9979	0.9989	0.9978	0.9986	0.9979	0.9987	0.9975	0.9989	0.9932	0.9991	0.9987	0.9991	0.9989	0.9985	0.9971	0.9985	0.9977	0.9976	0.9964	0.9995	0.9966	0.9994	0.9965	0.9986	0.9975	0.9983	0.998	0.9988	0.9972	0.9983	0.9979	0.9989	0.9969	0.9985	0.9954	0.9982	0.997
0.5118	0.4569	0.5394	0.4437	0.3986	0.3107	0.4946	0.6223	0.3748	0.4418	0.5022	0.4543	0.4462	0.5202	0.5538	0.5354	0.5796	0.3331	0.4306	0.464	0.5065	0.5547	0.3912	0.4264	0.3248	0.5054	0.5183	0.5084	0.5791	0.5691	0.5538	0.4129	0.4317	0.5266	0.5968	0.4366	0.4814	0.5926	0.5424	0.363	0.4156	0.3626	0.4339	0.4748	0.4614	0.5244	0.3175	0.4045	0.5326	0.5485
0.9715	0.9993	0.997	0.9909	0.9802	0.9932	0.9994	0.9981	0.9903	0.991	1	0.989	0.9981	0.9954	0.9929	0.9984	0.9915	0.9954	0.9858	0.9952	0.9832	0.9821	0.9926	0.9983	0.9951	0.989	0.9887	0.9986	0.9905	0.9882	0.9269	0.9913	0.9889	0.9775	0.976	0.992	0.9943	0.9972	0.9899	0.9868	0.9982	0.9979	0.9878	0.9945	0.9926	0.9878	0.9927	0.9911	0.9969	0.9991
0.0285	0.0007	0.003	0.0091	0.0198	0.0068	0.0006	0.0019	0.0097	0.009	0	0.011	0.0019	0.0046	0.0071	0.0016	0.0085	0.0046	0.0142	0.0048	0.0168	0.0179	0.0074	0.0017	0.0049	0.011	0.0113	0.0014	0.0095	0.0118	0.0731	0.0087	0.0111	0.0225	0.024	0.008	0.0057	0.0028	0.0101	0.0132	0.0018	0.0021	0.0122	0.0055	0.0074	0.0122	0.0073	0.0089	0.0031	0.0009
0.2508	0.4173	0.3221	0.2502	0.3159	0.3286	0.2348	0.2867	0.1852	0.246	0.3814	0.1533	0.182	0.169	0.1794	0.3742	0.2359	0.286	0.3223	0.234	0.3814	null	0.3438	0.3119	0.2028	0.4325	0.3058	0.1007	0.1762	0.2478	0.6073	0.1382	0.1427	0.1705	null	0.2214	0.1717	0.3036	0.2926	0.2529	0.2125	0.264	0.529	0.23	0.3821	0.2711	0.4237	0.3515	0.4069	0.2508
null	0.7327	0.6483	0.6647	1	1	0.4521	0.7311	0.1753	0.3789	1	0.3862	0.2777	0.6489	0.4804	0.3936	0.426	0.5448	1	0.742	null	null	0.4741	0.6733	1	0.572	1	0.1713	null	null	0.8327	0.223	null	null	null	0.3684	0.3873	0.5453	1	0.4751	1	0.4732	0.7098	0.6346	0.6908	1	1	null	0.6522	0.5579
0.8235	0.9427	0.9354	0.9513	1	1	0.9208	0.9645	0.6784	0.8894	1	0.7177	0.8576	0.9367	0.8291	0.7624	0.8863	0.8925	1	0.921	null	null	0.8233	0.9525	1	0.8915	1	0.6951	0.7407	1	0.8953	0.7817	1	null	null	0.843	0.8251	0.881	1	0.9191	1	0.8708	0.9381	0.9433	0.965	1	1	1	0.9146	0.8801
0.9495	0.9668	0.9762	0.9862	1	1	0.9794	0.9891	0.9184	0.9683	1	0.9562	0.9689	0.9896	0.9642	0.8985	0.9696	0.9656	1	0.9802	null	null	0.9185	0.9817	1	0.9291	1	0.9631	0.9352	1	0.8999	0.9646	1	null	null	0.9678	0.9654	0.9544	1	0.9744	1	0.9582	0.9468	0.9893	0.9802	1	1	1	0.9454	0.9673
0.078	0.1479	0.1175	0.0964	0.1236	0.2809	0.0692	0.0943	0.0943	0.0736	0.1078	0.2066	0.0626	0.1126	0.166	0.1746	0.0905	0.1307	null	0.2059	null	null	0.1652	0.0957	0.1985	0.1447	0.1299	0.0834	null	0.0859	null	0.078	0.1447	null	null	0.1026	0.1236	0.1447	0.0896	0.078	0.1566	0.122	0.1447	0.0984	0.078	0.1655	0.0859	0.078	0.1583	0.1529
0.3261	0.4798	0.4433	0.4774	0.35	0.4185	0.5943	0.2789	0.5967	0.2759	null	0.5392	0.676	0.7828	0.6496	0.6942	0.3192	0.4932	0.6558	0.1049	null	null	0.4331	0.063	0.1403	0.4435	0.3351	0.4588	0.6644	0.6617	0.2805	0.5966	0.4923	null	null	0.6501	0.184	0.2169	0.7079	0.4677	0.1524	0.4648	0.4261	0.2266	0.5575	0.5052	0.5267	0	null	0.231
0.4076	0.3084	0.3324	0.1245	0.4145	0.3139	0.0891	0.2324	0.231	0.046	null	0.2206	0.1844	0.0587	0.0573	0.1893	0.1368	0.0673	0.123	0.1574	null	null	0.1732	0.0344	0.4677	0.3182	0.3112	0.1966	0.1812	0	0.4207	0.1492	0.1231	null	null	0.0464	0.3396	0.5288	0.0226	0.1559	0.6399	0.2711	0.3196	0.1699	0.2389	0.0322	0.0564	0	null	0.4455
0.2663	0.2118	0.2243	0.398	0.2355	0.2675	0.3166	0.4886	0.1723	0.1359	null	0.2402	0.1397	0.1585	0.2931	0.1165	0.544	0.4395	0.2212	0.7377	null	null	0.3937	0.9027	0.392	0.2383	0.3536	0.3445	0.1544	0.3383	0.2988	0.2542	0.3846	null	null	0.3034	0.4764	0.2542	0.2696	0.3764	0.2078	0.2641	0.2542	0.6035	0.2036	0.4626	0.4168	1	null	0.3235
1	1	1	1	1	1	1	1	1	1	1	1	1	1	1	1	1	1	1	1	1	1	1	1	1	1	1	1	1	1	1	1	1	1	1	1	1	1	1	1	1	1	1	1	1	1	1	1	1	1
1	1	0.9161	0.8924	1	1	0.8924	1	0.8947	0.9175	1	1	0.9161	1	1	0.8849	1	0.8969	0.4496	1	1	0.8094	0.8731	0.9693	1	0.5083	0.2059	0.5123	1	1	0.8292	1	0.6409	0.8686	0.764	0.9147	0.6871	1	1	0.8057	1	0.91	0.9147	0.217	0.8793	0.9444	0.9215	1	0.9227	1
0	0	0.0839	0.1076	0	0	0.1076	0	0.1053	0.0825	0	0	0.0839	0	0	0.1151	0	0.1031	0.4987	0	0	0.1906	0.1269	0.0307	0	0.4917	0.7941	0.3039	0	0	0.1708	0	0	0.1314	0.236	0.0853	0.3129	0	0	0.1943	0	0.09	0.0853	0.7258	0.1207	0.0556	0.0785	0	0.0773	0
0	0	0	0	0	0	0	0	0	0	0	0	0	0	0	0	0	0	0.0517	0	0	0	0	0	0	0	0	0.1837	0	0	0	0	0.3591	0	0	0	0	0	0	0	0	0	0	0.0572	0	0	0	0	0	0
0.1574	0.173	0.0652	0.2202	0.0613	null	0.1127	0.1649	0.096	0.0748	0.1115	0.0556	0.1751	null	0.059	0.0712	0.1277	0.0675	0.2949	0.0772	null	null	0.1117	0.086	0.0769	0.1615	0.0613	null	0.0304	0.0232	null	0.0671	0	null	0.0802	0.0402	0.0601	null	0.1356	0.1792	0.086	0.0781	0.1209	0.1818	0.2949	0.1755	0.2138	0.1045	0.1211	null
1	1	1	1	1	null	1	1	1	1	1	1	1	1	1	1	1	1	0.7797	1	null	null	1	1	1	1	null	1	1	1	null	1	1	1	1	1	0.9139	1	1	1	1	0.9703	1	null	1	1	1	1	1	null
0.6399	0.6572	0.8206	0.6852	0.8552	null	0.6396	0.7441	0.7893	0.628	0.536	0.5491	0.6632	0.651	0.7612	0.6656	0.6433	0.6461	0.6807	0.8132	null	null	0.6487	0.6086	0.4533	0.7916	0.6632	0.4732	0.7886	0.5212	1	0.4826	1	null	null	0.7075	0.7865	0.8326	0.6919	0.6666	0.8037	0.7986	0.6352	0.7268	0.6472	0.5802	0.7686	0.8017	0.8076	0.6129
0.2965	0	0	0.022	0.0821	0	0	0	0	0	0	0.174	0.0923	0	0	0	0	0	0	null	null	null	0	0	0.0953	0.0819	0	0	0.0703	0	null	0	0	null	0	0	0	0.1282	0	0	0.1019	0	0.0953	0	0.0578	0	0	null	0.1639	0
0.7035	0.9416	1	0.9466	0.9179	1	0.9737	0.9776	1	0.9766	1	0.826	0.9077	0.95	1	1	0.9047	0.9847	1	null	null	null	0.9782	1	0.9047	0.8888	1	1	0.9297	1	null	1	1	null	1	1	0.9819	0.826	1	0.9193	0.8981	1	0.9047	0.9708	0.9215	0.9723	1	null	0.7776	1
0	0.0584	0	0.0314	0	0	0.0263	0.0224	0	0.0234	0	0	0	0.05	0	0	0.0953	0.0153	0	null	null	null	0.0218	0	0	0.0293	0	0	0	0	null	0	0	null	0	0	0.0181	0.0458	0	0.0807	0	0	0	0.0292	0.0207	0.0277	0	null	0.0585	0
0.8139	0.8566	0.8242	0.7214	0.7377	0.8064	0.8053	0.5552	0.742	0.758	0.8421	0.8042	0.7641	0.7951	0.694	0.8624	0.7407	0.8086	0.7227	0.6859	0.715	0.8697	0.8323	0.3083	0.6534	0.7658	0.5884	0.7611	0.6683	0.607	0.7249	0.8306	0.8018	0.7552	0.8087	0.8022	0.6892	0.8134	0.7219	0.8119	0.7272	0.7261	0.7532	0.782	0.7067	0.6832	0.7109	0.8186	0.7291	0.501
0.1861	0.1434	0.1758	0.2786	0.2623	0.1936	0.1947	0.4448	0.258	0.242	0.1579	0.1958	0.2359	0.2049	0.306	0.1376	0.2593	0.1914	0.2773	0.3141	0.285	0.1303	0.1677	0.6917	0.3466	0.2342	0.4116	0.2389	0.3317	0.393	0.2751	0.1694	0.1982	0.2448	0.1913	0.1978	0.3108	0.1866	0.2781	0.1881	0.2728	0.2738	0.2468	0.218	0.2933	0.3168	0.2891	0.1814	0.2709	0.499
1	1	0.982	0.9747	0.9837	1	0.9404	1	1	0.9515	0.9555	1	0.9478	0.9083	1	0.9793	1	0.9432	1	0.9775	null	null	0.9656	1	0.9127	1	0.9555	0.9322	1	1	1	0.8851	0.9429	null	null	1	0.9473	0.9649	0.8897	1	0.9322	0.9167	0.9322	1	0.9532	1	1	1	0.9732	1
1	1	1	1	1	1	1	1	1	1	1	1	1	0.9669	0.9012	1	1	0.9683	null	1	null	null	1	1	1	1	1	1	1	1	null	0.7848	1	null	null	0.941	1	null	1	1	1	1	0.9041	0.9708	1	1	1	1	1	1
0.0358	0.262	0.124	0.481	0.0909	0.9001	0.1264	0.4514	0.2035	0.3857	0.0938	0.0818	0.1277	0.5563	0.1356	0.11	0.0674	0.1227	0.086	0.0412	0.0705	null	0.0456	0.8637	0.2962	0.143	0.4562	0.7153	0.1232	0.9809	0.0263	0.1022	0.8232	0.1632	0.2771	0.0701	0.0131	0.015	0.2805	0.0627	0.0923	0.1611	0.2078	0.6253	0.1354	0.1485	0.1986	0.1694	0.2024	0.5558
0.025	0.2368	0.0635	0.0781	0.0601	0.1571	0.1628	0.1732	0.1401	0.1762	0.0853	0.0476	0.0334	0.1022	0.0966	0.0536	0.0694	0.0982	0.0807	0.0204	null	null	0.0359	0.1427	0.0853	0.0963	0.0728	0.2	0.1632	0.3476	0.0398	0.0673	0.215	null	null	0.12	0.0038	0.0234	0.1709	0.1659	0.1112	0.0916	0.104	0.1392	0.0877	0.0762	0.108	0.0711	0.0853	0.0802
0.7265	0.554	0.7059	0.7754	0.6331	0.6347	0.5378	0.5522	0.4392	0.3296	0.4272	0.7267	0.2842	0.4758	0.8931	0.5322	0.6467	0.4976	0.3151	0.7058	0.4869	0.2221	0.6579	0.627	0.693	0.4042	0.6816	0.816	0.5407	0.9545	0.6745	0.8877	0.8366	0.3173	0.8957	0.5767	0.7279	0.4882	0.5308	0.7805	0.7409	0.5528	0.4286	0.4698	0.4998	0.3093	0.5633	0.4575	0.705	0.4529
0.0448	0.3482	0.1878	0.2059	0.2476	0.2078	0.3495	0.4478	0.3494	0.463	0.4227	0.2733	0.5814	0.2425	0.1069	0.3217	0.1575	0.3959	0.4967	0.1095	0.051	0.1163	0.2056	0.2635	0.0641	0.2961	0.0818	0.0927	0.2444	0.0455	0.0589	0.086	0.1634	0.1662	0.1043	0.2445	0.0771	0.0393	0.3366	0.0818	0.1758	0.3058	0.2738	0.3847	0.2489	0.405	0.3587	0.2396	0.0901	0.4067
0.191	0	0.0668	0	0	0.1576	0.0406	0	0.1181	0.0223	0.0943	0	0.0484	0.1341	0	0.122	0.0896	0.0669	0.0861	0	0.2901	0.6616	0.131	0.0844	0.2429	0.2354	0.2115	0.0775	0.1103	0	0.1674	0	0	0.2363	0	0.0818	0.1949	0.0746	0.0832	0	0.0833	0.079	0.1869	0.1176	0.0488	0.1152	0	0	0.2049	0.0643
0.0377	0.0978	0.0396	0.0188	0.1192	0	0.0721	0	0.0933	0.1851	0.0559	0	0.086	0.1476	0	0.0241	0.1062	0.0396	0.1021	0.1846	0.1719	0	0.0055	0.025	0	0.0644	0.0251	0.0138	0.1046	0	0.0992	0.0263	0	0.2801	0	0.097	0	0.3978	0.0493	0.1378	0	0.0625	0.1107	0.0279	0.2025	0.1706	0.078	0.3029	0	0.0762
0.9691	0.9543	0.9551	0.9615	0.989	0.9144	0.9445	0.9419	0.9225	0.9571	0.9587	0.9714	0.9125	0.9909	0.9354	0.9289	0.9638	0.9566	0.944	0.9247	0.9153	0.8758	0.9477	0.9895	0.9136	0.9698	0.9646	0.9773	0.9279	0.9789	0.929	0.976	0.932	0.9668	0.9395	0.9551	0.9559	0.933	0.9559	0.9206	0.937	0.9445	0.9534	0.9349	0.9442	0.9499	0.9461	0.9629	0.9792	0.9466
0.1998	0.0804	0.1809	0.2337	0.1904	0.2191	0.1669	0.2498	0.202	0.1938	0.2557	0.3466	0.2191	0.1553	0.1721	0.1212	0.1631	0.1616	0.2374	0.1867	0.1779	null	0.1546	0.1644	0.2061	0.166	0.0567	0.1686	0.1427	0.0877	0.2547	0.1709	0.0686	0.1816	0.2016	0.1565	0.1786	0.0905	0.0934	0.2778	0.1709	0.1736	0.2239	0.1275	0.2239	0.2172	0.1115	0.2824	0.1381	0.2787
0.4308	0.4716	0.3481	0.4871	0.3555	0.1854	0.3866	0.288	0.4488	0.2977	0.4472	0.4472	0.2946	0.2935	0.4703	0.4505	0.1899	0.5656	0.3966	0.3306	0.3983	0.3422	0.2837	0.2731	0.3192	0.2816	0.3298	0.1561	0.359	0.3776	0.3504	0.3308	0.1478	0.4765	0.1854	0.2958	0.2383	0.2112	0.3643	0.3348	0.3668	0.4049	0.1909	0.4041	0.3495	0.26	0.2536	0.1953	0.3422	0.2351
0.5692	0.5284	0.6519	0.5129	0.6445	0.8146	0.6134	0.712	0.5512	0.7023	0.5528	0.5528	0.7054	0.7065	0.5297	0.5495	0.8101	0.4344	0.6034	0.6694	0.6017	0.6578	0.7163	0.7269	0.6808	0.7184	0.6702	0.8439	0.641	0.6224	0.6496	0.6692	0.8522	0.5235	0.8146	0.7042	0.7617	0.7888	0.6357	0.6652	0.6332	0.5951	0.8091	0.5959	0.6505	0.74	0.7464	0.8047	0.6578	0.7649
0.9941	1	1	0.9958	1	1	1	0.9926	1	1	1	1	1	1	1	1	0.9933	1	0.9907	0.9959	1	1	1	1	1	0.995	1	1	1	1	0.9847	1	0.9938	1	0.9782	1	1	1	1	1	1	1	1	1	1	1	1	1	1	1
0.2686	0.4168	0.3026	0.3773	0.3683	0.4299	0.3261	0.342	0.3984	0.3843	0.3489	0.3807	0.2295	0.3889	0.2796	0.3404	0.3354	0.2811	0.3221	0.3902	0.3761	0.338	0.2923	0.4908	0.4372	0.303	0.3475	0.29	0.3108	0.4087	0.3827	0.3096	0.2148	0.4037	0.2811	0.3518	0.2486	0.2764	0.4142	0.47	0.3826	0.3098	0.3244	0.444	0.3533	0.4083	0.4155	0.5115	0.3251	0.381
0.7314	0.5832	0.6974	0.6227	0.6317	0.5701	0.6739	0.658	0.6016	0.6157	0.6511	0.6193	0.7705	0.6111	0.7204	0.6596	0.6646	0.7189	0.6779	0.6098	0.6239	0.662	0.7077	0.5092	0.5628	0.697	0.6525	0.71	0.6892	0.5913	0.6173	0.6904	0.7852	0.5963	0.7189	0.6482	0.7514	0.7236	0.5858	0.53	0.6174	0.6902	0.6756	0.556	0.6467	0.5917	0.5845	0.4885	0.6749	0.619
0.6981	0.6555	0.7993	0.7109	0.7288	0.6799	0.7793	0.7507	0.6617	0.7244	0.7449	0.7232	0.7783	0.7338	0.8438	0.76	0.7326	0.8205	0.8102	0.8293	0.5279	0.8497	0.7207	0.5703	0.7075	0.685	0.7835	0.7592	0.6929	0.6657	0.6496	0.804	0.8308	0.9049	0.8198	0.723	0.7686	0.6787	0.8039	0.573	0.7546	0.7533	0.82	0.7299	0.6842	0.6298	0.6605	0.7636	0.7905	0.6913
0.1789	0.3526	0.1552	0.2612	0.3674	0.1773	0.1944	0.3504	0.3475	0.3766	0.5798	0.622	0.4302	0.3762	0.2637	0.2116	0.8745	0.9029	0.1691	0.5495	0.3816	0.5475	0.584	0.5169	0.6275	0.1527	0.2453	0.5374	0.2899	1	0.8647	0.1968	0.1885	0.4989	0.1306	0.4618	0.8955	1	0.4989	0.6703	0.3922	0.1759	0.2251	0.3134	0.3318	0.4074	0.6255	0.444	0.337	0.6354
0.005	0.037	0.1206	0.0268	0.0393	0.0623	0.0511	0.0423	0.0262	0.0446	0.1325	0.0451	0.0584	0.0369	0.0209	0.0284	0.0386	0.0463	0.0246	0.0662	0.0212	0.1102	0.0677	0.0436	0.021	0.0242	0.0405	0.0936	0.0638	0.0182	0.0173	0.0521	0.1315	0.0679	0.0279	0.0315	0.0102	0.0561	0.0262	0.0428	0.015	0.0502	0.0249	0.0515	0.0134	0.0313	0.0466	0.0358	0.0568	0.0747
0.995	0.963	0.8794	0.9732	0.9607	0.9377	0.9489	0.9577	0.9738	0.9554	0.8675	0.9549	0.9416	0.9631	0.9791	0.9716	0.9614	0.9537	0.9754	0.9338	0.9788	0.8898	0.9323	0.9564	0.979	0.9758	0.9595	0.9064	0.9362	0.9818	0.9827	0.9479	0.8685	0.9321	0.9721	0.9685	0.9898	0.9439	0.9738	0.9572	0.985	0.9498	0.9751	0.9485	0.9866	0.9687	0.9534	0.9642	0.9432	0.9253
0	0	0	0.0032	0	0	0	0	0	0	0	0	0	0	0	0	0	0.0029	0	0	0	null	0	0	0	0	0	0	0	0	0	0	0	0	0	0	0	0	0	0	0	0	0	0.0113	0.0111	0.0055	0	0	0	0
0.0481	0.0678	0.098	0.0989	0.1	null	0.1527	0.0631	0.1137	0.1208	0.1563	0.106	0.2131	0.0532	0.1618	0.0918	0.1628	0.0748	0.0503	0.0292	null	null	0.0152	0.2952	0.0712	0.0503	0.0557	0.135	0.0699	0.4045	0.2704	null	0.1	null	null	0.1254	0.0179	0.0159	0.0893	0.0907	0.0489	0.0611	0.0639	0.188	0.1332	0.0539	0.075	0.0539	0.0503	0.1308
0.1803	0.466	0.318	0.4034	0.2641	0.5101	0.4062	0.4462	0.5055	0.5166	0.4241	0.4298	0.6438	0.3886	0.5658	0.4279	0.3621	0.4812	0.5102	0.1384	0.1536	0.6021	0.5233	0.3409	0.2657	0.4202	0.4065	0.6984	0.6387	0.47	0.1234	0.404	0.6049	0.4825	0.6034	0.4269	0.0852	0.1736	0.2897	0.3639	0.2482	0.5391	0.2361	0.5874	0.5838	0.3832	0.6312	0.1748	0.2456	0.4772
0.8197	0.534	0.682	0.5966	0.7359	0.4899	0.5938	0.5538	0.4945	0.4834	0.5759	0.5702	0.3562	0.6114	0.4342	0.5721	0.6379	0.5188	0.4898	0.8616	0.8464	0.3652	0.4767	0.6591	0.7343	0.5798	0.5935	0.3016	0.3613	0.53	0.8766	0.596	0.3951	0.5175	0.3966	0.5731	0.9148	0.8264	0.7103	0.6361	0.7518	0.4609	0.7639	0.4126	0.4162	0.6168	0.3688	0.8252	0.7544	0.5228
1	1	0.9775	1	1	1	1	1	1	1	1	1	1	1	1	1	1	1	1	1	1	1	1	1	1	1	1	1	1	1	0.9548	1	1	1	1	1	0.995	1	1	1	1	1	1	1	1	1	1	1	1	1
0.9955	0.9875	0.9889	0.9872	0.9857	1	0.9864	0.9938	0.9902	0.9869	0.9928	0.9879	0.9897	0.9839	0.9779	0.9909	0.9888	0.9933	0.9857	0.9916	1	1	0.9829	0.9869	0.989	0.9886	0.9964	0.9821	0.9888	0.9862	0.9931	0.9722	0.99	0.9773	1	0.9889	0.984	0.9899	0.9937	0.9855	0.9932	0.9891	0.995	0.9867	0.9848	0.9862	0.9886	0.979	0.9935	0.9963
0.0023	0.0016	0.0165	0.0038	0.0055	0.021	0.0213	0	0.0166	0.0115	0.0168	0.0232	0.0153	0.0027	0.007	0.0084	0.0027	0.0097	0.0219	0.0081	0	null	0.003	0.0116	0	0.0038	0	0.0069	0.0297	0.0066	0.0084	0.0068	0.0063	0	0	0.0189	0.0079	0.0225	0.023	0.0088	0.0088	0.0123	0.0114	0.0136	0.0166	0.0062	0.0108	0.0307	0.0072	0.0144
0	0	0.0011	0	0.0006	0	0.0003	0.0022	0.0003	0.0013	0	0	0.0005	0	0.0005	0	0	0.0002	0.0024	0.0007	0	null	0.0005	0	0	0	0	0	0.0004	0	0	0	0.0029	0	0	0.0007	0	0	0	0.0011	0	0.0015	0.0005	0	0.0004	0.0018	0	0	0	0.0007
0.0598	0.128	0.056	0.1155	0.0905	0.0469	0.0892	0.0804	0.0306	0.0442	0.0692	0.0525	0.0246	0.0797	0.0521	0.0623	0.0745	0.0587	0.0899	0.0613	0.0833	0.0944	0.0476	0.1014	0.0202	0.0657	0.0304	0.0398	0.0233	0.0703	0.1196	0.0869	0.0578	0.0674	0.0564	0.0465	0.1752	0.0674	0.0797	0.0656	0.0611	0.0381	0.0888	0.1292	0.0536	0.048	0.089	0.065	0.0825	0.0419
0.9402	0.872	0.944	0.8845	0.9095	0.9531	0.9108	0.9196	0.9694	0.9558	0.9308	0.9475	0.9754	0.9203	0.9479	0.9377	0.9255	0.9413	0.9101	0.9387	0.9167	0.9056	0.9524	0.8986	0.9798	0.9343	0.9696	0.9602	0.9767	0.9297	0.8804	0.9131	0.9422	0.9326	0.9436	0.9535	0.8248	0.9326	0.9203	0.9344	0.9389	0.9619	0.9112	0.8708	0.9464	0.952	0.911	0.935	0.9175	0.9581
0.1362	0.3828	0.2528	0.4141	0.3041	0.3903	0.4021	0.3013	0.4651	0.3599	0.4892	0.3399	0.3549	0.3258	0.2818	0.2822	0.2305	0.3612	0.3504	0.3786	0.5067	0.428	0.4171	0.3654	0.2896	0.3433	0.1528	0.4285	0.2254	0.2846	0.2983	0.3103	0.3868	0.3582	0.5226	0.2719	0.2992	0.2075	0.2248	0.2819	0.2741	0.382	0.2455	0.3963	0.3007	0.1619	0.1266	0.1617	0.1468	0.6073
0.8638	0.6172	0.7472	0.5859	0.6959	0.6097	0.5979	0.6987	0.5349	0.6401	0.5108	0.6601	0.6451	0.6742	0.7182	0.7178	0.7695	0.6388	0.6496	0.6214	0.4933	0.572	0.5829	0.6346	0.7104	0.6567	0.8472	0.5715	0.7746	0.7154	0.7017	0.6897	0.6132	0.6418	0.4774	0.7281	0.7008	0.7925	0.7752	0.7181	0.7259	0.618	0.7545	0.6037	0.6993	0.8381	0.8734	0.8383	0.8532	0.3927
0	0	0.0209	0.0512	0	0	0	0.0926	0.04	0.0279	0.078	0.0403	0.0218	0.0448	0.0445	0	0.0447	0.0142	0.062	0	0	0	0	0	0	0	0	0.0782	0.1961	0.053	0	0.0558	0.0548	0	0.1164	0.072	0.0234	0	0.0598	0	0	0	0.0591	0.0486	0.0331	0.0316	0	0	0.1401	0.0346
1	0.9733	0.9952	0.9653	0.9868	0.9317	0.9938	1	1	0.9876	0.9859	0.9928	0.995	0.9941	0.9938	0.9752	1	0.9841	0.9959	0.9971	1	0.9203	0.9961	0.9472	0.9941	1	0.9792	0.9634	0.9553	0.9754	0.9894	0.9948	0.9909	0.9838	0.9914	0.9913	0.9903	1	1	1	0.9895	0.9904	1	0.9729	0.9935	0.9779	0.9869	0.9741	0.9886	0.985
1	1	1	1	1	1	0.9849	0.9882	1	1	1	0.9858	1	0.9866	1	1	1	1	1	1	1	null	1	1	1	0.9801	1	1	1	1	1	1	1	1	1	1	1	1	0.9763	1	1	1	1	1	1	1	0.9832	1	1	0.9871
0.4007	0.47	0.4998	0.5637	0.4848	0.8182	0.5744	0.3639	0.5194	0.5519	0.6492	0.5816	0.6518	0.6813	0.3923	0.4523	0.3023	0.6177	0.5269	0.4944	0.6821	0.8599	0.5788	0.3111	0.2001	0.2566	0.2104	0.6286	0.461	0.7882	0.2581	0.6547	0.9095	0.7337	0.6728	0.3769	0.401	0.2244	0.6493	0.3724	0.3086	0.3587	0.4809	0.5049	0.4834	0.3945	0.5079	0.2003	0.5642	0.8042
0.5993	0.53	0.5002	0.4363	0.5152	0.1818	0.4256	0.6361	0.4806	0.4481	0.3508	0.4184	0.3482	0.3187	0.6077	0.5477	0.6977	0.3823	0.4731	0.5056	0.3179	0.1401	0.4212	0.6889	0.7999	0.7434	0.7896	0.3714	0.539	0.2118	0.7419	0.3453	0.0905	0.2663	0.3272	0.6231	0.599	0.7756	0.3507	0.6276	0.6914	0.6413	0.5191	0.4951	0.5166	0.6055	0.4921	0.7997	0.4358	0.1958
0.9986	0.9953	0.9974	0.9986	0.9843	1	0.9967	0.9973	0.9949	0.9944	0.9984	0.9942	0.996	0.9967	0.9949	0.9943	0.9956	0.99	0.9939	0.9987	0.9942	1	0.9945	0.9947	0.999	0.9941	0.9883	0.9975	0.9979	0.9986	0.9974	0.9991	0.9977	0.9919	0.9987	0.9891	0.9943	0.9956	1	0.997	0.9961	0.999	0.9938	0.9988	0.9955	0.9956	0.9972	1	0.9875	0.9964
1	0.9976	0.9988	0.9989	0.9982	0.9973	0.9988	0.9951	0.9942	0.9991	0.9978	1	0.9924	0.9925	0.9916	0.9944	1	0.992	0.9958	0.999	1	0.9278	0.9965	0.9969	1	0.9982	0.9918	0.9982	0.998	0.9916	1	1	0.9941	0.9805	0.9949	0.9944	0.9975	0.9982	0.9947	0.9953	0.9984	1	0.995	1	0.997	1	0.9983	1	0.9979	0.9961
0.9987	0.993	0.9976	1	0.9982	0.9973	1	0.9984	0.9954	0.9958	0.9978	0.9964	0.9987	0.997	0.9972	0.9958	0.9965	0.992	0.9986	1	0.9811	1	0.9953	0.9969	1	1	1	1	1	0.9958	0.9964	1	0.9845	0.9708	1	0.9958	0.9967	0.9982	0.9982	0.9969	0.9954	0.9956	1	1	0.9955	0.9975	0.9967	1	0.9918	1
0.9733	0.9731	0.8893	0.957	0.8957	0.949	1	0.8761	0.9789	0.9752	0.9437	0.9719	1	0.9758	0.9427	1	0.9514	0.8927	1	1	1	1	0.9791	0.9205	0.9131	1	0.9382	1	0.9695	1	0.9475	1	0.9765	1	1	0.9682	0.9835	0.9485	1	0.9765	0.9793	0.8948	0.9586	0.9444	0.9602	0.9696	0.9569	0.9263	0.9086	0.9662
0.9978	0.997	0.994	0.9967	0.9905	0.9939	1	0.9889	0.9983	0.9971	0.9855	0.9974	1	0.9975	0.9924	1	0.9928	0.9912	1	1	null	null	0.998	0.993	0.9921	1	0.9934	1	0.9955	1	0.9834	1	0.9951	1	1	0.9946	0.9986	0.9938	1	0.9963	0.9974	0.9916	0.9932	0.9921	0.9957	0.9963	0.9912	0.986	0.9796	0.997
0.0965	0.1238	0.0597	0.0905	0.0979	0.1317	0.1026	0.0954	0.0927	0.1311	0.2517	0.1062	0.0896	0.1262	0.1397	0.1509	0.1571	0.0897	0.2291	0.1049	0.9367	1	0.1132	0.0978	0.1003	0.1294	0.1186	0.1128	0.1667	0.3836	0.2857	0.2191	0.2177	0.8768	0.7887	0.1767	0.1022	0.1337	0.1771	0.1667	0.1401	0.0874	0.1745	0.1497	0.1227	0.1361	0.2022	0.1873	0.2095	0.0995
1	1	1	1	1	1	1	1	1	1	1	1	1	1	0.9138	1	1	1	1	1	null	null	0.9437	1	1	1	1	1	1	null	1	1	null	null	null	1	1	1	1	0.8738	0.9442	1	0.9531	1	1	0.9576	0.8651	1	1	1
0	0	0	0	0	0	0	0	0	0	0	0	0	0	0.0862	0	0	0	0	0	null	null	0.0563	0	0	0	0	0	0	null	0	0	null	null	null	0	0	0	0	0.1262	0.0558	0	0.0469	0	0	0.0424	0.1349	0	0	0
0.1023	0.0531	0.0881	0.0797	0.0476	0.0533	0.0527	0.0863	0.0443	0.0808	0.0904	0.0672	0.0598	0.068	0.0625	0.0804	0.0763	0.0713	0.0522	0.058	0.0212	0.084	0.0658	0.05	0.0497	0.0645	0.0787	0.0915	0.0602	0.0842	0.1602	0.0722	0.0854	0.086	0.0773	0.1264	0.0719	0.0705	0.0376	0.0651	0.1071	0.0998	0.0287	0.0743	0.046	0.0814	0.0229	0.1237	0.0805	0.0593
0.995	0.9918	0.993	0.9977	0.9918	0.9951	0.992	1	0.9953	0.9949	0.9953	0.9955	0.9959	1	0.9931	0.9978	0.9908	0.9823	0.9926	0.9966	1	1	0.9943	0.9981	0.9966	0.9919	0.9899	0.9966	0.9922	1	0.9939	0.9962	0.9976	0.9974	1	0.9902	0.9951	0.9917	0.9953	0.991	0.9869	1	0.9946	0.9957	1	0.9966	1	0.9931	1	0.9939
0.1085	0.1353	0.0546	0.0516	0.0893	0.0441	0.079	0.1072	0.0816	0.1021	0.1024	0.0812	0.0497	0.0547	0.0818	0.1138	0.1506	0.0985	0.0879	0.0715	0.1288	0.1672	0.0741	0.1031	0.1519	0.077	0.1461	0.0399	0.1329	0.0884	0.1853	0.0838	0.0415	0.1528	0.1105	0.1238	0.0601	0.098	0.1012	0.15	0.1079	0.0471	0.1516	0.1277	0.1611	0.16	0.2617	0.1628	0.1949	0.1147
0.0657	0.1078	0.059	0.0308	0.0678	0.0253	0.063	0.0637	0.0592	0.086	0.0883	0.0653	0.0521	0.0491	0.0646	0.061	0.0783	0.0652	0.0824	0.0704	0.0056	null	0.0501	0.0632	0.1124	0.0259	0.0626	0.0147	0.0799	0.067	0.1208	0.0448	0.024	0.03	0.0261	0.1069	0.0358	0.0721	0.0779	0.0472	0.0786	0.0533	0.1765	0.0839	0.1495	0.1055	0.2358	0.0892	0.1522	0.1021
0.4537	0.3805	0.503	0.3779	0.5422	0.5565	0.4603	0.4374	0.4842	0.4066	0.6442	0.4955	0.5709	0.3101	0.4809	0.5485	0.4411	0.4103	0.6335	0.3991	0.9878	1	0.4664	0.3143	0.3484	0.3193	0.433	0.3432	0.4282	0.721	0.7941	0.5714	0.5585	0.9676	0.9706	0.5018	0.4321	0.4355	0.5335	0.691	0.3855	0.2968	0.7389	0.5578	0.3869	0.3959	0.6393	0.7342	0.6729	0.4396
0.7763	0.9347	0.9779	0.906	0.8497	0.6402	0.5014	0.932	0.8204	0.7527	null	0.7677	0.9152	0.973	0.9152	null	0.9161	0.9686	null	0.8852	null	null	0.8852	0.9243	0.8852	0.935	0.7336	0.9747	0.7199	null	0	0.9643	null	null	null	0.6352	0.9451	0.815	0.9011	0.6135	0.8296	0.967	0.5972	0.448	0.9226	0.794	0.6251	0.6402	0.5728	0.9586
0.2237	0.0653	0.0221	0.094	0.1503	0.3598	0.4986	0.068	0.1796	0.2473	null	0.2323	0.0848	0.027	0.0848	null	0.0839	0.0314	null	0.1148	null	null	0.1148	0.0757	0.1148	0.065	0.2664	0.0253	0.2801	null	1	0.0357	null	null	null	0.3648	0.0549	0.185	0.0989	0.3865	0.1704	0.033	0.4028	0.552	0.0774	0.206	0.3749	0.3598	0.4272	0.0414
0.0462	0.0638	0.0653	0.0513	0.0142	0.0386	0.0383	0.0524	0.0265	0.0684	0.0081	0.0825	0.0495	0.0312	0.0623	0.0418	0.0417	0.0302	0.029	0.0622	0.0092	0	0.0241	0.0916	0.0518	0.037	0.0509	0.0885	0.0125	0.0118	0.0069	0.0478	0.0105	0	0	0.0673	0.0581	0.0262	0.0562	0.0114	0.0454	0.0619	0.0486	0.0381	0.0793	0.14	0.056	0.0353	0.0418	0.0151
0.9538	0.9362	0.9347	0.9487	0.9858	0.9614	0.9617	0.9476	0.9735	0.9316	0.9919	0.9175	0.9505	0.9688	0.9377	0.9582	0.9583	0.9698	0.971	0.9378	0.9908	1	0.9759	0.9084	0.9482	0.963	0.9491	0.9115	0.9875	0.9882	0.9931	0.9522	0.9895	1	1	0.9327	0.9419	0.9738	0.9438	0.9886	0.9546	0.9381	0.9514	0.9619	0.9207	0.86	0.944	0.9647	0.9582	0.9849
0.0738	0.0692	0.0955	0.1489	0.132	0.0936	0.0183	0.1306	0.1503	0.1714	0.2913	0.1103	0.2073	0.0738	0.1724	0.2639	0.103	0.1977	0.2825	0.1962	null	null	0.1184	0.1766	0.0271	0.1446	0.0474	0.099	0.2047	0.1004	0.0584	0.1625	0.4671	0.3173	0.2455	0.2417	0.3418	null	0.2	0.096	0.1224	0.1602	0.1909	0.114	0.0698	0.1971	0.1351	0.2542	0.1068	0.1375
0.9262	0.9308	0.9045	0.8511	0.868	0.9064	0.9817	0.8694	0.8497	0.8286	0.7087	0.8897	0.7927	0.9262	0.8276	0.7361	0.897	0.8023	0.7175	0.8038	null	null	0.8816	0.8234	0.9729	0.8554	0.9526	0.901	0.7953	0.8996	0.9416	0.8375	0.5329	0.6827	0.7545	0.7583	0.6582	null	0.8	0.904	0.8776	0.8398	0.8091	0.886	0.9302	0.8029	0.8649	0.7458	0.8932	0.8625
0.886	0.7149	0.98	1	0.9418	0.9275	0.9186	0.8575	0.7758	0.9693	0.9072	0.7247	0.9514	1	0.976	1	0.7783	0.8522	1	1	1	null	1	0.8477	0.8713	1	0.8964	1	1	null	1	0.9547	0.9254	1	1	0.9405	0.9741	null	1	1	0.7719	1	0.9475	0.8186	0.8713	0.7899	0.9133	null	0.7831	0.895
0.4312	0.5448	0.5944	0.5574	0.7836	0.5145	0.5341	0.6945	0.5818	0.597	0.5024	0.4219	0.468	0.6117	0.5695	0.5583	0.5356	0.4908	0.5932	0.7677	0.7497	null	0.5658	0.8397	0.573	0.4801	0.6394	0.589	0.6654	0.5649	0.8322	0.5782	0.7582	0.6878	0.7817	0.698	0.647	null	0.5081	0.6261	0.612	0.6008	0.6081	0.7373	0.6414	0.3887	0.6971	0.5766	0.5392	0.5487
0.095	0.3455	0.0312	0	0.1933	0.0811	0.0972	0.2966	0.3075	0.0494	0.1023	0.2358	0.0462	0	0.0341	0	0.2661	0.1543	0	null	null	null	0	0.5014	0.1777	0	0.1797	0	0	null	null	0.0663	0.2122	0	null	0.1388	0.0494	null	0	0	0.3388	0	0.0841	0.4103	0.2211	0.1601	0.1972	0.2518	0.26	0.1346
1	1	0.8805	1	0.928	1	1	0.9021	0.8514	0.7954	1	1	1	0.8833	1	1	1	1	1	1	null	null	0.8075	0.9685	1	0.6055	0.8148	0.9058	1	1	1	0.8248	0.8037	0.47	null	1	1	null	1	0.8183	1	1	1	0.9076	1	1	0.8861	0.7268	1	0.7715
0.0467	0.2274	0.301	0.2177	0.2889	0.0873	0.1059	0.404	0.1917	0.2746	0.2001	0.2384	0.1739	0.2187	0.2515	0.2293	0.289	0.2016	0.2418	0.1606	null	null	0.227	0.6494	0.2282	0.1268	0.2225	0.1868	0.1151	0.3418	0.2962	0.1534	0.4806	0.1992	0.1131	0.2519	0.2767	null	0.2056	0.2146	0.1453	0.1211	0.4672	0.5191	0.1761	0.2976	0.3113	0.3322	0.1349	0.3361
0	0	0.0581	0	0.0275	0	0	0.0693	0.0372	0.0961	0	0	0	0.0389	0	0	0	0	0	0	null	null	0.0685	0.0571	0	0.0852	0.0592	0.0234	0	null	null	0.0381	null	0.1828	null	0	0	null	0	0.0509	0	0	0	0.0922	0	0	0.0572	null	0	0.136
0.0672	0.0371	0.0603	0.0466	0.0311	0.0141	0.054	0.0342	0.0684	0.0478	0.0415	0.0421	0.0639	0.0364	0.0515	0.053	0.0297	0.0454	0.0363	0.0409	0.0493	0.0292	0.0475	0.0223	0.038	0.0308	0.0258	0.0338	0.0314	0.0367	0.068	0.0537	0.0442	0.0385	0.055	0.0586	0.0331	0.0343	0.0337	0.0605	0.0659	0.0426	0.0431	0.0689	0.0885	0.0452	0.0392	0.0551	0.0305	0.0458
0.8077	1	0.7911	0.5406	0.9047	1	0.7467	0.5301	1	0.9506	0.7983	0.892	0.7749	1	0.9645	0.8051	1	0.9759	1	0.8436	1	0.1206	1	0.5304	1	0.8279	0.5627	1	0.923	0.8281	0.6911	0.9807	1	1	0.7626	0.8018	0.9018	1	1	0.7513	1	0.6032	1	0.7424	0.645	0.8463	0.4812	1	0.926	1
0.8745	0.8547	0.8471	0.8446	0.871	0.8572	0.8487	0.8317	0.8339	0.7927	0.8416	0.788	0.7962	0.8583	0.8685	0.8371	0.786	0.801	0.8232	0.8636	0.8209	0.9684	0.8363	0.812	0.8446	0.8894	0.8547	0.8479	0.8597	0.8039	0.8574	0.8468	0.8554	0.8421	0.7591	0.8425	0.8259	0.8391	0.9011	0.8621	0.8462	0.8076	0.8	0.7933	0.7913	0.7819	0.8238	0.838	0.8038	0.8371
1	1	0.9559	0.9773	1	1	1	1	0.974	1	1	1	1	1	1	1	1	1	1	1	null	null	1	1	1	1	1	1	1	1	1	1	1	1	1	1	1	1	1	1	1	1	1	1	1	1	1	1	1	1
1	1	0.9719	0.9876	1	1	1	1	0.9877	1	1	1	1	1	1	1	1	1	1	1	null	null	1	1	1	1	1	1	1	1	1	1	1	1	1	1	1	1	1	1	1	1	1	1	1	1	1	1	1	1
1	1	0.9964	0.9985	1	1	1	1	0.9982	1	1	1	1	1	1	1	1	1	1	1	0.9918	1	1	1	1	1	1	1	1	1	1	1	1	1	1	1	1	1	1	1	1	1	1	1	1	1	1	1	1	1
0.4992	0.4603	0.4367	0.4253	0.3572	0.344	0.2442	0.4068	0.408	0.5249	0.5707	0.1837	0.3023	0.5814	0.494	0.3264	0.5044	0.5228	0.3841	0.5054	null	null	0.5185	0.4603	0.5537	0.3803	0.4948	0.3847	0.3243	0.3215	0.4659	0.4794	0.3992	null	0.4698	0.6163	0.4603	0.4659	0.3564	0.6208	0.359	0.5478	0.5102	0.4572	0.6328	0.5842	0.5537	0.6597	0.3747	0.5411
0.0519	0.0634	0.1067	0.0932	0.1641	0.1062	0.0416	0.0763	0.0901	0.0925	0.0714	0.0651	0.118	0.1648	0.1207	0.0587	0.0649	0.0512	0.0697	0.0539	0.0026	0.0222	0.0824	0.1085	0.0794	0.0572	0.1316	0.1153	0.0672	0.0816	0.0832	0.0607	0.0522	0.031	0.0866	0.1086	0.0897	0.0497	0.0408	0.0746	0.0489	0.0792	0.161	0.1488	0.1032	0.1218	0.1123	0.114	0.0883	0.1156
0.057	0.0894	0.1385	0.1359	0.2888	0.211	0.1218	0.1228	0.1516	0.0893	0.0681	0.2761	0.2539	0.1447	0.1415	0.1388	0.0775	0.0525	0.1262	0.0512	0.0046	0.0569	0.0856	0.1268	0.0778	0.0899	0.1449	0.1941	0.143	0.1759	0.1115	0.0802	0.094	0.1989	0.118	0.0816	0.1186	0.0644	0.0668	0.0605	0.1005	0.0788	0.1801	0.18	0.0612	0.0876	0.1066	0.073	0.146	0.1129
0.769	1	0.8653	0.9228	1	1	0.8397	0.9	0.9125	0.7679	0.9171	1	0.7744	0.9516	0.9001	0.753	0.8174	0.9286	0.9357	0.9046	null	null	0.7887	0.884	1	0.7611	1	0.9118	0.7021	0.8244	1	0.8931	0.7313	null	1	0.8204	1	1	0.6256	0.8661	0.7234	1	1	0.9567	0.7651	1	0.9637	1	0.7432	1
0.9233	1	0.9308	0.9671	1	1	0.9647	0.9603	0.9667	0.8555	0.9383	1	0.9361	0.9584	0.9486	0.9635	0.902	0.9537	0.9792	0.9417	null	null	0.8662	0.9216	1	0.8844	1	0.9664	0.9447	0.9347	1	0.9443	0.8833	1	1	0.8585	1	1	0.8005	0.885	0.9489	1	1	0.9782	0.8699	1	0.9744	1	0.9454	1
0.9956	1	0.9895	0.9957	1	1	0.9958	0.9953	0.9952	0.986	0.9959	1	0.9819	0.9938	0.9929	0.9954	0.9929	0.9977	0.9976	0.997	1	1	0.9877	0.9883	1	0.9882	1	0.9934	0.9919	0.9877	1	0.9958	0.9895	1	1	0.9878	1	1	0.9833	0.9934	0.9953	1	1	0.9957	0.9907	1	0.9973	1	0.9916	1
0.0036	0.013	0.0038	0.0236	0	0	0.0059	0.0036	0.0054	0	0.0074	0	0.0149	0	0.0034	0.007	0.0052	0.0056	0.007	0.0023	0.0149	0	0.0058	0.047	0	0.0141	0.0083	0.0022	0.0267	0.0096	0.0043	0.0069	0	0	0	0.0036	0.0029	0.0164	0.015	0.0035	0.0111	0.025	0.0131	0.006	0.0338	0	0.0021	0	0.0124	0.0041
0.6958	0.6752	0.7036	0.7098	0.71	0.6609	0.7228	0.7695	0.7392	0.7358	0.7212	0.6923	0.7216	0.6838	0.6935	0.7171	0.7482	0.7421	0.643	0.7346	0.6249	0.4467	0.6828	0.5985	0.6364	0.6522	0.6636	0.7453	0.7314	0.809	0.6482	0.7088	0.7125	0.5446	0.6931	0.6626	0.7327	0.7732	0.6124	0.6992	0.757	0.7325	0.6582	0.7301	0.7102	0.674	0.6155	0.5809	0.6078	0.6888
0.0198	0.0154	0.0156	0	0.0032	0	0.0163	0.0049	0.0087	0.0075	0.0456	0.0271	0.0238	0	0.0066	0.006	0.0055	0.0263	0.0028	0.0065	0	0	0.0061	0.0139	0.0121	0.0205	0.0096	0.0063	0.0039	0	0.0284	0.0165	0	0.0036	0.0148	0.0048	0.0077	0.0033	0.0042	0.0058	0.023	0.0052	0	0	0.0104	0.0268	0.0386	0.0141	0.017	0.0254
0.2844	0.3094	0.2808	0.2902	0.2867	0.3391	0.2609	0.2256	0.252	0.2567	0.2332	0.2805	0.2545	0.3162	0.2999	0.2769	0.2463	0.2316	0.3542	0.2589	0.3751	0.5533	0.3111	0.3876	0.3515	0.3273	0.3268	0.2484	0.2646	0.191	0.3234	0.2747	0.2875	0.4518	0.2921	0.3326	0.2596	0.2234	0.3834	0.295	0.22	0.2624	0.3418	0.2698	0.2794	0.2992	0.3459	0.4049	0.3752	0.2858
0.8579	0.3302	0.4914	0.6508	0.6331	0.5586	0.5248	0.8836	0.7072	0.73	null	0.5799	0.4084	0.9255	0.7168	0.5993	0.535	0.32	null	0.5087	null	null	0.697	0.7257	0.9508	0.742	0.7615	0.7512	0.6549	null	0.5799	0.8677	0.8055	null	null	0.8613	0.5203	0.5471	0.5917	0.7915	0.3765	0.8613	0.6832	0.7753	0.3697	0.6996	0.7987	0.8055	0.3651	0.7144
0.0242	0.0213	0.0106	0.0275	0.029	0.0145	0.0363	0.0118	0.0229	0.0444	0.0067	0.033	0.0149	0.0326	0.0146	0.0232	0.0297	0.0145	0.0132	0.0262	0.0072	0.0048	0.013	0.0813	0.0609	0.0491	0.046	0.0528	0.0269	0.009	0.0131	0.0127	0.008	0.0119	0.0037	0.0381	0.0218	0.0101	0.0373	0.0158	0.0247	0.0161	0.0157	0.0168	0.0234	0.0384	0.0245	0.0189	0.0222	0.0118
0.9758	0.9787	0.9894	0.9725	0.971	0.9855	0.9637	0.9882	0.9771	0.9556	0.9933	0.967	0.9851	0.9674	0.9854	0.9768	0.9703	0.9855	0.9868	0.9738	0.9928	0.9952	0.987	0.9187	0.9391	0.9509	0.954	0.9472	0.9731	0.991	0.9869	0.9873	0.992	0.9881	0.9963	0.9619	0.9782	0.9899	0.9627	0.9842	0.9753	0.9839	0.9843	0.9832	0.9766	0.9616	0.9755	0.9811	0.9778	0.9882
0.0277	0.0345	0.0307	0.0473	0.0033	0.0366	0.0216	0.0151	0.0743	0.0437	0.0172	0	0.0876	0.0653	0.0236	0.0611	0.1037	0.0412	0.0695	0.0275	null	null	0.0308	0.0668	0.0291	0.0314	0.0253	0.0268	0.0425	0.0126	0	0.0155	0.0236	null	0	0.0823	0.0151	0.0536	0.0345	0.0833	0.1135	0.0297	0.018	0.0274	0.0433	0.0392	0.0409	0.0397	0.0122	0.05
0.9571	0.9517	0.968	0.9431	0.9547	0.9472	0.9742	0.9695	0.9764	0.9457	0.9698	0.9804	0.9637	0.9664	0.9182	0.9375	0.9794	0.9861	0.9689	0.9876	null	null	0.9809	0.9651	0.9241	0.9393	0.9927	0.9616	0.9297	0.9042	0.9107	0.9865	0.9732	null	null	0.9523	0.8858	1	0.952	0.963	0.9554	0.9562	0.9802	0.9693	0.9499	0.9578	0.9779	1	0.9704	0.9679
0.9936	1	1	1	1	1	1	1	1	0.9968	1	1	0.9969	0.9954	1	1	1	1	1	1	1	0.9969	1	1	0.9945	0.991	1	1	0.9962	1	1	0.9968	0.9968	0.9944	0.9965	0.9948	1	1	1	1	1	1	1	1	1	1	0.9932	1	1	0.9954
0	0	0	0	0	0	0	0	0	0	0	0	0	0	0	0	0	0	0	0	0	0	0.0038	0	0	0	0	0	0	0	0	0	0	0	0	0	0	0	0	0	0	0	0	0	0	0	0	0	0	0
1	1	1	1	1	1	1	1	1	1	1	1	1	1	1	1	1	1	1	1	1	1	0.9962	1	1	1	1	1	1	1	1	1	1	1	1	1	1	1	1	1	1	1	1	1	1	1	1	1	1	1
1	0.9371	0.918	0.9527	0.9377	0.9279	0.875	0.9632	0.9697	0.9473	1	0.7837	0.8164	0.9181	0.8802	0.9003	1	0.9001	1	0.9272	1	0.6909	0.826	1	0.9892	0.9604	0.9759	0.9882	0.9738	0.9843	null	0.9303	0.9596	0.9796	0.8051	0.676	1	1	0.913	0.8994	0.9779	0.9604	1	0.9563	0.9727	0.8954	0.9435	0.9538	0.9116	0.9373
0	0.0452	0.065	0.0354	0.0623	0.0174	0.0991	0	0	0.0527	0	0.2163	0.0444	0.0638	0.1198	0.0997	0	0.0459	0	0	0	0	0.125	0	0	0.0154	0.0135	0.007	0.0262	0.0061	null	0.0373	0.0157	0.0204	0.1949	0	0	0	0.0782	0	0	0.0396	0	0.0286	0	0.0659	0.0317	0.0462	0.0701	0.0497
0	0.0177	0.017	0.0119	0	0.0546	0.0259	0.0368	0.0303	0	0	0	0.1391	0.0182	0	0	0	0.0539	0	0.0728	0	0.3091	0.0489	0	0.0108	0.0241	0.0106	0.0048	0	0.0096	null	0.0324	0.0246	0	0	0.324	0	0	0.0087	0.1006	0.0221	0	0	0.0151	0.0273	0.0387	0.0248	0	0.0183	0.013
0.5607	0.5002	0.6284	0.6444	0.5504	0.6706	0.656	0.5331	0.5868	0.6549	0.6519	0.5236	0.5552	0.5183	0.4007	0.5889	0.5392	0.674	0.6319	0.4503	0.8082	0.5462	0.6679	0.5979	0.6103	0.4924	0.5539	0.6109	0.5453	0.6778	null	0.5584	0.6356	0.634	0.6138	0.6732	null	0.5392	0.6519	0.6094	0.5782	0.6732	0.6519	0.6623	0.6182	0.6877	0.5761	0.5672	0.5808	0.667
1	1	1	0.9976	1	1	1	0.9909	1	1	1	1	1	0.9957	1	0.9949	1	1	1	1	1	1	1	0.9859	0.9949	0.9941	1	0.9967	0.9912	0.9987	1	0.9984	0.9987	1	1	1	1	1	1	1	1	1	1	0.9988	1	1	1	1	1	0.997
null	0	0	0.0588	0	0	0.0204	0	0	0	0	0.0244	0	0.0276	0	0.0216	0	0	0.0667	null	null	null	0.0952	0.0154	0	0.0192	0.0071	0.0061	0	0.0111	null	0	0.0083	0.012	0.027	0	null	null	0.0109	null	0	0.007	0	0.0087	0	0	0	0	0	0.0032
0.6196	0.8604	0.8002	0.8365	0.7448	0.737	0.845	0.8279	0.8742	0.8575	0.8301	0.8626	0.9089	0.849	0.7965	0.8934	0.9269	0.8248	0.799	0.8384	0.7388	0.718	0.8956	0.8541	0.7073	0.7637	0.7576	0.8759	0.8353	0.5852	0.8623	0.744	0.7576	0.5168	0.7217	0.8516	0.6524	0.8631	0.9171	0.8548	0.8574	0.8892	0.7875	0.8828	0.803	0.754	0.8447	0.7608	0.7053	0.8035
0.3804	0.1396	0.1998	0.1635	0.2552	0.263	0.155	0.1721	0.1258	0.1425	0.1699	0.1374	0.0911	0.151	0.2035	0.1066	0.0731	0.1752	0.201	0.1616	0.2612	0.282	0.1044	0.1459	0.2927	0.2363	0.2424	0.1241	0.1647	0.4148	0.1377	0.256	0.2424	0.4832	0.2783	0.1484	0.3476	0.1369	0.0829	0.1452	0.1426	0.1108	0.2125	0.1172	0.197	0.246	0.1553	0.2392	0.2947	0.1965
0.3318	0.7453	0.5307	0.8228	0.8642	0.692	0.5468	0.8305	null	0.5944	0.7719	0.7002	0.7515	null	0.7559	1	1	0.5154	0.2425	0.7309	0.0653	1	0.7211	0.6876	0.9617	0.769	0.5766	0.2403	0.4005	0.7247	1	0.4953	0.6819	0.5612	0.3981	0.8334	0.6984	null	0.7863	0.7132	1	0.2728	0.7721	1	1	0.6522	1	1	0.8099	0.2448
0.3979	0.594	0.4501	0.7683	0.7996	0.8158	0.5342	0.6719	null	0.6598	1	0.5097	1	null	0.8074	0.6402	0.5784	0.4013	0.288	1	0.1926	1	0.6502	0.5359	0.9248	0.7535	0.7207	0.367	0.2691	0.6324	0.6649	0.744	0.6345	0.5568	0.3923	0.7968	0.4855	null	0.7573	1	0.5734	0.5855	0.8256	0.4996	0.8094	0.58	0.809	0.4841	0.3743	0.2126
0	0.2569	0.0554	0	0.1028	0	0.0965	0.3555	0	0.0213	0.3126	0.123	0	0	0.2308	0.2029	0.0706	0	0.0512	0	null	null	0.0851	0.1038	0.217	0	0.4216	0	0.5479	0.1286	0	0.0559	0	null	null	0.12	0	0	0	0	0	0.1211	0	0	0.0522	0.2118	0	0.4135	0.2762	0
0	0	0	0	0.0223	0	0.0419	0	0.0363	0	0.0452	0	0.16	0	0	0.0352	0	0.0284	0.0444	0.0939	null	null	0.0296	0.0901	0	0	0.0407	0.0622	0	0	0.2938	0	0	null	null	0.2084	0.0592	0	0.0696	0	0.1142	0	0	0	0.0453	0.092	0	0	0.257	0
0.6718	0.6622	0.4566	0.8775	0.5298	0.2144	0.821	0.3461	0.3666	0.495	0.1611	0.4122	0.3244	0.7106	0.3172	0.251	0.2183	0.4636	0.4748	0.7245	null	null	0.8424	0.5883	0.783	0.5889	0.3018	0.7573	0.305	0.3315	0.4577	0.6626	0.3804	null	null	0.2938	0.7121	0.3804	0.6612	0.8308	0.6099	0.4891	0.6055	0.69	0.3766	0.5185	0.4085	0.3552	0.2847	0.5433
0.3282	0.0809	0.488	0.1225	0.3451	0.7856	0.0405	0.2984	0.5971	0.4837	0.4811	0.4648	0.5155	0.2894	0.452	0.5109	0.7111	0.508	0.4296	0.1816	null	null	0.0429	0.2178	0	0.4111	0.2359	0.1805	0.1472	0.5399	0.2485	0.2815	0.6196	null	null	0.3778	0.2287	0.6196	0.2692	0.1692	0.2759	0.3898	0.3945	0.31	0.5258	0.1778	0.5915	0.2314	0.1822	0.4567
0.93	0.8992	0.9512	0.922	0.9087	0.908	0.9606	0.8342	0.8369	0.8905	0.9531	0.886	0.9191	0.9436	0.8791	0.9235	0.8592	0.8771	0.9018	0.8195	0.8673	0.8645	0.9351	0.6518	0.7642	0.8474	0.8742	0.9174	0.9453	0.7242	0.9199	0.9236	0.9196	0.5797	0.9659	0.8794	0.9636	0.8433	0.9118	0.8909	0.8129	0.9401	0.9585	0.9508	0.8659	0.9198	0.6639	0.8945	0.849	0.8999
0.07	0.1008	0.0488	0.078	0.0913	0.092	0.0394	0.1658	0.1631	0.1095	0.0469	0.114	0.0809	0.0564	0.1209	0.0765	0.1408	0.1229	0.0982	0.1805	0.1327	0.1355	0.0649	0.3482	0.2358	0.1526	0.1258	0.0826	0.0547	0.2758	0.0801	0.0764	0.0804	0.4203	0.0341	0.1206	0.0364	0.1567	0.0882	0.1091	0.1871	0.0599	0.0415	0.0492	0.1341	0.0802	0.3361	0.1055	0.151	0.1001
0.6157	0.2648	0.6758	0.6696	0.4418	0.8866	0.3263	0.3774	0.4921	0.3696	0.6099	0.1931	0.6044	0.4159	0.473	0.3802	0.493	0.5329	0.6604	0.4335	null	null	0.7613	0.6326	0.3201	0.3498	0.4134	0.9084	0.854	0.4437	0.2549	0.6809	0.8866	0.5037	0.3895	0.2756	0.6051	0.2413	0.376	0.665	0.3422	0.3275	0.2984	0.6165	0.1876	0.6173	0.5329	0.482	0.3697	0.6139
0.3843	0.7352	0.3242	0.3304	0.5582	0.1134	0.6737	0.6226	0.5079	0.6304	0.3901	0.8069	0.3956	0.5841	0.527	0.6198	0.507	0.4672	0.3396	0.5665	null	null	0.2387	0.3674	0.6799	0.6502	0.5866	0.0916	0.146	0.5563	0.7451	0.3191	0.1134	0.4963	0.6105	0.7244	0.3949	0.7587	0.624	0.335	0.6578	0.6725	0.7016	0.3835	0.8124	0.3827	0.4671	0.518	0.6303	0.3861
1	1	0.9813	0.9701	0.9831	0.9702	0.9667	0.9853	0.9571	0.9851	1	1	0.9729	0.9717	0.9866	0.9638	1	0.9688	0.9743	0.977	1	null	0.9876	0.9827	0.972	0.9471	0.961	0.9792	0.9867	0.9663	1	1	0.9483	0.971	1	0.9842	0.9825	0.9356	0.9647	0.9577	0.9562	0.9771	0.9787	0.9646	0.9533	1	0.982	1	1	0.9697
0.6581	0.7004	0.5168	0.5061	0.645	0.8723	0.3745	0.8271	0.6763	0.6334	0.5515	0.697	0.6834	0.5464	0.8336	0.5029	0.9028	0.624	0.4838	0.6045	null	null	0.604	0.6316	0.6479	0.7204	0.5468	0.5784	0.5905	0.5719	0.6341	0.4433	0.424	0.4767	null	0.7294	0.565	0.6101	0.6604	0.6567	0.6059	0.4462	0.538	0.4656	0.613	0.7067	0.7845	0.3961	0.3378	0.6113
0	0.8513	0.5275	0.7706	0.7254	0.4745	0	0.5462	0.5078	0.4127	0.7927	0.4278	0.8387	0.1597	0.3758	0.279	0.4824	0.33	0.6273	0.8863	0.7353	0.3024	0.6525	0.09	0.9048	0.194	0.5008	0.8005	0.6344	0.2762	0.4252	0.2559	0.5677	0.1397	0	0.5235	0.7923	0.3665	0	0.6715	0.8005	0.7775	0.4146	0.4546	0.828	0.4452	0.6633	0.4745	0.2754	0.6436
0	0.0261	0.0252	0	0.0542	0	0	0	0	0.0218	0	0.2383	0	0	0	0	0	0	0.0195	0	0	0	0	0.1378	0	0	0	0	0.0767	0	0.0107	0	0	0	0	0	0	0.0449	0	0	0	0	0	0	0	0	0	0	0	0
1	0.1226	0.4473	0.2294	0.2204	0.5255	1	0.4538	0.4922	0.5655	0.2073	0.3339	0.1613	0.8403	0.6242	0.721	0.5176	0.67	0.3531	0.1137	0.2647	0.6976	0.3475	0.7722	0.0952	0.8059	0.4992	0.1995	0.2889	0.7238	0.5641	0.7441	0.4323	0.8604	1	0.4765	0.2077	0.5886	1	0.3285	0.1995	0.2225	0.5854	0.5454	0.172	0.5548	0.3367	0.5255	0.7246	0.3564
0.9876	0.8621	1	0.9136	0.9659	1	0.8965	1	0.9772	0.9298	0.913	1	0.92	0.9619	0.9783	0.9184	0.8846	0.9769	0.8265	0.9743	1	null	0.9043	0.9368	0.9193	0.8946	0.9453	0.9393	0.9554	0.9036	0.8506	1	1	0.9036	1	0.9316	0.9827	0.8713	0.9806	1	0.9393	0.9812	0.8836	0.9571	0.9388	0.9536	0.9238	0.9084	0.9268	0.9004
0.0124	0.1379	0	0.0864	0.0341	0	0.1035	0	0.0228	0.0702	0.087	0	0.08	0.0381	0.0217	0.0816	0.1154	0.0231	0.1735	0.0257	0	null	0.0957	0.0632	0.0807	0.1054	0.0547	0.0607	0.0446	0.0964	0.1494	0	0	0.0964	0	0.0684	0.0173	0.1287	0.0194	0	0.0607	0.0188	0.1164	0.0429	0.0612	0.0464	0.0762	0.0916	0.0732	0.0996
0.0138	0.0135	0.0037	0.0096	0	0.0064	0.0069	0.0065	0.0163	0.0085	0.0301	0	0.0096	0.0111	0.0045	0.0109	0.0084	0.0153	0.0071	0.0191	0	null	0.0126	0.0057	0.0047	0.0063	0.0036	0.0074	0.0118	0.0092	0.0247	0.0103	0.0032	0.0097	0.0135	0.0048	0.0027	0	0.0029	0.0033	0.0039	0.0149	0.0028	0.0167	0	0	0.0275	0.0076	0.0025	0.0167
0.9734	0.9453	0.9046	0.966	0.9885	0.8958	0.9475	0.9224	0.9409	0.8998	0.9817	0.9277	0.9271	0.9645	0.9688	0.9714	0.9643	0.927	0.9667	0.9493	0.8804	1	0.99	0.8937	0.9692	0.9869	0.9698	0.9501	0.9119	1	0.9467	0.9495	0.953	0.8195	1	1	0.9423	0.9686	0.9781	0.9819	0.9392	0.9561	1	0.9398	0.9507	0.9708	0.9489	0.9704	0.9822	0.9458
1	1	1	1	1	1	1	1	1	0.9905	1	1	1	1	1	1	1	1	1	1	1	null	1	1	1	1	1	0.9842	1	1	1	1	1	1	1	1	1	1	1	1	1	1	1	1	1	1	0.9867	1	1	1
0.0348	0.0754	0.1592	0.0596	0.0689	0	0.0229	0.072	0.0488	0.0752	0.0537	0.0703	0.071	0.0402	0.0386	0.051	0.0704	0.0392	0.0873	0.0589	0.0521	0	0.0462	0.0643	0.1793	0.0382	0.0529	0	0	0.0313	0.0434	0.0301	0.0816	0.0097	0.0335	0.0311	0.084	0.046	0.0252	0.2092	0.1403	0.0465	0.0895	0.0798	0.0665	0.0455	0.0593	0.0707	0.0839	0.0448
0.0193	0.0319	0.023	0.0347	0.02	0.0531	0.019	0.0269	0.026	0.0341	0.0514	0.0338	0.0182	0.0201	0.0121	0.0138	0.0324	0.014	0.0603	0.0261	0.0649	0.067	0.0165	0.0291	0.033	0.0419	0.0113	0.026	0.0129	0.052	0.0313	0.0333	0.0441	0.0388	0.039	0.0181	0.0365	0.0195	0.0268	0.0486	0.0305	0.0177	0.0219	0.0199	0.0128	0.017	0.0137	0.0162	0.0419	0.0372
0.9459	0.8926	0.8177	0.9057	0.9111	0.9469	0.9581	0.9011	0.9252	0.8907	0.8949	0.8959	0.9108	0.9397	0.9492	0.9352	0.8972	0.9468	0.8523	0.9149	0.883	0.933	0.9373	0.9066	0.7876	0.9198	0.9357	0.974	0.9871	0.9167	0.9253	0.9366	0.8743	0.9514	0.9275	0.9507	0.8794	0.9345	0.9479	0.7422	0.8292	0.9358	0.8886	0.9003	0.9208	0.9375	0.927	0.9131	0.8742	0.918
0.2629	0.6633	0.661	0.688	0.5991	0.9075	0.7025	0.7306	0.7856	0.7566	0.8724	0.5924	0.5784	0.6819	0.7916	0.7279	0.6408	0.7961	0.7191	0.5236	0.704	null	0.377	0.7523	0.6309	0.524	0.7357	0.7483	0.7872	0.9066	0.4164	0.6647	0.8362	0.8063	0.7603	0.7693	0.5212	0.4032	0.7681	0.5542	0.5053	0.751	0.7603	0.7464	0.6916	0.6739	0.8529	0.4523	0.6704	0.8025
0	0.0919	0	0.061	0	0	0	0.0847	0.1236	0.2514	0.306	0.1101	0	0.1161	0	0	0.0234	0.0633	0	0.0391	null	null	0.0563	0.1124	0	0.1485	0	0.1015	0	0	0.0465	0.1298	0.3364	null	null	0	0	0	0	0	0.0129	0.1654	0	0.0349	0	0	0.0574	0.0424	0	0.1075
0.0826	0.3944	0.616	0.7683	0.0766	0.9172	0.4275	0.6192	0.4732	0.3501	0.3374	0.3512	0.5141	0.5591	0.4772	0.1636	0.0598	0.6023	0.2584	0.2315	null	null	0.6028	0.6781	0.374	0.4709	0.3836	0.8157	1	1	0.0216	0.7643	0.6636	null	null	0.115	0.1423	0.0071	0.599	0.151	0.0853	0.3876	0.4275	0.364	0.3195	0.618	0.1665	0.0688	0.2215	0.6921
0.9174	0.5138	0.384	0.1707	0.9234	0.0828	0.5725	0.2961	0.4032	0.3985	0.3566	0.5387	0.4859	0.3247	0.5228	0.8364	0.9168	0.3344	0.7416	0.7294	null	null	0.3409	0.2095	0.626	0.3806	0.6164	0.0828	0	0	0.9319	0.1059	0	null	null	0.885	0.8577	0.9929	0.401	0.849	0.9018	0.447	0.5725	0.6011	0.6805	0.3819	0.776	0.8888	0.7785	0.2004
0.7555	0.8113	0.8443	0.8938	0.7781	0.8882	0.7936	0.8895	0.8199	0.7958	0.8464	0.8342	0.834	0.876	0.7798	0.7589	0.7577	0.8899	0.7512	0.8131	0.7825	0.7724	0.8779	0.7655	0.7548	0.83	0.7477	0.8921	0.7755	0.8634	0.701	0.8876	0.8633	0.6127	0.837	0.6944	0.7603	0.7394	0.736	0.7362	0.8581	0.8584	0.65	0.8483	0.8073	0.7548	0.7587	0.7671	0.7473	0.8898
0.2445	0.1887	0.1557	0.1062	0.2219	0.1118	0.2064	0.1105	0.1801	0.2042	0.1536	0.1658	0.166	0.124	0.2202	0.2411	0.2423	0.1101	0.2488	0.1869	0.2175	0.2276	0.1221	0.2345	0.2452	0.17	0.2523	0.1079	0.2245	0.1366	0.2991	0.1124	0.1367	0.3873	0.163	0.3056	0.2397	0.2606	0.264	0.2638	0.1419	0.1416	0.35	0.1517	0.1927	0.2452	0.2413	0.2329	0.2527	0.1102
1	0.9723	0.9823	0.98	1	0.9654	1	0.9807	0.9729	0.9793	0.9561	0.9902	0.9877	0.9803	0.9903	1	1	0.9875	1	0.9742	1	1	0.9873	0.9878	0.9676	0.9939	0.9764	0.9625	1	0.9824	1	0.9821	0.9254	1	1	0.9538	1	0.9777	0.9853	1	0.9902	0.9899	1	0.9799	0.9935	0.9528	1	1	0.9743	0.9832
0.6885	0.4462	0.6248	0.5485	0.4085	0.3559	0.392	0.4372	0.44	0.4116	0.4532	0.3878	0.2353	0.3334	0.2508	0.205	0.2661	0.4612	0.7437	0.3672	null	null	0.5183	0.45	0.1872	0.3428	0.5687	0.4509	0.3053	0.4916	null	0.45	0.6286	null	null	0.6929	0.4204	null	0.2903	0.4362	0.4568	0.5139	0.6171	0.3987	0.3607	0.4546	0.5632	0.7206	0.5301	0.4791
0.0313	0.0538	0.0747	0.1216	0.0541	0.1216	0.0614	0.1222	0.0909	0.1172	0.1105	0.0832	0.07	0.0673	0.0555	0.0325	0.048	0.0693	0.0439	0.0665	0.0676	0.0625	0.0809	0.0794	0.0271	0.0823	0.063	0.1252	0.0684	0.0896	0.0441	0.05	0.1186	0.0989	0.0609	0.0625	0.045	0.0601	0.0488	0.0789	0.0823	0.1363	0.0539	0.0907	0.0886	0.1034	0.0622	0.063	0.0684	0.048
0.1115	0.2435	0.1198	0.0832	0.1678	0.2493	0.1291	0.1095	0.0695	0.1399	0.2239	0.0927	0.1538	0.0617	0.0872	0.116	0.0985	0.1255	0.2035	0.0732	0.0324	0.016	0.0702	0.1038	0.1273	0.1374	0.1192	0.0481	0.1329	0.0597	0.2882	0.2754	0.0421	0.0889	0.0874	0.1897	0.0906	0.1206	0.1183	0.0938	0.2074	0.1191	0.1329	0.1702	0.1119	0.0997	0.2597	0.1682	0.1517	0.1588
0.0111	0.0167	0.0483	0.0264	0.0391	0	0.0302	0.0373	0.024	0.0226	0.058	0.0367	0.0373	0.0256	0.0569	0.0367	0.0164	0.0288	0.0306	0.0426	0	null	0.0389	0.0617	0.0517	0.0617	0.0952	0.0441	0.0179	0	0.16	0	0.0336	0.1584	0	0.0244	0.0108	0.0304	0.0541	0.0212	0.0252	0.0678	0.0152	0.1143	0.0514	0.0341	0.0541	0.023	0	0
0.9662	0.9856	0.9889	0.9704	0.9639	1	0.9914	0.9535	0.9605	0.9565	1	0.9841	0.9906	0.99	0.9803	0.9782	1	0.9852	0.9912	0.975	1	1	0.9851	0.9657	0.9727	0.9436	0.9697	0.9696	0.9851	0.9558	1	0.9005	0.9698	1	0.9065	0.9896	0.9917	0.9362	0.9593	1	0.9398	0.9709	0.9863	1	0.9709	1	0.9708	1	1	1
0.9895	0.9834	0.9733	0.9679	1	1	0.9875	0.9844	0.9873	0.99	1	1	0.9876	0.968	1	1	0.9862	0.9908	0.9873	0.9855	null	1	1	0.9745	1	0.9809	0.9556	0.9873	0.9809	1	1	1	0.9786	1	1	0.9759	0.9901	0.9435	0.9861	1	0.9639	1	1	1	0.9882	1	1	1	0.954	0.9813
0	0	0	0	0	0	0	0	0	0	0	0	0	0	0	0	0	0	0	0	0	0	0	0	0	0	0	0	0	0	0	0	0	0	0	0	0	null	0	0	0	0	0	0	0	0	0	0	0	0
1	1	1	1	1	1	1	1	1	1	1	1	1	1	1	1	1	1	1	1	1	1	1	1	1	1	1	1	1	1	1	1	1	1	1	1	1	null	1	1	1	1	1	1	1	1	1	1	1	1
1	1	1	1	1	1	1	1	1	1	1	1	1	1	1	1	1	1	1	1	1	1	1	1	1	1	1	1	1	1	1	1	1	1	1	1	0.9977	1	1	1	1	1	1	1	1	1	1	1	1	1
0.5868	0.7019	0.7812	0.7007	0.6486	0.6263	0.7135	0.5891	0.6742	0.6833	0.6074	0.7437	0.6443	0.6427	0.5427	0.7568	0.5919	0.7195	0.7274	0.6508	null	null	0.6491	0.6493	0.7481	0.6031	0.7355	0.687	0.7822	0.6727	0.7316	0.8165	0.5708	0.6394	0.7558	0.6381	0.6923	0.6592	0.7579	0.6316	0.7231	0.5851	0.7149	0.5781	0.7103	0.6762	0.7632	0.6091	0.6462	0.7217
0.0072	0	0	0.003	0	0	0	0	0.0033	0.0056	0	0	0.0029	0	0	0	0.0159	0.0079	0.0034	0.011	null	null	0.0042	0.0074	0	0	0	0	0	0	0	0	0	0	null	0.0092	0.0025	0	0	0	0	0.0072	0	0.0059	0	0.0095	0.025	0.0085	0	0.0099
0.0036	0	0	0.0014	0	0	0	0	0.0017	0.0027	0	0	0.0017	0	0	0	0.0063	0.0033	0.0015	0.0063	0	null	0.0016	0.0028	0	0	0	0	0	0	0	0	0	0	0	0.005	0.001	0	0	0	0	0.0024	0	0.0028	0	0.0033	0.0093	0.0056	0	0.0064
0.4487	0.5092	0.3451	0.4079	0.4022	0.3838	0.4917	0.2857	0.4238	0.4263	0.3887	0.4531	0.4732	0.3446	0.3539	0.4576	0.3485	0.3783	0.3689	0.4671	0.2125	null	0.3156	0.3202	0.3149	0.3388	0.3946	0.2949	0.3033	0.2939	0.3721	0.3342	0.3003	0.4023	0.5763	0.4422	0.373	0.3518	0.3809	0.3762	0.4591	0.3164	0.5218	0.3895	0.4307	0.3296	0.3204	0.5002	0.3565	0.4797
0.0029	0	0	0.0016	0	0	0	0	0.0015	0.003	0	0	0.0017	0	0	0	0.0067	0.0051	0.0025	0.0061	0	null	0.0015	0.0031	0	0	0	0	0	0	0	0	0	0	0	0.0059	0.0011	0	0	0	0	0.0036	0	0.0025	0	0.0045	0.0086	0.007	0	0.0069
0.3868	0.5634	0.4021	0.4299	0.3334	0.4038	0.4839	0.3338	0.4009	0.4463	0.5078	0.5152	0.4657	0.3218	0.3223	0.4987	0.3623	0.4836	0.4973	0.458	0.3456	null	0.3075	0.3411	0.2718	0.3095	0.3542	0.3091	0.4398	0.3747	0.4104	0.2963	0.3251	0.385	0.4702	0.4797	0.3862	0.3242	0.4612	0.3712	0.4987	0.4069	0.5427	0.3665	0.4143	0.3953	0.2987	0.5522	0.339	0.4964
0.4336	0.5514	0.5578	0.5196	0.4235	0.518	0.4892	0.553	0.4734	0.5173	0.6158	0.559	0.4896	0.4714	0.4617	0.5382	0.5121	0.6033	0.6258	0.4879	0.6592	null	0.4875	0.5206	0.4451	0.4636	0.4539	0.5139	0.6405	0.5871	0.5371	0.4532	0.5258	0.4788	0.392	0.5347	0.511	0.4661	0.5789	0.4916	0.5366	0.5943	0.518	0.4726	0.4802	0.5678	0.4716	0.5491	0.4777	0.5137
0.002	0	0	0.0007	0	0	0	0	0.0007	0.0014	0	0	0.0009	0	0	0	0.0045	0.002	0.0009	0.0032	0	null	0.0008	0.0017	0	0	0	0	0	0	0	0	0	0	0	0.0033	0.0005	0	0	0	0	0.0025	0	0.0018	0	0.0021	0.0026	0.0044	0	0.0026
0.3049	0.3513	0.1569	0.2414	0.2112	0.2853	0.2711	0.2566	0.2422	0.2696	0.3971	0.2657	0.3223	0.2067	0.2836	0.2401	0.279	0.2651	0.2681	0.3094	0	null	0.1917	0.2165	0.1104	0.2256	0.1631	0.1677	0.1776	0.2237	0.2015	0.0855	0.2636	0.2586	0.2208	0.3407	0.2165	0.1968	0.2127	0.2539	0.2735	0.3246	0.3187	0.2944	0.2218	0.2362	0.1155	0.4389	0.2172	0.273
0.9899	0.9888	0.9837	0.9765	0.9834	0.9877	0.9856	0.9894	0.9874	0.9919	0.9879	0.9919	0.9927	0.9759	0.9864	0.988	0.9852	0.9829	0.9774	0.9948	0.994	0.9565	0.9801	0.9851	0.9754	0.979	0.993	0.9926	0.9956	0.989	0.9965	0.9865	0.9882	0.9944	0.9875	0.987	0.994	0.9864	0.9866	0.9858	0.9975	0.9874	0.9823	0.9856	0.9859	0.99	0.993	0.9655	0.9903	0.9943
0.9842	0.993	0.9872	0.983	0.9975	0.9949	0.9902	0.9916	0.992	0.9917	0.9778	0.9946	0.9864	0.9891	0.9831	0.9889	0.9878	0.9874	0.9839	0.9883	0.9942	0.9784	0.988	0.987	0.994	0.9908	0.9833	0.9962	0.9914	0.9902	0.9902	0.9844	0.976	0.9773	0.9847	0.9896	0.988	0.9945	0.9919	0.9886	0.9904	0.987	0.977	0.9842	0.9907	0.9866	0.993	0.9888	0.9776	0.9755
0.4334	0.6669	0.586	0.603	0.8882	0.7459	0.6336	0.6015	0.6367	0.5205	0.4117	0.6344	0.3966	0.7247	0.4691	0.5561	0.5725	0.6098	0.62	0.3409	0.6049	0.7807	0.6551	0.5569	0.8278	0.7155	0.3325	0.6771	0.3587	0.5559	0.2874	0.5165	0.3627	0.2406	0.5137	0.5817	0.3571	0.7373	0.6501	0.6023	0.2262	0.5046	0.4883	0.515	0.6349	0.4757	0.5457	0.808	0.3385	0.206
0.982	0.9738	0.994	0.9741	0.9714	0.9486	0.9694	0.9576	0.9798	0.9686	0.9836	0.9709	0.9793	0.9944	0.9775	0.9847	0.9829	0.9727	0.9674	0.9811	0.9675	1	0.985	0.9612	0.9837	0.9758	0.9849	0.9735	0.9814	0.9675	0.9871	0.9584	0.9705	0.9737	1	0.9572	0.9637	0.9649	0.9794	0.9723	0.9881	0.9652	0.9698	0.9736	0.9816	0.9645	0.9938	0.9664	0.9824	0.9858
0.0442	0.013	0.0274	0.0112	0.0093	0.0082	0.0129	0.0087	0.0034	0.0074	0.0228	0.0143	0.0116	0.0271	0.0107	0.0099	0.0743	0.0061	0.004	0.0196	0	0	0.0058	0.0378	0.0187	0.0151	0.037	0.0144	0.0122	0.0045	0.0218	0.0051	0.0043	0.0137	0	0.0134	0.0101	0.0124	0.0207	0.0267	0.0174	0.0084	0.0258	0.0208	0.007	0.0342	0.0447	0.0541	0.0233	0.0261
0.9958	1	0.9973	1	1	1	1	1	1	1	0.9929	1	0.9974	1	1	1	1	1	1	1	1	1	1	1	1	1	1	1	1	1	1	1	1	1	1	1	1	1	1	1	0.9959	1	1	1	1	1	1	1	1	1
0.986	0.9936	1	0.9963	1	1	1	0.9952	1	0.9969	1	1	1	1	1	1	1	1	1	1	1	1	1	1	1	0.9955	0.9936	1	0.9954	0.9883	1	1	0.9957	1	1	1	1	1	1	1	1	1	1	1	1	1	1	1	1	1
0.991	1	0.9938	0.995	0.9922	1	1	1	0.9947	1	0.9847	0.9917	1	1	1	1	0.9877	0.9969	0.9885	1	1	1	0.9905	0.9872	1	0.9945	1	1	0.9898	1	1	1	1	1	1	0.9937	1	0.9914	1	1	1	1	1	1	1	1	1	1	1	1
0.8126	0.7855	0.6596	0.5357	0.9408	0.721	0.6934	0.5422	0.5511	0.8814	0.5216	0.6688	0.6291	0.8289	0.6877	0.4271	0.7889	0.5028	0.7636	0.6596	null	null	0.9121	0.7501	0.733	0.7285	0.8015	0.9368	0.7826	1	0.4921	0.7855	0.5478	null	null	0.5216	0.8599	0.7008	0.5559	0.5122	0.5673	0.6837	0.3838	0.6596	0.6903	0.6596	0.5713	0.5806	0.5692	0.7441
0.1874	0.2145	0.3404	0.4643	0.0592	0.279	0.3066	0.4578	0.4489	0.1186	0.4784	0.3312	0.3709	0.1711	0.3123	0.5729	0.2111	0.4972	0.2364	0.3404	null	null	0.0879	0.2499	0.267	0.2715	0.1985	0.0632	0.2174	0	0.5079	0.2145	0.4522	null	null	0.4784	0.1401	0.2992	0.4441	0.4878	0.4327	0.3163	0.6162	0.3404	0.3097	0.3404	0.4287	0.4194	0.4308	0.2559
1	0.9493	0.9794	0.88	0.9188	1	0.9508	0.886	0.8664	0.9386	0.825	0.9097	0.8482	0.8397	0.9522	0.9716	1	0.872	0.8335	0.9288	null	null	0.9382	0.9053	0.9316	0.9769	1	1	0.8166	0.869	0.9154	1	0.8268	null	null	0.8166	0.9757	0.9445	0.9087	0.9492	0.8871	0.9385	0.8911	0.9167	0.9433	0.948	1	1	0.9202	0.9402
0.9429	0.903	0.7897	0.6957	0.8511	0.6329	0.8173	0.8351	0.7373	0.6889	0.7261	0.9053	0.7245	0.6781	0.8004	0.6147	0.8685	0.729	0.7759	0.7739	null	null	0.7743	0.7664	0.7957	0.9107	0.8788	0.7893	0.7787	0.5056	0.8477	0.9296	0.6012	null	1	0.7114	0.8752	0.8747	0.8577	0.7665	0.6879	0.7852	0.7753	0.808	0.8255	0.8257	0.6119	0.7345	0.7706	0.8089
0.8684	0.9018	0.8286	0.8767	0.8743	0.8925	0.8566	0.838	0.8131	0.8593	0.9207	1	0.8969	0.8563	0.853	0.9107	0.9153	0.7343	0.8683	0.8596	0.8969	0.9508	0.8514	0.8234	0.8021	0.7725	0.8947	0.8451	0.8762	0.854	0.8024	0.8397	0.7488	0.8024	0.6322	0.8227	0.8855	0.8636	0.8617	0.7677	0.8868	0.8797	0.8668	0.8641	0.9116	0.8577	0.8657	0.9312	0.8876	0.9393
0.9752	0.9901	0.9095	0.9558	0.9745	0.875	0.9631	0.9939	0.9139	0.9629	0.9567	0.9838	0.9605	1	0.9719	0.9935	0.9785	0.9241	0.9617	0.929	0.9827	0.9506	0.9592	0.9931	0.9594	0.9669	0.9495	0.9746	0.9613	0.9433	0.9793	0.9494	0.9547	0.9405	0.9279	0.9624	0.9728	0.9937	0.979	0.9227	0.9561	0.9738	0.9521	0.9379	0.9824	0.9724	0.938	0.9146	0.9856	0.921
0.9873	0.9764	0.9809	0.986	0.9958	1	1	1	0.9892	0.9952	1	0.9871	0.9683	1	0.9911	0.9859	0.9961	0.9784	0.9818	0.9898	1	1	1	0.9926	0.9952	0.993	0.9935	0.9966	0.9902	1	0.9898	0.9904	0.9955	1	1	0.9956	1	1	0.9767	0.9807	0.9893	1	0.9632	1	0.9879	0.9855	0.9908	1	0.9607	0.966
0.5305	0.4607	0.6091	0.5128	0.646	0.6699	0.6905	0.5292	0.3809	0.6352	0.5164	0.5116	0.7161	0.5553	0.5992	0.6157	0.6352	0.5636	0.5164	0.606	null	null	0.5516	0.6358	0.6453	0.5943	0.5617	0.618	0.4768	0.3522	0.7736	0.7464	0.7956	null	null	0.7052	0.6308	0.5875	0.5144	0.6308	0.6261	0.5753	0.5533	0.448	0.5164	0.5408	0.4845	0.5931	0.6308	0.6308
0.0115	0.0075	0.0446	0.0176	0	0	0	0.0339	0	0	0.0471	0.0153	0.0105	0.017	0.0277	0.0246	0.019	0	0.0927	0.0362	0.0482	0.0551	0.0123	0.0107	0.011	0.0619	0.0204	0	0.035	0.187	0.0538	0.0033	0.0443	0.0069	0.0265	0	0.0308	0.0206	0	0.012	0.0018	0.0418	0.0251	0.0364	0	0	0	0.0944	0	0
0.9885	0.9925	0.9554	0.9824	1	1	1	0.9661	1	1	0.9529	0.9847	0.9895	0.983	0.9723	0.9754	0.981	1	0.9073	0.9638	0.9518	0.9449	0.9877	0.9893	0.989	0.9381	0.9796	1	0.965	0.813	0.9462	0.9967	0.9557	0.9931	0.9735	1	0.9692	0.9794	1	0.988	0.9982	0.9582	0.9749	0.9636	1	1	1	0.9056	1	1
0.1915	0.2995	0.2464	0.0786	0.0491	0.197	0.028	0.3528	0.135	0.4822	0.6864	0.1229	0.1157	0.4714	0	0.2902	0.1921	0.622	0.1447	0.0893	0.0614	0.4371	0.4239	0.0903	0.0877	0.2528	0.1092	0.5407	0.3528	0.2629	0	0.3036	0.179	0.2464	0.4469	0.0854	0.0468	0.1491	0.1229	0.3812	0.1092	0	0.3361	0.1893	0.4875	0.0436	0.1405	0.144	0	0
0.8085	0.7005	0.7536	0.9214	0.9509	0.803	0.972	0.6472	0.865	0.5178	0.3136	0.8771	0.8843	0.5286	1	0.7098	0.8079	0.378	0.8553	0.9107	0.9386	0.5629	0.5761	0.9097	0.9123	0.7472	0.8908	0.4593	0.6472	0.7371	1	0.6964	0.821	0.7536	0.5531	0.9146	0.9532	0.8509	0.8771	0.6188	0.8908	1	0.6639	0.8106	0.5125	0.9564	0.8595	0.856	1	1
0.1525	0.1075	0.0332	0.0801	0	0.1093	0.0767	0.0399	0.0339	0.1011	0.3395	0.0218	0.039	0	0	0.0974	0.1557	0.0848	0.105	0.071	null	null	0.0682	0.1078	0.0562	0.1011	0.0669	0.1154	0.0716	0.1483	0	0.0625	0.0566	null	null	0.0263	0.0387	0	0.1067	0.0909	0.1075	0.093	0.0265	0.1176	0.1281	0.0978	0	0.2583	0.1525	0.0411
0.8475	0.8925	0.9668	0.9199	1	0.8907	0.9233	0.9601	0.9661	0.8989	0.6605	0.9782	0.961	1	1	0.9026	0.8443	0.9152	0.895	0.929	null	null	0.9318	0.8922	0.9438	0.8989	0.9331	0.8846	0.9284	0.8517	1	0.9375	0.9434	null	null	0.9737	0.9613	1	0.8933	0.9091	0.8925	0.907	0.9735	0.8824	0.8719	0.9022	1	0.7417	0.8475	0.9589
0.0437	0.0346	0.0469	0.0074	0.0436	0.0264	0.0577	0.0256	0.0785	0.0519	0.0579	0.1006	0.0409	0.0476	0.0422	0.0507	0.043	0.0479	0.0399	0.0206	0.0045	0	0.0253	0.0383	0.0647	0.0565	0.055	0.0386	0.0771	0.0137	0.0317	0.0222	0.093	0.0084	0.0382	0.0579	0.0579	0.059	0.029	0.086	0.0866	0.0319	0.0628	0.0497	0.0817	0.0488	0.1023	0.0184	0.0363	0.033
0	0	0.0087	0	0	0	0.0082	0.0123	0	0	0	0	0	0	0	0	0	0.004	0	0	0.0036	0	0.0087	0	0	0.0068	0	0	0	0	0	0	0	0	0.0184	0	0	0	0	0	0.0033	0	0	0.0063	0	0.0235	0	0	0	0
0.9563	0.9654	0.9444	0.9926	0.9564	0.9736	0.9341	0.962	0.9215	0.9481	0.9421	0.8994	0.9591	0.9524	0.9578	0.9493	0.957	0.9481	0.9601	0.9794	0.9919	1	0.966	0.9617	0.9353	0.9367	0.945	0.9614	0.9229	0.9863	0.9683	0.9778	0.907	0.9916	0.9435	0.9421	0.9421	0.941	0.971	0.914	0.9101	0.9681	0.9372	0.944	0.9183	0.9278	0.8977	0.9816	0.9637	0.967
0.8751	0.8893	0.9174	0.7373	0.9341	1	0.9188	0.6308	0.865	0.886	0.82	0.8695	0.9364	1	0.9569	0.9547	0.9676	0.9261	0.9823	1	1	null	0.7889	0.8235	0.7995	0.9346	0.9111	0.9338	0.91	null	0.8321	0.9038	null	null	null	0.9842	0.8267	0.9762	0.9599	0.9484	0.9356	0.9157	0.8886	0.9261	0.9348	1	0.844	0.9676	0.9729	0.879
1	1	1	1	1	null	0.981	1	0.9913	0.9896	1	1	1	1	1	1	1	1	1	1	null	null	0.9853	1	1	1	0.975	1	1	1	1	1	1	1	null	0.9893	1	1	1	1	1	1	1	1	1	1	1	1	1	1
0	0	0.0151	0	0	null	0	0	0.0069	0	0	0	0.0128	0	0	0	0.0101	0.0066	0	0	null	null	0	0	0	0.0084	0.0183	0	0.0073	null	0	0	null	null	null	0	0	0.0237	0	0.0101	0	0	0	0	0	0.0412	0	0	0.02	0.0246
1	1	1	0.9872	1	1	0.9614	1	0.9843	0.9906	null	0.9009	1	1	0.7853	1	1	1	0.9588	1	null	null	0.9903	1	1	1	1	1	1	0.8693	null	1	1	null	null	1	1	0.9738	1	1	1	0.9904	1	0.9165	0.9861	1	0.8231	null	0.9646	1
0	0	0	0.0128	0	0	0.0386	0	0.0157	0.0094	null	0.0991	0	0	0.2147	0	0	0	0.0412	0	null	null	0.0097	0	0	0	0	0	0	0.1307	null	0	0	null	null	0	0	0.0262	0	0	0	0.0096	0	0.0835	0.0139	0	0.1769	null	0.0354	0
1	0.9945	0.9947	0.9646	0.9912	1	0.9944	1	0.9911	0.9908	0.9923	0.9868	0.9948	0.9858	1	0.9867	0.9951	0.9803	0.9926	0.987	0.9906	1	0.9951	0.9917	0.9813	0.9929	1	1	1	1	1	0.9899	1	0.987	0.9883	0.9874	0.9963	1	1	0.984	1	1	0.9966	0.996	0.9929	1	0.9774	1	0.9913	0.9966
1	0.9784	0.9941	0.8991	1	0.9388	0.9454	0.9684	0.9467	0.9657	1	0.906	0.8846	0.9843	1	0.9824	1	0.952	1	1	1	null	0.9905	0.9816	0.9817	1	1	1	0.9438	0.9311	1	1	0.9755	0.9388	1	0.9796	0.9848	1	0.9506	1	0.9865	0.9616	0.9849	0.9909	0.9068	0.8616	1	1	0.9834	0.9428
0.3025	0.3168	0.452	0.2655	0.329	0.1707	0.4956	0.1599	0.2605	0.2052	0.3631	0.2248	0.393	0.095	0.444	0.5255	0.2814	0.2459	0.5767	0.2518	0.4353	0.859	0.4225	0.1529	0.2714	0.3647	0.1361	0.1687	0.3616	0.2896	0.4239	0.4715	0.5688	0.8457	0.6586	0.4366	0.1558	0.2692	0.3516	0.3645	0.3046	0.2738	0.4586	0.1255	0.1563	0.1773	0.1925	0.1624	0.3375	0.2104
0.1995	0.1903	0.2622	0.1806	0.3579	0.0988	0.1775	0.2141	0.5106	0.3647	0.3411	0.4359	0.1778	0.5086	0.1479	0.2937	0.2681	0.4143	0.3639	0.2694	0.5355	0.0875	0.1646	0.0671	0.3512	0.1366	0.0568	0.0856	0.2666	0.0939	0.2945	0.2287	0.101	0.1395	0.3414	0.2172	0.4288	0.2333	0.1548	0.3232	0.1711	0.2888	0.3221	0.1841	0.2837	0.1802	0.2218	0.0814	0.2652	0.2505
0.399	0.3386	0.148	0.4369	0.2451	0.5574	0.2795	0.5459	0.1181	0.4021	0.2957	0.1553	0.2802	0.2098	0.3441	0.0993	0.3005	0.2363	0.0518	0.3007	0.0134	0	0.2185	0.4276	0.1367	0.2282	0.5323	0.3141	0.2284	0.5447	0.2489	0.1882	0.2268	0.0067	0	0.3051	0.163	0.3224	0.2925	0.2868	0.3262	0.236	0.1804	0.5737	0.4107	0.4516	0.5395	0.6867	0.3491	0.4318
0.099	0.1544	0.1378	0.1169	0.068	0.1731	0.0473	0.0801	0.1108	0.028	0	0.184	0.1489	0.1866	0.064	0.0815	0.15	0.1035	0.0077	0.1782	0.0158	0	0.1943	0.3525	0.2407	0.2705	0.2748	0.4316	0.1433	0.0718	0.0328	0.1116	0.1034	0.008	0	0.0412	0.2523	0.1752	0.2011	0.0255	0.1981	0.2014	0.0389	0.1167	0.1494	0.1909	0.0462	0.0694	0.0481	0.1073
0.9732	0.9667	0.9774	0.9775	0.9798	0.9805	0.9774	0.977	0.9724	0.9779	0.9801	0.9776	0.9833	0.986	0.9782	0.9735	0.9728	0.9809	0.9799	0.9707	0.9855	0.9815	0.9757	0.9564	0.9693	0.9678	0.9714	0.9753	0.9713	0.9837	0.9668	0.982	0.9877	0.9814	0.9842	0.9688	0.9821	0.9628	0.9699	0.9819	0.9715	0.9745	0.9629	0.9756	0.9674	0.9574	0.9649	0.9734	0.9718	0.9709
0.0268	0.0333	0.0226	0.0225	0.0202	0.0195	0.0226	0.023	0.0276	0.0221	0.0199	0.0224	0.0167	0.014	0.0218	0.0265	0.0272	0.0191	0.0201	0.0293	0.0145	0.0185	0.0243	0.0436	0.0307	0.0322	0.0286	0.0247	0.0287	0.0163	0.0332	0.018	0.0123	0.0186	0.0158	0.0312	0.0179	0.0372	0.0301	0.0181	0.0285	0.0255	0.0371	0.0244	0.0326	0.0426	0.0351	0.0266	0.0282	0.0291
0	0	0.0043	0.0019	0.0027	0	0.0076	0	0.008	0.0021	0	0.0025	0.0059	0.0031	0.0052	0.0021	0.0049	0.0013	0.0012	0.0023	0	0	0.002	0.0058	0.0023	0	0.0071	0.0033	0	0	0.0068	0	0	0.0072	0	0	0.0066	0.0065	0.0018	0	0	0.0046	0.0045	0.0027	0.0088	0.0074	0.0021	0	0.0057	0.0043
1	0.9567	0.9582	0.9668	0.9869	0.9863	0.9904	1	0.9585	0.9668	0.9784	0.924	0.989	0.9884	0.9896	0.9805	0.99	0.9888	0.9859	0.9917	1	1	0.9657	0.9925	1	1	0.994	0.9946	0.9781	0.9762	0.9808	0.946	0.9859	1	1	0.992	0.979	0.956	0.9953	0.9719	0.9558	0.9888	0.9771	0.9745	0.9889	1	0.9947	0.9854	0.9785	0.9672
1	1	1	1	1	1	1	1	1	1	1	1	1	1	1	1	0.9935	0.9949	1	1	null	null	1	1	1	1	1	1	1	1	1	1	1	1	1	1	1	1	1	1	1	0.9926	1	1	1	1	1	1	1	1
0.0279	0.0124	0	0.0126	0.0132	0.0519	0	0.0258	0.0028	0.0023	0.0126	0.0072	0.0075	0.0193	0.0123	0.0046	0.0193	0	0.0059	0.0019	null	null	0.0097	0.0356	0.0171	0.0022	0.0252	0.0179	0.0413	0	0.0574	0.0068	0.0135	null	null	0.0147	0.0047	0.0079	0.0075	0	0.0118	0.0126	0.0048	0.0257	0.02	0.0554	0.097	0.0135	0.0063	0.0292
0	0	0	0	0	0	0	0	0	0	0	0	0.0073	0	0	0	0	0	0	0	null	null	0	0	0	0	0	0	0	0	0	0	0	null	null	0.0072	0	0	0	0	0	0	0	0	0	0	0	0	0	0
1	1	0.9001	0.9141	0.9261	0.944	1	0.9074	0.9664	0.9218	1	0.945	1	0.9523	1	0.961	1	0.9708	1	1	null	null	0.9297	0.9163	0.9031	0.9003	0.9515	1	0.8914	null	1	0.8379	0.8724	null	null	0.9371	0.9718	0.9377	0.9733	1	1	0.9832	0.9319	0.974	0.9274	0.9365	0.9515	0.9173	1	0.9767
0.7755	0.8024	0.7437	0.7467	0.8384	0.8811	0.8205	0.7975	0.7074	0.8661	0.7946	0.8811	0.8286	0.8713	0.7734	0.8855	0.8257	0.8203	0.8969	0.8886	null	null	0.8367	0.8517	0.8969	0.8468	0.8451	0.8577	0.9531	0.8341	0.6989	0.78	0.825	null	null	0.7816	0.8512	0.8417	0.7473	0.8788	0.8503	0.8245	0.8012	0.8645	0.7946	0.8021	0.8514	0.8417	0.8969	0.8788
1	1	0.9916	0.994	0.9876	1	0.9913	0.9831	0.9924	0.9912	1	0.9833	1	1	1	1	1	0.9954	1	0.9941	null	null	0.9847	0.9821	1	0.974	0.9929	0.9818	0.9764	1	1	1	0.9855	null	null	1	1	0.9777	1	0.951	1	1	0.9778	0.9557	0.9922	1	0.9928	0.9842	0.963	1
0.0129	0.0188	0.011	0.0121	0.0218	0.0126	0.0045	0.016	0.003	0	0	0.0171	0.0032	0.0145	0.0167	0.059	0.032	0.0114	0.1032	0.0076	null	null	0.0103	0.0075	0	0	0.0071	0.0076	0.0114	0.0118	0.0646	0.0205	0.0066	null	null	0.0414	0.0162	0.0148	0.0148	0	0.0124	0.0026	0.0199	0.0086	0.0199	0.0162	0.01	0.0272	0.0154	0.0043
0.8826	0.8734	0.735	0.7828	0.8278	0.9198	0.9058	0.8948	0.9487	0.7843	0.9588	0.7062	0.8934	0.8161	0.8592	0.8719	0.9688	0.8859	0.8694	0.8849	0.8694	1	0.9048	0.7837	0.9395	0.9079	0.9429	0.8452	0.8083	0.8734	0.9628	0.8202	0.9381	1	0.9243	0.8829	0.9404	0.9742	0.9367	0.9802	0.8961	0.8494	0.9133	0.8987	0.8748	0.8987	0.9408	0.8428	0.8742	0.7689
0.9536	0.9793	0.9475	0.9815	0.9629	1	0.9653	0.9871	0.9502	0.9479	0.9676	0.9791	0.9728	0.9758	1	0.9813	0.982	0.9548	0.9911	0.9889	1	1	0.9758	0.9858	0.9841	0.9897	0.9771	0.9911	1	0.9596	1	0.932	0.9362	1	0.9591	0.9876	0.9603	0.9647	1	0.9741	0.9791	0.988	0.9723	0.9803	0.9604	0.9446	0.9541	1	0.9798	0.9451
0.3715	0.6248	0.2886	0.2516	0.2309	0.3498	0.0989	0.2407	0.1612	0.3187	0.257	0.1981	0.3469	0.264	0.2199	0.1831	0.3368	0.2776	0.2172	0.3	null	null	0.3683	0.4807	0.2184	0.4378	0.2704	0.2776	0.182	0.3095	0.126	0.5249	0.2319	null	0.0876	0.1851	0.3	0.3657	0.1467	0.2478	0.2907	0.2192	0.126	0.4346	0.3095	0.3018	0.2068	0.5736	0.0695	0.49
0.9903	0.9879	0.9873	0.9892	0.9866	0.995	0.9981	0.9909	0.9915	0.9928	0.9955	0.9907	0.9949	0.9958	0.9946	0.9958	0.9929	0.9948	0.9944	0.9906	0.9955	1	0.9949	0.9906	0.993	0.9868	0.9964	0.9984	0.9943	0.9885	0.9844	0.9889	0.9963	0.9746	0.9716	0.9912	0.995	0.9969	0.9889	0.982	0.9913	0.9983	0.9807	0.9921	0.9959	0.9876	0.9896	0.9883	0.988	0.9972
0.0097	0.0121	0.0127	0.0108	0.0134	0.005	0.0019	0.0091	0.0085	0.0072	0.0045	0.0093	0.0051	0.0042	0.0054	0.0042	0.0071	0.0052	0.0056	0.0094	0.0045	0	0.0051	0.0094	0.007	0.0132	0.0036	0.0016	0.0057	0.0115	0.0156	0.0111	0.0037	0.0254	0.0284	0.0088	0.005	0.0031	0.0111	0.018	0.0087	0.0017	0.0193	0.0079	0.0041	0.0124	0.0104	0.0117	0.012	0.0028
0	0	0	0	0	0	0	0	0	0	0	0	0	0	0	0	0	0	0	0	0	0	0	0	0	0	0	0	0	0	0	0	0	0	0	0	0	0	0	0	0	0	0	0	0	0	0	0	0	0
0.0031	0.0076	0.0075	0.0049	0.0077	0.0091	0.006	0.0257	0.0056	0.0097	0.0051	0.003	0.0091	0.0017	0.0191	0.0066	0.008	0.0053	0.0065	0.003	0.0022	0.0008	0.0043	0.0283	0.0203	0.0059	0.0067	0.0091	0.0179	0.021	0.0046	0.0044	0.0083	0.0239	0.0067	0.0112	0.0029	0.0036	0.0019	0.0033	0.0075	0.0024	0.0105	0.0105	0.0186	0.0201	0.013	0.0082	0.007	0.006
1	1	1	0.8053	0.7427	0.7383	0.7185	0.9691	0.8923	0.9466	1	0.4871	0.9416	null	0.9584	1	0.9024	1	1	0.7916	null	null	0.7473	0.9449	0.8173	0.7372	1	0.8548	0.9432	1	1	1	1	1	0.8352	0.9159	0.8398	0.6013	null	1	0.9017	0.7153	1	1	0.9075	0.873	1	1	0.8607	0.6726
1	1	1	0.9993	0.9984	0.9977	0.9985	0.9994	0.9995	0.9997	1	0.9984	0.9997	0.9991	0.9995	1	0.9994	1	1	0.9996	1	1	0.9992	0.999	0.9974	0.9988	1	0.9989	0.9993	1	1	1	1	1	0.9991	0.9994	0.9997	0.9985	0.9978	1	0.9994	0.9994	1	1	0.9989	0.9985	1	1	0.9993	0.9982
0	0.0002	0.0002	0	0	0.0003	0	0.0004	0	0.0004	0	0.0012	0.001	0.0006	0.0003	0.0005	0	0.0001	0.0003	0.0002	0	0	0.0002	0.0006	0.0003	0.0002	0.0004	0	0	0.0006	0.0006	0	0.0002	0	0	0.0002	0	0	0	0	0.0002	0	0	0.0012	0	0.001	0.0002	0	0.0005	0.0005
0	0.0114	0.0238	0.037	0	0	0	0	0.0065	0	0	0	0.039	0	0.0061	0.0151	0.0877	0.0233	0.029	0.0121	0.1196	0.0798	0.0038	0.0071	0.0108	0.0055	0.0121	0	0.0039	0.0507	0	0	0	0	0	0	0.0242	0.0085	0	0	0.0123	0.0141	0.0271	0	0	0.0289	0	0.1083	0.0427	0.0115
1	0.9886	0.9762	0.963	1	1	1	1	0.9935	1	1	1	0.961	1	0.9939	0.9849	0.9123	0.9767	0.971	0.9879	0.8804	0.9202	0.9962	0.9929	0.9892	0.9945	0.9879	1	0.9961	0.9493	1	1	1	1	1	1	0.9758	0.9915	1	1	0.9877	0.9859	0.9729	1	1	0.9711	1	0.8917	0.9573	0.9885
0.4725	0.3172	0.2848	0.2848	0.4837	0.514	0.3093	0.2835	0.3177	0.5778	0.3538	0.1892	0.381	0.2718	0.4274	0.2651	0.4988	0.2786	0.3386	0.304	null	null	0.1372	0.3956	0.4577	0.2718	0.3197	0.2953	0.2392	0.2932	0.5703	0.3989	0.514	null	0.3739	0.3921	0.3525	0.4397	0.3519	0.4872	0.5282	0.2584	0.2744	0.299	0.3089	0.2278	0.4711	0.6389	0.2718	0.3323
0.5275	0.6828	0.7152	0.7152	0.5163	0.486	0.6907	0.7165	0.6823	0.4222	0.6462	0.8108	0.619	0.7282	0.5726	0.7349	0.5012	0.7214	0.6614	0.696	null	null	0.8628	0.6044	0.5423	0.7282	0.6803	0.7047	0.7608	0.7068	0.4297	0.6011	0.486	null	0.6261	0.6079	0.6475	0.5603	0.6481	0.5128	0.4717	0.7416	0.7256	0.701	0.6911	0.7722	0.5289	0.3611	0.7282	0.6677
0.9809	0.9938	1	1	1	1	1	1	1	1	0.9915	0.9912	0.9969	1	1	0.9955	0.995	1	0.9926	1	1	1	1	1	1	1	1	1	1	1	1	1	1	0.9923	1	0.9957	0.996	1	1	1	1	1	1	1	1	0.9851	1	1	1	1
1	0.9707	0.9376	0.9442	0.9427	1	0.9662	0.9804	0.9778	0.9568	0.9523	1	0.966	0.9424	0.9336	0.9832	0.8878	0.9481	0.9855	0.9328	1	1	0.8784	0.9406	0.9177	0.9732	0.9842	0.8607	0.9926	1	0.9788	1	1	1	1	0.9504	0.8981	0.9122	0.9287	0.9813	0.9897	0.9697	0.9576	0.9467	0.9857	0.9654	0.9201	1	0.9804	1
0.5842	0.5218	0.4339	null	0.7597	0.3336	0.2477	0.5061	0.5187	0.362	0.1715	0.4469	0.5535	0.6194	0.6271	0.5131	0.5081	0.5534	0.6183	0.5222	null	null	0.4879	0.3585	0.3801	0.43	0.4537	0.3971	0.3649	null	null	0.6125	0.7109	null	null	0.3693	0.4263	0.4611	0.6871	null	0.6027	0.5015	0.5416	null	0.4218	0.4366	0.4902	null	0.5677	0.8438
1	0.7819	1	1	1	1	1	0.9139	1	0.9812	1	1	1	1	1	1	1	1	1	0.3486	0.2642	1	1	0.9656	1	0.937	0.9396	1	1	1	0.5913	1	1	0.981	1	1	0.9679	0.4463	1	0.9085	0.9773	1	0.93	1	0.9867	1	0.9095	1	1	1
0	0.1543	0	0	0	0	0	0.0861	0	0.0188	0	0	0	0	0	0	0	0	0	0.4849	0.5775	0	0	0	0	0.063	0.0604	0	0	0	0.3477	0	0	0.019	0	0	0.0321	0.4346	0	0.0915	0.0227	0	0	0	0.0133	0	0	0	0	0
0	0.0638	0	0	0	0	0	0	0	0	0	0	0	0	0	0	0	0	0	0.1665	0.1583	0	0	0.0344	0	0	0	0	0	0	0.0609	0	0	0	0	0	0	0.1191	0	0	0	0	0.07	0	0	0	0.0905	0	0	0
1	0.9991	0.9991	0.9994	1	1	1	0.9993	0.9987	0.9991	1	0.9981	1	1	0.9993	0.9961	0.9988	1	0.999	0.9981	1	1	0.9995	1	1	0.9992	1	1	1	1	1	0.9957	0.9986	1	0.9957	0.9991	0.9968	1	1	1	1	1	1	1	0.998	1	1	1	1	0.9982
0.2081	0.3348	0.306	0.2101	0.1097	0.2121	0.2392	0.2065	0.28	0.2008	0.1033	0.4062	0.3133	0.3714	0.3225	0.3619	0.1828	0.2527	0.1965	0.4188	0	0	0.244	0.4186	0.1739	0.1455	0.1269	0.3342	0.268	0.1242	0.3017	0.3898	0.3533	0.0396	0	0.1458	0.44	0.2841	0.1964	0.1711	0.2676	0.4596	0.2738	0.2186	0.1962	0.1904	0.1453	0.1275	0.0444	0.2958
0.7605	0.5829	0.655	0.7452	0.7729	0.6986	0.7167	0.7347	0.6553	0.693	0.8257	0.515	0.6236	0.4497	0.593	0.5151	0.7922	0.7266	0.707	0.5032	1	0.9602	0.6362	0.4063	0.7443	0.8078	0.7287	0.4078	0.6398	0.7538	0.6749	0.5504	0.531	0.9604	1	0.8184	0.512	0.6569	0.7664	0.8121	0.6901	0.3778	0.6968	0.6683	0.7697	0.7769	0.8309	0.8725	0.9266	0.6127
0.0314	0.0822	0.039	0.0447	0.1173	0.0893	0.0441	0.0587	0.0647	0.1062	0.071	0.0789	0.0631	0.1789	0.0845	0.1231	0.0249	0.0207	0.0965	0.078	0	0.0398	0.1199	0.1751	0.0818	0.0466	0.1445	0.258	0.0922	0.122	0.0234	0.0598	0.1157	0	0	0.0358	0.048	0.059	0.0373	0.0168	0.0423	0.1626	0.0294	0.113	0.034	0.0327	0.0238	0	0.0291	0.0915
0.0416	0.0607	0.0384	0.0754	0.05	0.0402	0.044	0.0583	0.0848	0.0412	0.0345	0.0552	0.0628	0.0717	0.0311	0.0265	0.0868	0.0639	0.0075	0.0448	0.0018	0	0.0442	0.0289	0.1328	0.1346	0.1481	0.0459	0.0471	0.0105	0.0257	0.0277	0.0079	0.0019	0.0033	0.0944	0.0323	0.0519	0.1249	0.0367	0.0813	0.0339	0.0517	0.0758	0.1588	0.1819	0.1078	0.0698	0.0663	0.0658
0.9584	0.9393	0.9616	0.9246	0.95	0.9598	0.956	0.9417	0.9152	0.9588	0.9655	0.9448	0.9372	0.9283	0.9689	0.9735	0.9132	0.9361	0.9925	0.9552	0.9982	1	0.9558	0.9711	0.8672	0.8654	0.8519	0.9541	0.9529	0.9895	0.9743	0.9723	0.9921	0.9981	0.9967	0.9056	0.9677	0.9481	0.8751	0.9632	0.9187	0.9661	0.9483	0.9242	0.8412	0.8181	0.8922	0.9302	0.9337	0.9342
1	1	1	1	1	null	1	1	1	1	1	1	1	1	1	1	1	1	1	1	null	0.0849	1	1	1	1	1	1	1	null	1	1	null	null	null	1	1	1	1	1	1	1	1	1	1	1	null	1	1	1
0	0	0	0	0	null	0	0	0	0	0	0	0	0	0	0	0	0	0	0	null	0	0	0	0	0	0	0	0	null	0	0	null	null	null	0	0	0	0	0	0	0	0	0	0	0	null	0	0	0
1	1	0.9954	1	1	0.9677	1	1	0.9925	1	0.9949	0.9938	0.9944	0.988	0.9948	1	1	1	0.9968	1	1	0.9924	0.9961	1	1	1	1	1	1	0.992	0.9942	1	0.9937	1	1	0.9903	1	0.9852	0.9875	0.9922	1	0.993	1	0.9887	0.9942	0.9911	1	1	0.9894	1
0	0	0	0	0	0.0229	0	0	0.0075	0	0.0051	0	0	0.012	0	0	0	0	0.0032	0	0	0	0.0039	0	0	0	0	0	0	0	0.0058	0	0.0063	0	0	0.0097	0	0.0148	0.0125	0.0078	0	0.007	0	0.0113	0.0058	0.0089	0	0	0.0106	0
0	0	0.0046	0	0	0.0094	0	0	0	0	0	0.0062	0.0056	0	0.0052	0	0	0	0	0	0	0.0076	0	0	0	0	0	0	0	0.008	0	0	0	0	0	0	0	0	0	0	0	0	0	0	0	0	0	0	0	0
0.2196	0.2666	0.3341	0.3771	0.4633	0.2613	0.2949	0.2915	0.4865	0.4224	0.4522	0.5488	0.4002	0.4526	0.2693	0.4363	0.322	0.3436	0.361	0.3818	null	null	0.4159	0.4594	0.4065	0.3066	0.2629	0.4072	0.5251	0.2946	0.3226	0.1952	0.1285	null	null	0.4144	0.2914	0.4126	0.298	0.403	0.3027	0.3516	0.3066	0.3144	0.2673	0.1653	0.3683	0.3371	0.1972	0.4743
0.0466	0.0725	0.1393	0.0833	0.0395	0.0891	0.1599	0.0376	0.0673	0.127	0	0.0632	0.1217	0.0907	0.1188	0.0559	0.0529	0.0739	0	0.0416	null	null	0.0502	0.0595	0.0612	0.0354	0.0479	0.0226	0.1817	0.1005	0.08	0.0453	0.258	null	null	0.0961	0.0225	0.0506	0.0589	0.0811	0.0515	0.0873	0.0938	0.1449	0.0248	0.0642	0.1695	0.1981	0.2268	0.2024
1	1	1	0.9945	0.9838	1	0.9895	1	0.9912	1	1	0.9856	0.9874	1	1	1	1	0.9951	1	0.9933	1	null	1	0.9883	1	1	0.9899	1	0.9832	1	1	1	1	1	null	0.991	1	1	1	0.9782	1	1	1	1	1	0.981	1	1	1	0.9365
1	1	0.9748	1	0.9077	1	1	0.9675	1	1	1	1	0.95	0.9643	1	1	1	0.973	1	1	null	null	1	0.9798	0.9038	1	0.9343	1	1	1	1	1	1	null	null	0.9567	1	1	1	1	1	0.9449	0.9639	1	0.946	0.9504	1	0.8837	null	0.9079
1	1	0.9653	1	0.8727	1	1	0.9789	1	1	1	1	0.9408	0.9697	1	1	1	0.9659	1	1	null	null	1	0.9867	0.9238	1	0.9462	1	1	null	1	1	1	null	null	0.9724	1	1	1	1	1	0.9406	0.941	1	0.9479	0.9351	1	0.896	1	0.9285
0.5089	0.3745	0.5828	0.4462	0.5919	null	0.4065	0.392	0.5752	0.518	0.6592	0.5162	0.5458	0.4604	0.6111	0.5473	0.4916	0.5612	0.4532	0.5675	null	null	0.44	0.3967	0.4382	0.6268	0.4482	0.4546	0.3142	null	null	0.2789	null	null	null	0.3868	0.4232	0.5801	0.3767	0.6592	0.5659	0.5211	0.6286	0.4731	0.4916	0.5725	0.401	0.4699	null	0.4324
0.5562	0.5607	0.5975	0.8139	0.7563	0.3836	0.8508	0.5409	0.6618	0.6364	0.6555	0.6828	0.5962	0.5369	0.5544	0.7674	0.7026	0.4465	0.8068	0.7549	null	null	0.6541	0.4925	0.5946	0.5698	0.6509	0.5513	0.5214	0.5332	0.4043	0.5401	0.4908	null	null	0.6232	0.7312	0.633	0.3271	0.5017	0.7093	0.6145	0.6759	0.6094	0.5471	0.6797	0.4834	0.8004	0.7735	0.3483
0.0792	0.1254	0.1498	0.0679	0.0514	0.1962	0.0577	0.0898	0.1104	0.0856	0.046	0.107	0.1724	0.0833	0.1026	0.0704	0.0923	0.1317	0.0802	0.0865	null	null	0.129	0.1572	0.0767	0.1224	0.1269	0.1114	0.0389	0.0795	0.3617	0.1731	0.1708	null	null	0.1601	0.1168	0.1036	0.2839	0.1247	0.0957	0.165	0.1249	0.1048	0.1856	0.1582	0.1486	0.0687	0.089	0.1193
0.3376	0.2675	0.2095	0.0716	0.151	0.3718	0.0787	0.201	0.1666	0.2222	0.1962	0.1965	0.1655	0.3509	0.3113	0.1535	0.141	0.342	0.0684	0.1106	null	null	0.1595	0.3202	0.1104	0.2436	0.1689	0.3176	0.3317	0.0339	0.2228	0.2707	0.2706	null	null	0.1659	0.1277	0.2466	0.343	0.2766	0.1255	0.2031	0.155	0.2458	0.1941	0.1349	0.2758	0.0469	0.1105	0.5128
0.0271	0.0465	0.0433	0.0466	0.0412	0.0484	0.0128	0.1683	0.0613	0.0558	0.1022	0.0137	0.0659	0.0289	0.0317	0.0087	0.0641	0.0798	0.0446	0.048	null	null	0.0573	0.0301	0.2184	0.0642	0.0533	0.0196	0.108	0.3534	0.0112	0.016	0.0678	null	null	0.0508	0.0243	0.0168	0.046	0.097	0.0695	0.0174	0.0442	0.04	0.0732	0.0272	0.0922	0.084	0.027	0.0196
1	1	0.9977	1	1	1	0.9972	0.9952	1	0.9958	1	1	1	0.9968	1	1	0.9984	1	1	0.9944	1	1	1	0.9946	1	0.992	0.9964	0.9959	1	0.9736	1	1	1	0.994	1	0.9971	0.9971	0.9981	0.9906	0.9934	1	0.9991	1	0.9923	0.9916	1	0.9966	1	0.9941	0.9975
0.92	1	0.8295	0.8744	0.9376	null	1	0.92	0.4243	0.7598	0.7992	0.8337	0.7683	0.6989	0.805	0.7558	0.8784	null	0.8337	0.6655	null	null	0.6388	0.8156	0.6736	0.7683	0.8999	0.9409	1	null	0.9489	0.869	null	null	null	0.8762	0.9683	0.8762	0.7086	0.8984	1	0.8066	0.9068	0.8228	0.8077	0.7722	0.4363	1	0.8156	0.8156
0.0308	0.1525	0.0414	0.0478	0.0826	0	0.0512	0.0801	null	0.1819	null	0.0632	0.1283	0.1684	0.3103	0.1684	0.0618	null	0.0767	0.0347	null	null	0.3816	0.2903	0.2759	0.0686	0.1189	0	null	null	0.0337	0.0749	null	null	null	0.5192	0.0489	0.0431	0.1394	0.0586	0.1189	0.1011	0.1735	0.1641	0.1244	0.1093	0.5192	0.0431	0.0686	0.1336
1	1	1	1	1	1	1	1	1	1	1	1	1	1	1	1	1	1	1	1	null	null	1	1	1	1	1	1	1	1	1	1	1	null	null	1	0.9695	1	1	1	1	0.9615	1	1	1	1	1	1	1	1
1	1	0.923	1	1	1	1	0.8913	1	1	1	1	1	1	1	1	1	1	1	1	null	null	1	0.9762	1	1	0.9649	1	1	1	1	1	0.6312	null	null	1	1	1	1	1	0.9523	1	1	1	1	0.9396	1	1	0.9363	1
0.9987	1	0.9809	1	1	null	1	1	1	1	1	1	1	0.9795	1	1	1	1	1	1	1	1	1	1	0.9831	1	1	1	1	1	1	1	1	null	null	1	1	1	1	0.9665	1	1	1	1	1	1	1	1	1	null
0.9975	0.9818	0.9588	1	1	null	null	0.9801	1	1	1	1	1	1	1	1	0.99	1	null	1	null	null	1	1	1	1	1	1	1	1	1	null	null	null	null	1	1	1	null	1	1	null	1	null	1	1	1	1	1	null
0.8925	1	1	0.9109	0.9039	null	0.8315	1	0.8952	0.9362	0.9541	0.7939	0.7697	0.9046	null	1	0.892	0.9163	0.8624	0.8938	0.8301	null	0.8027	0.8737	0.9234	0.8998	0.9632	0.9512	0.8544	null	0.9171	1	null	0.9193	null	0.8608	0.9087	0.8921	0.7543	0.8173	0.9222	1	null	0.9696	0.9503	0.9722	0.8798	0.7793	0.8853	0.9285
0.1778	0.3651	0.156	0.2191	0.1528	null	0.297	0.0689	0.2075	0.2283	0.1816	0.4251	0.156	0.114	null	0.0759	0.1664	0.1704	0.1288	0.208	0.1339	null	0.1097	0.0987	0.1232	0.0834	0.0395	0.1411	0.2474	null	0.3031	0.3161	null	0.1185	null	0.2626	0.1718	0.1577	0.3813	0.2504	0.1612	0.1368	null	0.3568	0.1046	0.2407	0.2848	0.343	0.169	0.2283
1	1	1	1	1	null	1	1	1	1	1	1	1	1	null	1	1	1	1	1	1	null	1	1	1	1	1	1	1	null	1	1	null	1	null	1	1	1	1	1	1	1	1	1	1	1	1	1	1	1
0.0211	0.0551	0.012	0.0875	0.0853	null	0.024	0.0231	0.0255	0.0325	0.0054	0.0054	0.0171	0.0432	null	0.0247	0.0357	0.0367	0.0477	0.0216	0.0194	null	0.0045	0.1147	0.027	0.0233	0.0518	0.0107	0.0802	null	0.122	null	null	null	null	0.0919	0.0396	0.0272	0.0355	0.0242	0.0576	0	null	0.0354	0.0632	0.0304	0.0295	0.1371	0.1039	0.0237
0	0	0.0127	0	0	null	0.0046	0.0311	0.0139	0	0.0168	0	0	0	null	0.0158	0	0	0	0.0107	0.0035	null	0.0141	0	0	0.0404	0.0189	0	0	null	0	null	null	null	null	0.0931	0	0.0239	0.0446	0.0041	0	0	null	0.0205	0	0.032	0.0311	0	0	0.025
0.0056	0	0.0503	0	0	null	0.0186	0	0.0884	0.0378	0.0341	0.0341	0	0	null	0.0621	0.0304	0.0587	0.0704	0.0417	0.0255	null	0	0.0258	0	0.0496	0.0088	0	0	null	0.021	null	null	null	null	0	0.0765	0.0447	0.046	0.064	0.0301	0	null	0	0.117	0.0488	0.0258	0.1208	0.1538	0
0.3041	0.425	0.3581	0.4512	0.3718	0.561	0.4947	0.5143	0.5485	0.6228	0.7151	0.4777	0.5074	0.1891	0.4239	0.5767	0.6863	0.5321	0.6223	0.367	0.8229	0.8442	0.2594	0.1962	0.3231	0.4224	0.3593	0.1576	0.4241	0.3773	0.7898	0.3379	0.4846	0.7559	0.5489	0.7455	0.3325	0.4559	0.4342	0.7881	0.3949	0.4458	0.6427	0.5118	0.5804	0.5681	0.7653	0.6344	0.7344	0.3049
0.6959	0.575	0.6419	0.5488	0.6282	0.439	0.5053	0.4857	0.4515	0.3772	0.2849	0.5223	0.4926	0.8109	0.5761	0.4233	0.3137	0.4679	0.3777	0.633	0.1771	0.1558	0.7406	0.8038	0.6769	0.5776	0.6407	0.8424	0.5759	0.6227	0.2102	0.6621	0.5154	0.2441	0.4511	0.2545	0.6675	0.5441	0.5658	0.2119	0.6051	0.5542	0.3573	0.4882	0.4196	0.4319	0.2347	0.3656	0.2656	0.6951
0.6533	0.547	0.6394	0.6097	0.6877	0.6068	0.7087	0.7849	0.748	0.6656	0.782	0.624	0.6999	0.6017	0.6451	0.6937	0.6714	0.8122	0.7719	0.6985	0.8624	0.9134	0.7168	0.3929	0.7018	0.6937	0.7275	0.684	0.71	0.7544	0.7985	0.6104	0.6983	0.814	0.8266	0.7431	0.7024	0.7803	0.6507	0.8783	0.7884	0.6445	0.6779	0.7598	0.6392	0.5561	0.7886	0.7962	0.6404	0.5344
0.3467	0.453	0.3606	0.3903	0.3123	0.3932	0.2913	0.2151	0.252	0.3344	0.218	0.376	0.3001	0.3983	0.3549	0.3063	0.3286	0.1878	0.2281	0.3015	0.1376	0.0866	0.2832	0.6071	0.2982	0.3063	0.2725	0.316	0.29	0.2456	0.2015	0.3896	0.3017	0.186	0.1734	0.2569	0.2976	0.2197	0.3493	0.1217	0.2116	0.3555	0.3221	0.2402	0.3608	0.4439	0.2114	0.2038	0.3596	0.4656
0.9777	0.9926	0.9829	0.973	0.9622	0.9713	0.9808	0.9621	0.961	0.9851	0.9748	0.9952	0.9882	0.9855	0.9805	0.9844	0.99	0.9746	0.9905	0.9898	0.9452	0.9567	0.9931	0.9924	0.9897	0.9794	0.9917	1	0.975	0.9734	0.9768	0.9815	0.9714	0.9855	0.9544	0.9802	0.966	0.987	0.9829	0.9864	0.9721	0.9924	0.9748	0.9782	0.9544	0.9856	0.9786	0.9943	0.9821	0.968
0	0	0	0	0.0074	0	0	0	0	0	0	0.0181	0.0215	0	0.0059	0	0	0	0	0.0061	null	null	0.0179	0	0	0	0.0064	0	0	0	0	0	0	0	0.0648	0	0.0084	0.007	0	0.009	0.0194	0	0	0.0184	0	0.0062	0.0312	0.0155	0	0.0184
0.7505	0.7481	0.729	0.8168	0.7763	0.8286	0.7618	0.7191	0.7251	0.7696	0.7206	0.6944	0.6944	0.6989	0.6754	0.8104	0.7908	0.7683	0.8007	0.8591	null	null	0.7568	0.7833	0.7161	0.6779	0.6793	0.6947	0.78	0.7437	0.8733	0.6944	0.899	0.7437	null	0.7375	0.7263	0.8252	0.6532	0.8252	0.8896	0.7197	0.7881	0.6961	0.7409	0.6929	0.7007	0.7904	0.8286	0.5708
0.8272	0.8186	0.8847	0.8159	0.882	0.7538	0.8627	0.8306	0.8409	0.8204	0.8645	0.8371	0.8138	0.7889	0.8649	0.8492	0.8079	0.8609	0.8286	0.8666	0.8131	null	0.862	0.8476	0.766	0.8509	0.8131	0.8759	0.8043	0.9063	0.7881	0.8788	0.8306	null	1	0.8064	0.8666	0.8267	0.8701	0.8186	0.8727	0.8463	0.8393	0.8739	0.7881	0.8417	0.7946	0.8614	0.8468	0.7966
1	1	1	1	1	1	1	1	1	1	1	1	1	1	1	1	1	1	1	1	1	1	1	1	1	1	1	1	1	1	1	1	1	1	1	1	1	1	1	1	1	1	1	1	1	1	1	1	1	1
0.0069	0.0068	0.0045	0.0086	0.0054	0.0054	0.0044	0.0098	0.004	0.0051	0.0049	0.0026	0.005	0.0041	0.0035	0.0059	0.0059	0.0036	0.0076	0.0053	0.011	0.0118	0.0026	0.005	0.0089	0.0043	0.0025	0.0028	0.008	0.0042	0.0081	0.0036	0.0027	0.0086	0.0044	0.0047	0.004	0.0056	0.0145	0.0077	0.0037	0.0034	0.0077	0.0056	0.0127	0.0046	0.0098	0.0072	0.0031	0.0083
0.9931	0.9932	0.9955	0.9914	0.9946	0.9946	0.9956	0.9902	0.996	0.9949	0.9951	0.9974	0.995	0.9959	0.9965	0.9941	0.9941	0.9964	0.9924	0.9947	0.989	0.9882	0.9974	0.995	0.9911	0.9957	0.9975	0.9972	0.992	0.9958	0.9919	0.9964	0.9973	0.9914	0.9956	0.9953	0.996	0.9944	0.9855	0.9923	0.9963	0.9966	0.9923	0.9944	0.9873	0.9954	0.9902	0.9928	0.9969	0.9917
0.0035	0.0048	0.0106	0.0037	0.0073	0.0095	0.0029	0.0019	0.005	0.0038	0	0.0062	0.0104	0.0026	0.0089	0.0072	0.0078	0.0043	0.0067	0.0003	0.012	0	0.0031	0.0064	0.005	0.0041	0.0059	0.0073	0.0093	0.0132	0.0078	0.0076	0.0077	0.0058	0.0059	0.0071	0.0057	0.0076	0.003	0.0061	0.002	0.0102	0.0108	0.0027	0.0073	0.0044	0.0113	0.0025	0.0044	0.0073
0.0543	0.0934	0.0637	0.061	0.1695	0.0763	0.0701	0.0698	0.0651	0.0768	0.0948	0.0687	0.0897	0.0381	0.0728	0.1038	0.0896	0.0695	0.0825	0.0653	0.1267	0.1705	0.0686	0.1126	0.0901	0.0849	0.0944	0.083	0.0973	0.0755	0.0561	0.0686	0.0557	0.1064	0.1064	0.0648	0.0755	0.0574	0.0799	0.0847	0.0613	0.0538	0.0685	0.0935	0.044	0.0651	0.0557	0.082	0.0635	0.0422
1	1	1	1	0.9033	1	1	0.9553	1	0.9683	1	0.8992	1	1	1	1	1	0.9754	1	0.8982	null	null	0.9565	0.9837	1	1	1	1	1	null	1	1	1	null	null	1	0.9658	1	1	1	1	1	1	1	0.9676	0.9571	1	1	0.8875	1
0.9677	0.9678	0.9703	0.993	0.9501	0.9691	0.9667	1	0.968	0.9838	0.9821	0.9481	0.9847	0.9049	0.9838	0.9591	1	0.9654	0.9779	0.9849	1	1	0.9778	0.9559	0.9434	0.9849	0.9686	0.9712	0.9628	0.9768	1	0.992	0.9752	0.9782	0.9663	0.9536	0.983	1	1	0.9866	1	1	0.9735	0.9468	0.9719	0.975	0.9794	1	0.9416	1
0.0323	0.0322	0.0297	0.007	0.0499	0.0309	0.0333	0	0.032	0.0162	0.0179	0.0519	0.0153	0.0951	0.0162	0.0409	0	0.0346	0.0221	0.0151	0	0	0.0222	0.0441	0.0566	0.0151	0.0314	0.0288	0.0372	0.0232	0	0.008	0.0248	0.0218	0.0337	0.0464	0.017	0	0	0.0134	0	0	0.0265	0.0532	0.0281	0.025	0.0206	0	0.0584	0
0.3773	0.3939	0.2564	0.2096	0.2986	0.2382	0.2377	0.2063	0.3485	0.2311	0.3563	0.175	0.2302	null	0.4189	0.2697	null	0.3907	0.1659	0.2505	0.2096	null	0.2076	0.0477	0.2704	0.2759	0.3361	0.1513	0.2101	0.2111	1	0.3289	0.342	0.3402	0.2365	0.3023	0.2219	null	null	0.2864	0.4331	0.3789	0.3054	null	0.3063	null	0.092	null	0.4261	null
0.0382	0.0345	0.0321	0.0251	0.0298	0.0186	0.0285	0.0199	0.0474	0.0335	0.0467	0.0173	0.0242	0.0473	0.0432	0.0334	0.0236	0.0513	0.0182	0.0324	0.057	0.0056	0.0177	0.0039	0.0249	0.024	0.0312	0.0155	0.0138	0.0238	0.1374	0.0393	0.0494	0.0258	0.0347	0.0405	0.0271	0.0811	0.0327	0.0346	0.0404	0.0732	0.0391	0	0.0438	0.0315	0.0107	0.0185	0.0243	0
0.0643	0.0596	0.0981	0.0934	0.0827	0.0796	0.0963	0.0783	0.0894	0.117	0.0827	0.0819	0.085	0.0406	0.0626	0.0935	0.1452	0.0726	0.0903	0.092	0.1654	0.0956	0.0835	0.0828	0.0735	0.071	0.0836	0.0876	0.0706	0.099	0	0.0808	0.1071	0.0524	0.1109	0.0997	0.0977	0.0333	0	0.0909	0.0494	0.1154	0.0896	0.0436	0.0964	0.0838	0.1051	0.081	0.0467	0.1847
0	0	0	0	0	0	0	0	0	0	0	0	0	0	0	0	0	0	0	0	0	0	0	0	0	0	0	0	0	0	0	0	0	0	0	0	0	0	0	0	0	0	0	0	0.005	0	0	0	0	0.0037
1	1	1	1	1	1	1	1	1	1	1	1	1	1	1	1	1	1	1	1	1	1	1	1	1	1	1	1	1	1	1	1	1	1	1	1	1	1	1	1	1	1	1	1	0.995	1	1	1	1	0.9963
1	1	1	0.9693	0.9744	1	1	0.9754	1	0.9947	1	0.9316	0.9851	0.9674	1	0.9849	0.9888	1	1	1	1	1	1	0.9866	0.9806	0.9731	1	0.9907	0.9674	0.9836	0.8664	0.9939	0.9772	0.9511	1	1	0.9734	1	0.9799	1	0.9766	1	0.9818	0.9922	1	1	0.9798	1	1	1
0.7477	0.1128	0.1819	0.0784	0.0856	0.1124	0.362	0.0903	0.1395	0.079	0.5971	0.203	0.141	0.0859	0.487	0.1133	0.1053	0.5047	0.237	0.0616	0.2109	0.6377	0.2753	0.1833	0.2227	0.1509	0.1597	0.0695	0.2389	0.1346	0.3964	0.0839	0.0833	0.4143	0.326	0.3464	0.0727	0.1017	0.0953	0.2496	0.165	0.1924	0.1418	0.0866	0.0929	0.4001	0.2524	0.4067	0.2629	0.0637
0	0	0	0	0	0	0.004	0	0	0	0	0	0	0	0	0	0	0	0	0.0018	0	null	0	0	0	0	0	0	0	0	0	0	0	0	0	0	0	0	0	0	0	0	0	0	0	0	0	0	0	0
0	0	0	0	0	0	0	0	0	0.0021	0	0	0	0	0	0	0	0	0	0	0	null	0	0	0.0036	0	0.0045	0	0	0	0	0	0	0	0	0	0	0	0	0	0	0	0	0	0	0	0	0	0	0
0.6111	0.7539	0.5487	0.5339	0.668	0.6471	0.4932	0.5357	0.6442	0.6588	0.6408	0.5811	0.6805	0.6257	0.7512	0.7638	0.5086	0.5339	0.6226	0.6054	null	null	0.578	0.4854	0.5911	0.6049	0.5311	0.6479	0.7405	0.5706	0.6132	0.483	0.6489	0.7658	null	0.6428	0.6194	0.6522	0.5835	0.4783	0.6594	0.6612	0.5506	0.6053	0.6006	0.5323	0.654	0.6408	0.5139	0.6531
0.0036	0.0151	0	0.0039	0	0.0086	0	0.0056	0.0041	0.001	0	0.0057	0.0081	0.0011	0	0	0	0.0028	0	0.0184	0	0	0.0032	0.0022	0	0.0088	0.0114	0.0019	0.0109	0	0.006	0	0	0	0	0.0128	0	0	0.0095	0.0053	0	0.0017	0.0027	0	0.0106	0.0089	0.0098	0	0.0073	0.0026
0.9964	0.9849	1	0.9961	1	0.9914	1	0.9944	0.9959	0.999	1	0.9943	0.9919	0.9989	1	1	1	0.9972	1	0.9816	1	1	0.9968	0.9978	1	0.9912	0.9886	0.9981	0.9891	1	0.994	1	1	1	1	0.9872	1	1	0.9905	0.9947	1	0.9983	0.9973	1	0.9894	0.9911	0.9902	1	0.9927	0.9974
0	0	0	0	0	0	null	0.0226	0	0	0	null	0	0	0	0	0	0	0	0	0	0	0	0	0	null	0	0	0	0	0	0	0	0	0	0	0	0	0	0	0	null	0	0	0	0	0	0	0	0
1	1	1	1	1	1	null	0.9774	1	1	1	null	1	1	1	1	1	1	1	1	1	1	1	1	1	null	1	1	1	1	1	1	1	1	1	1	1	1	1	1	1	null	1	1	1	1	1	1	1	1
0.1525	0.1219	0.119	0.1486	0.1147	0.1348	0.0905	0.096	0.1099	0.1249	0.217	0.0919	0.1708	0.1346	0.0775	0.1432	0.1384	0.1945	0.1442	0.2307	0.1678	null	0.117	0.1698	0.1242	0.1567	0.1508	0.1167	0.1552	0.1193	0.1098	0.0695	0.1005	0.1473	0.0948	0.1023	0.089	0.1683	0.1407	0.103	0.1647	0.0811	0.084	0.1019	0.0978	0.1283	0.1391	0.1618	0.1938	0.132
0.9742	0.9877	0.9833	0.9817	0.9904	0.9941	0.9817	0.9349	0.9891	0.9954	0.9912	0.9901	0.9938	0.9949	0.9655	0.9842	0.9931	0.9904	0.9864	0.9911	0.9432	null	0.981	0.9842	0.9816	0.9849	0.9969	0.995	0.9874	0.9911	0.9912	0.9537	0.9823	1	1	0.9888	0.9786	0.9831	0.998	0.9845	0.9874	0.9869	0.9973	0.9871	0.9795	0.9799	0.9865	0.9897	0.979	0.9733
0.9424	0.9631	0.9657	0.9682	0.9793	0.9619	0.937	0.9609	0.9605	0.9739	0.9547	0.9697	0.978	0.9548	0.9614	0.9783	0.9674	0.9668	0.9699	0.9789	1	0.7055	0.9547	0.9335	0.963	0.974	0.9568	0.9554	0.9543	0.9542	0.9799	0.9474	0.9622	0.9331	1	0.9541	0.9504	0.9678	0.9589	0.9589	0.9756	0.9585	0.9482	0.963	0.9687	0.9663	0.9662	0.9738	0.9322	0.951
0.3559	0.435	0.5311	0.4057	0.3962	0.3731	0.4511	0.5038	0.4373	0.4141	0.6351	0.3495	0.4781	0.3792	0.4174	0.4222	0.5453	0.5097	0.5473	0.4391	null	null	0.5361	0.4511	0.4441	0.4204	0.5171	0.4485	0.4716	0.5371	0.3833	0.3495	0.4329	null	null	0.3705	0.4339	0.3949	0.4344	0.3006	0.536	0.5868	0.41	0.4168	0.5089	0.4204	0.3142	0.3767	0.3259	0.4318
0.2411	0.3165	0.3294	0.2749	0.232	0.1457	0.2875	0.2936	0.3124	0.2288	0.2806	0.2282	0.2818	0.1848	0.3012	0.3061	0.4358	0.258	0.2394	0.3818	null	null	0.2412	0.2289	0.3257	0.1918	0.3298	0.2686	0.3131	0.2997	0.3697	0.2108	0.2674	0.2267	0.4716	0.2627	0.2557	0.4212	0.2735	0.2642	0.4107	0.3912	0.2982	0.3264	0.3171	0.2464	0.2005	0.2538	0.2355	0.2769
0.3666	0.3767	0.3038	0.3586	0.3169	0.2234	0.3308	0.2919	0.3705	0.2973	0.1839	0.3567	0.3011	0.2717	0.3775	0.378	0.3933	0.2519	0.2078	0.4428	null	null	0.2166	0.2665	0.3782	0.2479	0.3162	0.3122	0.3393	0.2708	0.4876	0.3334	0.325	0.2291	0.2364	0.379	0.3108	0.529	0.3305	0.4564	0.3779	0.313	0.3811	0.4052	0.3112	0.3122	0.3555	0.3621	0.3906	0.3363
0.2938	0.2591	0.385	0.4332	0.3063	0	0.36	0.6239	0.2232	0.1522	0.3474	0.2152	0.4835	0.2114	0.1256	0.2896	0.554	0.2268	0.7154	0.3902	null	null	0.2915	0.2716	0.5414	0.322	0.4396	0	0.3346	null	0.3926	0.2152	null	null	null	0.2564	0.2092	0.5252	0.5136	0.6013	0.5014	0.2009	0.5906	0.0988	0.3584	0.2564	0.3247	0.2582	0.4814	0
0.7062	0.7409	0.615	0.5668	0.6937	1	0.64	0.3761	0.7768	0.8478	0.6526	0.7848	0.5165	0.7886	0.8744	0.7104	0.446	0.7732	0.2846	0.6098	null	null	0.7085	0.7284	0.4586	0.678	0.5604	1	0.6654	null	0.6074	0.7848	null	null	null	0.7436	0.7908	0.4748	0.4864	0.3987	0.4986	0.7991	0.4094	0.9012	0.6416	0.7436	0.6753	0.7418	0.5186	1
0.8456	0.6165	0.8671	0.9492	0.8304	0.5745	1	0.6966	1	0.9265	0.8105	1	1	0.802	0.8844	0.8734	1	0.7378	0.8569	1	0.8874	0.7827	1	0.603	1	0.8438	1	0.6522	1	1	1	0.7027	0.7772	0.9608	0.8351	1	0.802	0.8587	0.6324	0.8844	0.8941	1	0.93	0.9043	1	0.8874	1	0.8834	0.716	0.802
1	0.5334	1	0.8884	0.9494	0.7115	1	1	1	0.7658	1	1	1	1	0.8243	0.8912	0.8088	0.7961	0.8284	0.7581	0.7519	0.0603	0.7573	0.8473	0.9187	1	0.932	0.6933	0.9235	1	0.9034	1	1	0.6537	0.5841	1	0.7787	0.8999	0.7808	0.7993	0.9125	0.8604	0.838	0.6965	0.844	1	0.9648	0.8384	0.654	0.7519
0.7747	0.8147	1	0.9588	0.861	0.6895	1	0.6006	1	1	0.7533	1	1	0.7116	0.8675	0.8449	0.9284	0.9159	0.9311	1	1	null	0.8647	0.9223	0.92	0.8201	1	0.8276	1	0.7023	0.8998	1	0.7064	0.8718	1	1	0.819	1	0.6816	0.7852	1	1	1	1	1	1	0.9298	0.8826	0.696	1
0.9329	0.9638	0.9787	0.9641	0.9688	0.951	0.9799	0.9568	0.9356	0.9786	0.9565	0.9674	0.9785	0.9657	0.9718	0.9823	0.9258	0.9956	0.9848	0.9629	0.9953	0.9905	0.9718	0.9581	0.9595	0.9773	0.9427	0.981	0.9876	0.9278	0.9343	0.9788	1	0.9749	0.9717	0.8912	0.9888	0.9725	0.9416	0.9768	0.9581	0.9972	0.9665	0.9644	0.951	0.9215	0.8636	0.9595	0.9297	1
0.0671	0.0362	0.0213	0.0359	0.0312	0.049	0.0201	0.0431	0.0644	0.0214	0.0435	0.0326	0.0215	0.0343	0.0282	0.0177	0.0742	0.0044	0.0152	0.0371	0.0047	0.0095	0.0282	0.0419	0.0405	0.0227	0.0573	0.019	0.0124	0.0722	0.0657	0.0212	0	0.0251	0.0283	0.1088	0.0112	0.0275	0.0584	0.0232	0.0419	0.0028	0.0335	0.0356	0.049	0.0785	0.1364	0.0405	0.0703	0
0.0143	0.0113	0.0145	0.023	0.0153	0.0518	0.0266	0.0057	0.0116	0.01	0.007	0.0054	0.0195	0.0229	0.0274	0.0062	0.0065	0.0023	0.0048	0.0084	0.004	0	0.0273	0.0209	0.0137	0.0173	0.0306	0.0322	0.014	0.0164	0.0031	0.0034	0.0356	0.0012	0.0049	0.018	0.0092	0.0048	0.0174	0.0072	0.0088	0.0148	0.0181	0.0103	0.021	0.0265	0.0117	0.0126	0.0192	0.0657
0.9857	0.9887	0.9855	0.977	0.9847	0.9482	0.9734	0.9943	0.9884	0.99	0.993	0.9946	0.9805	0.9771	0.9726	0.9938	0.9935	0.9977	0.9952	0.9916	0.996	1	0.9727	0.9791	0.9863	0.9827	0.9694	0.9678	0.986	0.9836	0.9969	0.9966	0.9644	0.9988	0.9951	0.982	0.9908	0.9952	0.9826	0.9928	0.9912	0.9852	0.9819	0.9897	0.979	0.9735	0.9883	0.9874	0.9808	0.9343
0.9693	0.8967	0.925	0.8091	0.9773	null	0.9321	0.8387	0.8344	0.9013	0.8814	0.9121	0.9239	0.983	0.9598	0.8611	0.8619	0.8636	0.8566	0.7958	0.9205	0.7632	0.8838	0.9743	0.9093	0.9745	0.9794	0.7194	0.9365	null	0.9381	0.6469	0.8685	0.949	0.9367	0.9364	0.9454	0.8523	0.9584	0.9461	0.9023	0.9045	0.9365	0.7897	0.8997	0.8612	0.9156	0.9379	0.9637	0.6602
0.1076	0.1427	0.1068	0.0989	0.0933	null	0.1472	0.0608	0.1564	0.1044	0.1627	null	0.1324	0.2256	0.1147	0.0608	0.1117	null	0.0191	0.0769	null	null	0.1723	0.1233	0.267	0.1463	0	0.3682	0.3682	0.212	0	0.1272	null	null	null	0.1662	0.0999	0.0642	0.0463	0.1272	0.1014	0.0933	0.027	0.1662	0.1093	0.0905	0.111	0.0933	0.1627	null
0.9828	1	0.9943	0.9699	0.9906	1	0.9947	0.9717	0.9858	0.9693	0.9657	0.9864	1	0.9861	0.9795	0.9922	0.9636	0.9656	0.9936	0.9372	1	1	0.9928	1	0.9837	0.9964	0.9863	1	1	1	0.9428	0.9947	1	1	1	0.9788	0.9906	0.9682	0.9549	0.9797	1	1	0.9892	0.9958	0.9738	0.9611	0.9604	0.9473	0.9899	0.9521
0.0172	0	0.0057	0.0301	0.0094	0	0.0053	0.0283	0.0142	0.0307	0.0343	0.0136	0	0.0139	0.0205	0.0078	0.0364	0.0344	0.0064	0.0628	0	0	0.0072	0	0.0163	0.0036	0.0137	0	0	0	0.0572	0.0053	0	0	0	0.0212	0.0094	0.0318	0.0451	0.0203	0	0	0.0108	0.0042	0.0262	0.0389	0.0396	0.0527	0.0101	0.0479
0.9518	0.9549	0.969	0.977	0.9784	1	0.9878	0.9571	0.978	0.9596	0.9414	1	1	0.9875	0.9733	0.9926	0.9574	0.9858	0.972	0.9373	0.7121	1	0.9877	0.9783	0.9783	0.9766	0.9805	0.9955	0.9778	0.9802	0.6878	0.9764	1	0.8921	0.9634	0.9674	0.825	0.6507	0.9776	0.9291	0.9811	0.9892	0.9398	0.9807	0.9629	0.9646	0.957	0.93	0.9557	0.9749
0.0482	0.0451	0.031	0.023	0.0216	0	0.0122	0.0429	0.022	0.0404	0.0586	0	0	0.0125	0.0267	0.0074	0.0426	0.0142	0.028	0.0627	0.2879	0	0.0123	0.0217	0.0217	0.0234	0.0195	0.0045	0.0222	0.0198	0.3122	0.0236	0	0.1079	0.0366	0.0326	0.175	0.3493	0.0224	0.0709	0.0189	0.0108	0.0602	0.0193	0.0371	0.0354	0.043	0.07	0.0443	0.0251
0.0844	0.0627	0.0979	0.0648	0.084	0.0639	0.0864	0.0402	0.0551	0.0987	0.0542	0.0973	0.078	0.0304	0.0443	0.0501	0.0811	0.0804	0.0786	0.0682	0.0407	0.0221	0.0655	0.0828	0.1185	0.0712	0.0715	0.0577	0.0986	0.079	0.0888	0.1049	0.0397	0.0973	0.0614	0.0654	0.0497	0.0736	0.0828	0.1192	0.0523	0.0297	0.0733	0.0648	0.0664	0.1007	0.139	0.1054	0.0655	0.0749
0.8472	0.7031	0.6428	0.6754	0.6186	0.5874	0.799	0.5309	0.5482	0.7185	0.7339	0.8527	0.6937	0.3951	0.6772	0.7244	0.7106	0.77	0.7689	0.6336	0.5804	null	0.4386	0.5425	0.7209	0.5019	0.7107	0.3595	0.6593	0.6859	0.7395	0.8572	0.5899	0.7289	0.4582	0.7957	0.6971	0.7499	0.853	0.7466	0.7877	0.6252	0.8393	0.6426	0.7359	0.8323	0.8104	0.7787	0.7699	0.7374
0.9889	0.9651	0.9636	0.9759	0.9516	0.9681	0.9806	0.9764	0.9769	0.9746	0.974	0.99	0.9778	0.9784	0.9861	0.9846	0.9816	0.9786	0.9755	0.9816	0.9571	0.9889	0.9693	0.9379	0.977	0.9645	0.9726	0.9617	0.9681	0.9601	0.977	0.9836	0.9792	0.9719	0.9705	0.9839	0.9823	0.9813	0.9908	0.9798	0.9869	0.965	0.983	0.9734	0.9755	0.9819	0.9759	0.9832	0.9735	0.9786
0.0692	0.0916	0.0737	0.0556	0.0874	0.0501	0.0847	0.0312	0.0321	0.0746	0.0809	0.0641	0.0571	0.017	0.0343	0.045	0.0504	0.0784	0.0902	0.0365	0.072	0	0.0279	0.0824	0.0645	0.0416	0.0737	0.0263	0.0703	0.0976	0.0744	0.1043	0.0343	0.0843	0.0274	0.0689	0.0463	0.0619	0.0589	0.0666	0.0541	0.0667	0.0952	0.0515	0.0736	0.0946	0.1079	0.0643	0.0998	0.0675
1	1	1	1	1	1	1	1	1	1	1	1	1	1	1	1	1	1	0.9975	1	0.994	1	1	0.9962	1	1	0.997	1	1	1	1	1	1	1	1	1	0.9966	1	1	1	1	1	1	1	1	1	1	1	1	1
0.8755	0.9443	0.9128	0.8267	0.8706	0.8685	0.8922	0.9432	0.8828	0.8847	0.8636	0.8652	0.9352	0.9562	0.9138	0.8693	0.8791	0.8935	0.8794	0.9568	0.8823	null	0.9441	0.9062	0.933	0.9118	0.9123	0.8926	0.8821	0.7603	0.9028	0.8517	0.8179	0.8605	null	0.8827	0.8405	0.9378	0.9356	0.8692	0.9372	0.9301	0.8772	0.8955	0.9042	0.9193	0.9265	0.8296	0.8591	0.9023
0	0.0049	0.0209	0.0263	0.011	0.0253	0.0081	0.028	0	0.0064	0.0045	0	0.0016	0.0058	0.0068	0.0179	0.1016	0.0158	0.0027	0.0166	0	null	0.0113	0.1156	0.003	0.0294	0.0079	0.0174	0.006	0	0	0	0	0.0394	0	0.0378	0.0056	0.0018	0.0147	0	0	0.0042	0.0161	0.0389	0.0022	0.0072	0.0051	0.0115	0.006	0
1	0.9951	0.9791	0.9737	0.989	0.9747	0.9919	0.972	1	0.9936	0.9955	1	0.9984	0.9942	0.9932	0.9821	0.8984	0.9842	0.9973	0.9834	1	null	0.9887	0.8844	0.997	0.9706	0.9921	0.9826	0.994	1	1	1	1	0.9606	1	0.9622	0.9944	0.9982	0.9853	1	1	0.9958	0.9839	0.9611	0.9978	0.9928	0.9949	0.9885	0.994	1
0.993	0.9706	0.9829	0.9654	0.9866	0.9674	0.9735	0.9615	1	0.9801	0.9915	0.9493	0.988	0.9824	0.974	0.9704	0.9894	0.9893	0.9494	0.9844	0.9135	0.8457	0.9766	0.9625	0.994	1	0.9859	0.9868	0.9696	0.9693	0.9871	0.9191	0.9449	0.9744	0.9852	0.9908	0.9662	0.9767	0.9887	1	0.9882	0.9689	0.9768	0.9651	0.9816	1	0.9459	0.9784	0.9914	1
0	0	0.0916	0	0	0	0	0	0	0	0	0	0	0	0	0	0	0	0	0	0	0	0.0811	0	0.015	0	0	0	0	0	0	0	0	0	0	0	0.1037	0	0	0	0	0	0	0	0	0	0.0424	0	0	0
1	1	0.9084	1	1	1	1	1	1	1	1	1	1	1	1	1	1	1	1	1	1	1	0.9189	1	0.985	1	1	1	1	1	1	1	1	1	1	1	0.8963	1	1	1	1	1	1	1	1	1	0.9576	1	1	1
0	0	0.0111	0.3273	0	0	0.0264	0	0	0.0729	0	0.0468	0	0	0	0.0617	0.0882	0.0862	0.1883	0.0305	0	0	0	0.0117	0	0.1536	0.0748	0.1519	0	0.1325	0.0347	0.0985	0.1009	0.057	0	0	0	0	0	0	0	0.1011	0	0.012	0	0.095	0	0	0	0.1807
0.0349	0.0312	0.0204	0.1259	0.0421	0.1533	0.0427	0.0242	0	0.0606	0.1228	0.0324	0.0832	0.0314	0.1026	0.0285	0.1221	0.0796	0.1217	0.0703	0.0435	0.3146	0.0325	0.0217	0.0316	0.0709	0.0345	0.0701	0.0303	0.0612	0.0641	0.0909	0.0466	0.1578	0.1329	0.0827	0	0.0132	0.0148	0.0854	0.0546	0.0363	0.0444	0.0662	0.0403	0.0803	0.0662	0.1557	0.1695	0.1112
0.9651	0.9688	0.9685	0.5469	0.9579	0.8467	0.9309	0.9758	1	0.8665	0.8772	0.9207	0.9168	0.9686	0.8974	0.9099	0.7897	0.8342	0.69	0.8992	0.9565	0.6854	0.9675	0.9666	0.9684	0.7756	0.8907	0.778	0.9697	0.8063	0.9013	0.8106	0.8526	0.7852	0.8671	0.9173	1	0.9868	0.9852	0.9146	0.9454	0.8626	0.9556	0.9218	0.9597	0.8247	0.9338	0.8443	0.8305	0.708
0.8393	0.894	1	0.8886	1	1	0.897	1	1	0.9632	1	1	1	1	0.7735	0.9132	1	0.9656	0.7509	1	null	null	0.94	0.908	1	1	1	0.936	0.8393	null	1	null	null	null	null	0.9453	1	1	0.9318	null	1	0.8668	1	0.9683	0.9024	0.9678	1	1	1	0.8007
0.2297	0.02	0.0121	0.0165	0.0684	null	0.0079	0	0.0104	0.0441	0.0737	0.1176	0.0182	0.0576	0.0224	0.0461	0.1875	0.0108	0	0.1066	null	null	0	0.014	0.309	0.0116	0	0.0114	0.0323	null	0.3736	0.323	null	null	null	0.0117	0.5439	0.1718	0.0812	0	0.0503	0	0.0393	0.0069	0.0285	0.0325	0.0322	null	0	0.0275
0.7703	0.98	0.9879	0.9835	0.9316	null	0.9921	1	0.9896	0.9559	0.9263	0.8824	0.9818	0.9424	0.9776	0.9539	0.8125	0.9892	1	0.8934	null	null	1	0.986	0.691	0.9884	1	0.9886	0.9677	null	0.6264	0.677	null	null	null	0.9883	0.4561	0.8282	0.9188	1	0.9497	1	0.9607	0.9931	0.9715	0.9675	0.9678	null	1	0.9725
0.9678	0.9951	0.9915	0.9993	0.9963	1	0.9985	0.9016	0.9957	0.997	0.9951	0.9948	0.9974	0.9856	0.9979	0.9935	0.9857	0.9982	0.9982	0.9554	0.9724	1	0.9971	0.9947	0.857	0.9968	0.9894	0.9961	1	1	0.9768	1	1	0.9894	0.9918	0.9972	0.8963	1	1	1	1	0.9976	1	0.9947	0.9985	0.9893	0.994	1	0.9982	0.9949
0.0322	0.0049	0.0085	0.0007	0.0037	0	0.0015	0.0984	0.0043	0.003	0.0049	0.0052	0.0026	0.0144	0.0021	0.0065	0.0143	0.0018	0.0018	0.0446	0.0276	0	0.0029	0.0053	0.143	0.0032	0.0106	0.0039	0	0	0.0232	0	0	0.0106	0.0082	0.0028	0.1037	0	0	0	0	0.0024	0	0.0053	0.0015	0.0107	0.006	0	0.0018	0.0051
0.8388	0.9358	0.8886	0.8793	0.9259	0.9825	0.8655	0.9725	0.8928	0.9333	0.9259	0.831	0.769	0.9804	0.9358	0.8973	0.9831	0.9002	0.8586	0.975	null	null	0.8841	0.9086	0.9358	0.9433	0.9825	0.9522	1	null	0.9398	1	0.9519	0.9358	null	0.9455	0.9103	1	0.9066	1	0.9015	0.9542	0.8841	0.9747	0.9786	0.9096	0.9295	0.9519	1	0.9599
0	0	0	0	0	0	0	0	0	0	0	0	0	0	0	0	0	0	0	0	null	null	0	0	0	0	0	0	0	null	0	0	0	0	null	0	0	0	0	0	0	0	0	0	0	0	0	0	0	0
0.1612	0.0642	0.1114	0.1207	0.0741	0.0175	0.1345	0.0275	0.1072	0.0667	0.0741	0.169	0.231	0.0196	0.0642	0.1027	0.0169	0.0998	0.1414	0.025	null	null	0.1159	0.0914	0.0642	0.0567	0.0175	0.0478	0	null	0.0602	0	0.0481	0.0642	null	0.0545	0.0897	0	0.0934	0	0.0985	0.0458	0.1159	0.0253	0.0214	0.0904	0.0705	0.0481	0	0.0401
0.7728	0.925	0.8322	0.7799	0.9238	0.88	0.7887	0.9014	0.7946	1	0.8993	0.8644	1	0.7604	0.8644	0.8468	0.8117	0.8881	0.6531	0.9903	1	null	0.7881	0.9613	0.8825	1	0.6243	0.8468	1	null	1	0.9457	0.9704	0.5863	0.8238	0.5931	0.9185	1	0.9675	1	1	0.951	0.8015	0.9072	0.9155	0.505	0.8932	0.9445	0.7799	0.9551
0.1318	0.3121	0.307	0.3815	0.327	0.4798	0.4338	0.4619	0.2618	0.2938	0.5536	0.2655	0.542	0.3045	0.3759	0.3945	0.2485	0.168	0.6485	0.3313	0.5585	0.6685	0.3115	0.4032	0.192	0.2135	0.1269	0.2591	0.4332	0.3991	0.2386	0.2896	0.3511	0.4221	0.5505	0.3081	0.2197	0.1431	0.2511	0.2941	0.3674	0.2545	0.3242	0.5446	0.2885	0.2145	0.2203	0.2225	0.327	0.5643
0.0119	0.0212	0.0146	0.0078	0.0105	0.0189	0.0081	0.0065	0.0132	0.0068	0.0176	0.0127	0.0123	0.0186	0.0158	0.0252	0.0168	0.0098	0.013	0.0125	0.0071	0.0009	0.0132	0.01	0.0059	0.0115	0.0053	0.0034	0.0136	0.0059	0.0066	0.0139	0.0128	0.0104	0.0095	0.014	0.0132	0.0069	0.0177	0.0155	0.009	0.0014	0.0242	0.0108	0.0166	0.0112	0.0195	0.0031	0.0164	0.022
0.8563	0.6666	0.6785	0.6107	0.6625	0.5014	0.5581	0.5316	0.725	0.6994	0.4288	0.7218	0.4457	0.6769	0.6083	0.5802	0.7347	0.8222	0.3386	0.6562	0.4344	0.3306	0.6752	0.5867	0.8021	0.775	0.8678	0.7375	0.5532	0.595	0.7548	0.6965	0.6361	0.5674	0.44	0.6779	0.767	0.85	0.7312	0.6904	0.6236	0.744	0.6516	0.4446	0.6949	0.7743	0.7602	0.7745	0.6566	0.4137
0.027	0.0288	0.0388	0	0.0571	0	0	0	0.0447	0.0514	null	0	0.0769	0.0377	0.0113	0	0.0426	0	0	0.0137	null	null	0.0217	0.0471	0	0.0151	0	0.0085	0	null	null	0.0426	0	null	null	0.027	0.0092	0	0.0262	0	0.0235	0.0262	0.0255	0	0.0168	0.0426	0	0.0526	0.2703	0.0162
1	1	1	1	1	1	1	1	1	1	1	1	1	1	1	1	1	1	1	1	null	null	1	1	1	1	1	1	1	null	1	1	1	null	1	1	1	1	1	1	1	1	1	1	1	1	1	1	1	1
1	1	1	0.9904	1	1	0.982	0.9783	1	1	1	1	0.9882	1	1	1	1	1	1	1	1	null	1	1	1	1	1	1	1	1	1	1	1	1	1	1	1	1	1	1	1	1	1	1	1	1	1	0.9815	1	1
1	1	1	0.9909	1	1	1	1	1	1	1	1	1	1	1	1	1	1	1	1	1	null	0.9791	0.9951	1	1	1	1	1	1	1	1	1	1	1	1	1	1	1	1	1	1	1	1	0.9794	0.9755	0.9738	1	1	1
0.9579	1	1	0.9891	0.9236	1	0.9824	0.9756	0.9744	0.9875	0.9255	1	0.9762	0.9896	0.9714	1	0.9675	0.9774	1	0.9683	1	null	0.976	1	0.9787	1	1	1	1	1	0.9741	1	1	0.8758	1	0.9408	0.9784	0.9371	0.9779	1	1	0.99	0.9264	1	0.8808	0.9635	1	1	1	1
0.7223	0.6025	0.4619	0.5817	0.7189	0.5002	0.6218	0.4668	0.6369	0.5666	0.5796	0.6543	0.6606	0.4131	0.5913	0.6762	0.4659	0.4131	0.6649	0.6476	null	null	0.5091	0.6218	0.5904	0.5557	0.5509	0.7303	0.7586	0.6123	0.4843	0.6749	0.6989	0.6701	0.311	0.4991	0.7425	0.5525	0.47	0.4855	0.6414	0.6828	0.4903	0.5217	0.3682	0.5142	0.5725	0.5199	0.8623	0.6636
0.7763	0.7704	0.8324	0.7978	0.8137	0.8999	0.7715	0.7029	0.8022	0.8045	0.6593	0.8856	0.8071	0.8741	0.7806	0.8038	0.8655	0.7262	0.8121	0.8053	1	null	0.7815	0.8218	0.8721	0.818	0.7497	0.8121	0.6607	0.8557	0.7754	0.8768	0.7831	0.8939	1	0.7442	0.7583	0.8553	0.8097	0.7609	0.7206	0.7396	0.841	0.8908	0.8458	0.7728	0.7662	0.7239	0.8121	0.7874
0.0337	0.051	0.0095	0.0662	0.0384	0.0431	0.0275	0.0565	0.0503	0.031	0.0235	0.0207	0.0896	0.0692	0.0612	0.0099	0.0436	0.0272	0.0337	0.0653	null	null	0.0533	0.0172	0.0066	0.0467	0.0938	0.0395	0.1527	0.0597	0.0827	0.0418	0.0283	null	null	0.0359	0.0352	0.0361	0.0445	0.0486	0	0.0533	0.011	0.0455	0.0505	0.037	0.1377	0.1005	0.0475	0.0337
1	1	1	1	1	1	1	1	1	0.993	1	1	1	1	1	1	1	1	1	1	null	null	1	1	1	1	1	1	1	1	1	1	1	null	null	1	1	1	1	1	1	1	1	1	1	1	1	1	1	1
0.9521	0.9631	0.9693	0.9199	0.9366	0.9463	1	0.9337	0.9649	0.9568	0.9	0.939	0.9789	0.9749	0.9502	0.9548	0.8912	0.9826	0.9619	0.9674	null	null	0.975	0.9481	0.9656	0.9809	0.9223	0.9448	0.9414	0.8683	0.9873	0.9798	0.9703	0.712	0.6337	0.974	0.9552	0.9356	0.9566	0.9888	0.9331	0.9578	0.9724	0.9488	0.9651	0.9628	0.9761	0.9741	0.9044	0.9647
0.0644	0.2208	0.052	0.0884	0.2756	0.1398	0.0598	0.196	0.0308	0.1086	0.2557	0.0523	0.1629	0.099	0.0882	0.1346	0.0695	0.1097	0.1005	0.0596	null	null	0.2426	0.0605	0.168	0.196	0.6161	0.1869	0.0796	0.196	0.1826	0.1663	0.0171	null	null	0.3214	0.0298	0.1477	0.2605	0.1618	0.0888	0.0504	0.1566	0.2954	0.1571	0.1558	0.6205	0.5948	0.6947	0.0868
1	1	0.9986	0.9988	1	1	1	1	0.9975	1	1	0.9983	1	1	1	1	1	0.9987	1	0.9993	1	1	1	0.9983	1	0.9973	1	1	1	1	1	0.9995	1	1	1	1	1	1	1	1	1	0.9989	1	1	1	1	1	1	1	1
0.9802	0.9847	0.9959	0.9958	0.9939	0.9976	0.9931	0.9923	0.9945	0.995	0.9954	0.9936	0.9963	0.9984	0.9916	0.993	0.9982	0.9936	0.9957	0.9846	0.983	0.9759	0.9963	0.9955	0.9932	0.9922	0.9974	0.9923	0.9855	0.9929	0.995	1	0.9902	0.9965	0.9919	0.9952	0.9878	0.9936	0.9942	1	0.9968	0.9963	0.9937	0.9954	1	0.9962	0.9973	0.9889	0.9934	0.9843
0.9679	0.8905	0.9202	0.817	0.8492	0.9017	0.8966	0.8656	0.9122	0.8477	0.8907	0.6964	0.8842	0.9659	0.9337	0.815	0.9196	0.8977	0.8173	0.8535	0.9323	0.9483	0.9171	0.7632	0.8033	0.9135	0.8824	0.7371	0.6715	0.7254	0.7864	0.9473	0.9297	0.8084	0.9728	0.8323	0.8773	0.8786	0.8122	0.851	0.8716	0.8201	0.8499	0.8696	0.837	0.9235	0.8973	0.9285	0.8674	0.8502
0.0321	0.1095	0.0798	0.183	0.1508	0.0983	0.1034	0.1344	0.0878	0.1523	0.1093	0.3036	0.1158	0.0341	0.0663	0.185	0.0804	0.1023	0.1827	0.1465	0.0677	0.0517	0.0829	0.2368	0.1967	0.0865	0.1176	0.2629	0.3285	0.2746	0.2136	0.0527	0.0703	0.1916	0.0272	0.1677	0.1227	0.1214	0.1878	0.149	0.1284	0.1799	0.1501	0.1304	0.163	0.0765	0.1027	0.0715	0.1326	0.1498
0.2564	0.6436	0.0809	0.6596	0.4436	0	0.325	0.6153	0.3324	0.6761	0.323	0.9021	0.3989	0.1126	0.118	0.0623	0.1764	0.4106	0.6378	0.5673	0.6371	0.11	0.1803	0.833	0	0	0.2143	0	0.6116	0.8484	0.4898	0.2554	0.3064	0	0.3149	0.4274	0.5548	0	0.5661	0.7499	0.4044	0.5978	0.1883	0	0.3174	0.3131	0.2817	0.7998	0.6927	0
0.3073	0	0.0863	0.5153	0.4477	0.5197	0.4166	0.1937	0.5047	0.4452	0.3196	null	0.2492	0.1495	0.3547	0.2452	0.1867	0.3809	0.4846	0.6355	0.3341	0.0737	0.298	0	0.6884	0.6086	0.6938	0.5432	0.1793	0.8572	0.6028	0.5532	0.2405	0.6054	0.427	0.6003	0.5455	0.4957	0.6242	0.5242	0.7136	0.5565	0.349	0.7832	0.3399	0.5213	0.5814	0.7221	0.5796	0.7257
0.18	0.3994	0.0494	0.4572	0.3192	0.1823	0.2587	0.3922	0.2896	0.447	0.2465	0.7332	0.3301	0.0645	0.1423	0.1029	0.1189	0.303	0.4214	0.5738	0.1648	0.0216	0.1048	0.5451	0.2367	0.2239	0.3522	0.1127	0.3387	0.8211	0.3435	0.3184	0.1701	0.1018	0.1315	0.3127	0.3687	0.1829	0.4587	0.4541	0.4344	0.5529	0.2153	0.4635	0.2237	0.3047	0.2493	0.6058	0.4564	0.4858
1	1	1	1	1	1	1	1	1	1	1	1	1	1	1	1	1	1	1	1	1	null	1	1	1	1	1	null	1	1	1	1	1	1	1	1	1	1	1	1	1	1	1	1	1	1	1	1	1	1
null	1	1	1	1	1	null	0.9443	0.8954	0.9278	1	1	1	1	1	1	1	1	1	null	null	null	1	1	null	1	1	1	0.8938	1	1	1	1	1	null	1	1	1	1	null	1	1	0.7023	1	1	null	1	1	1	null
1	1	1	1	0.9876	1	0.9879	0.9648	1	0.9892	1	1	1	1	0.9901	1	1	0.9928	0.9871	0.9872	1	1	1	0.9922	1	0.9949	1	0.9923	1	0.9728	1	1	1	1	1	1	0.9947	1	1	1	0.9924	1	0.9568	0.989	1	1	1	0.9858	0.9767	1
1	1	1	1	1	1	1	1	1	1	0.9778	1	1	1	1	1	1	1	1	1	1	1	1	1	1	1	1	1	1	1	1	1	1	0.9051	1	0.9876	0.988	1	1	1	1	1	1	1	1	1	1	1	1	1
0.8968	0.626	0.5829	0.8457	0.5641	0.7622	0.6544	0.6848	0.7068	0.6356	0.8097	0.8382	0.8572	0.8703	0.8788	0.7518	0.7799	0.8426	0.7765	0.8481	0.9333	0.9643	0.6145	0.6276	0.4481	0.7141	0.5686	0.7102	0.5693	0.8207	0.9208	0.7566	0.9359	0.9907	0.9822	0.9087	0.7215	0.5813	0.9583	0.8289	0.5921	0.414	0.7613	0.8882	0.6364	0.7742	0.8893	0.9075	0.7701	0.9677
0.1032	0.374	0.4171	0.1543	0.4359	0.2378	0.3456	0.3152	0.2932	0.3644	0.1903	0.1618	0.1428	0.1297	0.1212	0.2482	0.2201	0.1574	0.2235	0.1519	0.0667	0.0357	0.3855	0.3724	0.5519	0.2859	0.4314	0.2898	0.4307	0.1793	0.0792	0.2434	0.0641	0.0093	0.0178	0.0913	0.2785	0.4187	0.0417	0.1711	0.4079	0.586	0.2387	0.1118	0.3636	0.2258	0.1107	0.0925	0.2299	0.0323
0.1518	0.1948	0.1836	0.1901	0.3477	0.0811	0.1656	0.2377	0.2934	0.2578	0.1247	0.2913	0.2245	0.2042	0.282	0.2119	0.1952	0.3307	0.3165	0.1702	null	null	0.1473	0.1392	0.2512	0.3485	0.1711	0.1935	0.2067	0.1563	0.2636	0.2474	0.2842	null	0.7643	0.3302	0.1703	0.1563	0.3165	0.3639	0.2737	0.2266	0.298	0.148	0.2027	0.2842	0.2359	0.181	0.4099	0.1126
0.1963	0.2701	0.3859	0.2185	0.3331	0.3651	0.2323	0.2563	0.3371	0.2955	0.4963	0.3312	0.3623	0.2452	0.3553	0.3555	0.1967	0.3467	0.4854	0.2307	0.7607	1	0.2519	0.2441	0.266	0.2855	0.2425	0.1892	0.2803	0.3693	0.5041	0.3288	0.3987	0.7798	0.5936	0.4585	0.1993	0.2992	0.3898	0.4439	0.2898	0.2703	0.377	0.2991	0.3146	0.2956	0.4911	0.2799	0.4287	0.2157
0.0514	0.0987	0.0616	0.0667	0.1139	0.0173	0.1193	0.1849	0.1655	0.1445	0.1256	0.1136	0.2081	0.0886	0.049	0.1406	0.0385	0.1754	0.1164	0.1256	0	0	0.0999	0.0588	0.102	0.0768	0.0809	0.0507	0.0821	0	0.1034	0.0231	0.0154	0	0.032	0.1726	0.0806	0.0306	0.0789	0.0915	0.1274	0.1094	0.1578	0.0949	0.2204	0.1874	0.1703	0.1698	0.0216	0.0683
0.7152	0.5091	0.4915	0.6543	0.4644	0.4631	0.574	0.449	0.4296	0.4981	0.3329	0.5143	0.3339	0.5979	0.4847	0.4009	0.7212	0.4259	0.3433	0.5476	0.2393	0	0.4685	0.6473	0.515	0.516	0.5594	0.6397	0.4208	0.532	0.3516	0.4766	0.5248	0.2202	0.311	0.2835	0.6897	0.6322	0.4531	0.4306	0.4513	0.5506	0.4038	0.4839	0.3784	0.4393	0.1829	0.4691	0.4322	0.5807
0.037	0.1221	0.061	0.0605	0.0886	0.1545	0.0744	0.1098	0.0678	0.0619	0.0452	0.0409	0.0957	0.0683	0.111	0.1029	0.0436	0.0521	0.0549	0.0961	0	0	0.1798	0.0499	0.117	0.1217	0.1171	0.1204	0.2168	0.0986	0.041	0.1715	0.0611	0	0.0634	0.0854	0.0304	0.0379	0.0782	0.034	0.1315	0.0697	0.0614	0.1221	0.0866	0.0777	0.1557	0.0812	0.1175	0.1353
0	0	0	0	0	0	0	0	0	0	0	0	0	0	0	0	0	0	0	0	0	0	0	0	0	0	0	0	0	0	0	0	0	0	0	0	0	0	0	0	0	0	0	0	0	0	0	0	0	0
1	1	1	1	1	1	1	1	1	1	1	1	1	1	1	1	1	1	1	1	1	1	1	1	1	1	1	1	1	1	1	1	1	1	1	1	1	1	1	1	1	1	1	1	1	1	1	1	1	1
1	0.9792	1	0.9938	0.9932	1	0.9952	1	1	0.9956	1	1	0.9923	1	1	0.9855	1	1	0.9848	1	1	1	1	1	0.994	0.9938	1	1	1	0.9855	0.98	1	0.987	1	1	1	1	1	0.9917	1	1	0.9934	0.9871	1	1	1	0.9906	1	1	1
null	0.8419	1	0.9488	0.937	1	0.9669	1	1	0.9698	1	1	0.9602	1	1	0.9224	1	1	0.8456	1	1	1	1	1	0.9297	0.9282	1	1	1	0.8954	0.7906	null	0.9462	1	1	1	1	1	0.9176	1	1	0.9418	0.9193	1	1	1	0.9575	1	1	1
0.9602	0.9848	0.9729	0.992	0.9808	0.9623	0.9604	0.9701	0.9403	0.9783	1	0.9875	0.9537	0.9839	1	0.9788	0.9726	0.9675	0.9836	0.967	0.8864	1	0.9576	0.982	0.9571	0.9762	0.9673	0.9453	0.9385	0.9431	0.9686	1	1	0.9445	1	0.9565	0.9541	1	0.9874	0.986	0.9715	0.9715	0.9578	0.9797	0.9634	0.9828	1	0.9471	0.9664	0.966
0.9794	0.9056	0.8776	0.9023	0.9123	0.7657	0.8855	0.9363	0.9242	0.8923	0.9198	0.9076	0.851	0.8758	0.8872	0.8649	0.9023	0.8375	0.9314	0.8839	0.8848	0.6505	0.9222	0.9156	0.9313	0.9271	0.8175	0.8324	0.8761	0.8987	0.938	0.9592	0.8287	0.8067	0.9147	0.8506	0.904	0.9022	0.927	0.8935	0.8491	0.9134	0.8885	0.8491	0.8722	0.8369	0.8451	0.8354	0.8202	0.9115
0.6651	0.1298	0.1693	0.069	0.1725	0.1158	0.2446	0.3174	0.4402	0.1585	null	0.111	0.2244	0.1026	0	0.1229	0.2069	0.1509	0.1874	0.2095	0.539	null	0.3429	0.1679	0.3838	0.2388	0.1323	0.2217	0.3147	0.3472	0.3327	null	0	0.2003	null	0.2079	0.313	0	0.1414	0.1079	0.1428	0.236	0.2643	0.1077	0.2038	0.0834	0	0.2248	0.1372	null
0.6686	0.7953	0.5496	0.6107	0.4556	null	0.5666	0.5212	0.7268	0.6639	0.4951	0.8071	0.8339	0.8415	0.5247	0.4912	0.4108	0.5375	0.737	0.7583	null	null	0.8542	0.6517	0.7668	0.5487	0.5611	0.7902	0.5424	null	0.4396	null	null	null	0.5942	0.5406	0.626	0.5346	0.5176	0.7175	0.6778	0.4755	0.5418	0.5088	0.4789	0.6573	0.52	0.6181	0.729	null
0.0847	0.0596	0.1871	0.1036	0.1139	0	0.0746	0.115	0.209	0.1153	0.2575	0.1227	0.1871	0.2701	0.1143	0.2041	0.0375	0.128	0.1274	0.0386	null	null	0.1557	0.3068	0.1654	0.1498	0.209	0.0422	0.1778	0	0.3376	0	0.0596	null	null	0.2162	0.0727	0.1017	0.2908	0.2014	0.1912	0.0296	0.2483	0.209	0.209	0.1369	0.2691	0.1765	0.2368	0
0.1014	0.0634	0.2192	0.1388	0.2463	0	0.1866	0.196	0.1708	0.1065	0.3259	0.0538	0.1047	0.1226	0.1683	0.2699	0.1063	0.1947	0.1062	0.0411	null	null	0.0532	0.3145	0.0957	0.2637	0.1824	0.0629	0.2479	0.0215	0.4085	0.078	0.019	null	0.2872	0.4022	0.0505	0.1804	0.2454	0.1333	0.1286	0.1224	0.3166	0.2321	0.2753	0.0954	0.3259	0.1506	0.1283	0.0714
0.1854	0.2082	0.2552	0.2018	0.2147	0.1594	0.2308	0.2097	0.354	0.1906	0.3216	0.1922	0.37	0.4259	0.1827	0.2631	0.0766	0.2193	0.2497	0.1185	0.0674	null	0.2477	0.462	0.258	0.3034	0.222	0.2018	0.281	0.2162	0.3514	0.0705	0.0572	null	0.3711	0.4418	0.0817	0.2018	0.2586	0.281	0.237	0.1122	0.354	0.2384	0.2588	0.1683	0.3438	0.223	0.2836	0.044
0.5642	0.5173	0.6009	0.5022	0.5879	0.6077	0.5383	0.5273	0.5547	0.5346	0.6353	0.5816	0.5264	0.6768	0.5886	0.5713	0.586	0.5878	0.6021	0.5593	0.7895	0.8612	0.6555	0.5631	0.5711	0.5983	0.5065	0.6221	0.5426	0.5551	0.6729	0.6113	0.69	0.7538	0.7846	0.4875	0.5633	0.5677	0.5153	0.619	0.5709	0.5635	0.551	0.5624	0.361	0.5608	0.4746	0.5894	0.5972	0.6034
0.4358	0.4827	0.3991	0.4978	0.4121	0.3923	0.4617	0.4727	0.4453	0.4654	0.3647	0.4184	0.4736	0.3232	0.4114	0.4287	0.414	0.4122	0.3979	0.4407	0.2105	0.1388	0.3445	0.4369	0.4289	0.4017	0.4935	0.3779	0.4574	0.4449	0.3271	0.3887	0.31	0.2462	0.2154	0.5125	0.4367	0.4323	0.4847	0.381	0.4291	0.4365	0.449	0.4376	0.639	0.4392	0.5254	0.4106	0.4028	0.3966
0.0173	0.0208	0.0394	0.0158	0.0514	0.0149	0.0254	0.0181	0.0272	0.0314	0.0402	0.0215	0.0265	0.0253	0.0152	0.0186	0.0181	0.0287	0.0316	0.0146	0.0145	0.0066	0.04	0.0493	0.0291	0.0287	0.0439	0.0276	0.0298	0.0128	0.0289	0.0136	0.0182	0.0136	0.018	0.0257	0.0318	0.022	0.0219	0.0188	0.0181	0.0302	0.0234	0.0237	0.0165	0.0332	0.0217	0.014	0.0228	0.0198
0	0	0.0039	0.0004	0.0055	0.0009	0.0109	0.0055	0.0025	0.0038	0.0019	0	0.0072	0	0.0082	0.0031	0.0004	0.0012	0.0048	0	0.011	0	0.001	0.0047	0.0036	0.0035	0.004	0	0.0037	0	0.011	0	0.0005	0.0021	0	0.0023	0.0034	0.0051	0.0044	0.0021	0.0012	0.012	0.0027	0	0.0053	0	0	0.0074	0.0021	0
0.9824	0.9777	0.9558	0.9831	0.9403	0.9841	0.9628	0.9764	0.9703	0.9646	0.956	0.9771	0.9659	0.9744	0.9754	0.9772	0.9804	0.9678	0.9595	0.9845	0.9726	0.9934	0.959	0.9438	0.9667	0.9664	0.9501	0.9724	0.9651	0.9872	0.9587	0.9864	0.981	0.9843	0.9813	0.9706	0.9628	0.9721	0.9737	0.9771	0.9784	0.9538	0.9735	0.9752	0.9773	0.9664	0.9775	0.9786	0.9737	0.9766
0.0003	0.0015	0.0008	0.0007	0.0028	0	0.0009	0	0	0.0003	0.0019	0.0014	0.0004	0.0003	0.0012	0.0011	0.001	0.0023	0.004	0.0009	0.0018	0	0	0.0022	0.0006	0.0015	0.002	0	0.0014	0	0.0014	0	0.0002	0	0.0007	0.0014	0.002	0.0009	0	0.0021	0.0023	0.004	0.0004	0.001	0.0009	0.0004	0.0008	0	0.0014	0.0036
0.0007	0.0047	0.0004	0.0021	0.0017	0.0025	0.0022	0.0028	0.0002	0.0022	0.0009	0.0002	0.0005	0.0034	0.0005	0.0005	0.0004	0.0003	0.0006	0.0017	0.0003	0.0001	0.0002	0.0042	0.0009	0.0007	0.0006	0.0008	0.0012	0.0006	0.0007	0.0034	0.0009	0.0003	0	0.0005	0.0002	0.0009	0.0002	0.0003	0.0008	0.0031	0.0003	0.0015	0.0006	0.0015	0.0017	0.0008	0.0003	0.0033
0.9993	0.9953	0.9996	0.9979	0.9983	0.9975	0.9979	0.9972	0.9998	0.9978	0.9991	0.9998	0.9995	0.9966	0.9995	0.9995	0.9996	0.9997	0.9994	0.9984	0.9997	0.9999	0.9998	0.9958	0.9991	0.9993	0.9994	0.9992	0.9988	0.9994	0.9993	0.9966	0.9991	0.9997	1	0.9995	0.9998	0.9991	0.9998	0.9997	0.9992	0.9969	0.9997	0.9985	0.9994	0.9985	0.9983	0.9992	0.9997	0.9967
0.0027	0.0224	0.0024	0.0029	0.0055	0	0.0082	0.0032	0.0238	0.0176	0.0112	0.0115	0.0053	0.0053	0.0062	0.0021	0.0037	0.0057	0.0096	0.0018	0.0093	0.0024	0.0098	0.0154	0.0051	0.0038	0.0223	0.0072	0	0.0252	0.0081	0.0072	0.0033	0.0157	0.0188	0.0223	0.0087	0.0196	0.0192	0.0052	0.0169	0.0121	0.0095	0.0035	0	0.0285	0.0159	0.0646	0.0106	0.0067
1	0.984	0.9674	0.9785	0.9863	0.9681	1	0.9805	0.9749	0.9412	0.9765	0.9294	0.9618	0.9952	0.9832	0.9679	0.9891	0.9653	0.9494	0.9782	null	null	0.9855	0.9855	1	0.9732	0.9793	1	null	null	1	0.983	0.9911	0.8989	1	0.9667	1	0.9836	1	0.8954	0.945	1	0.9727	0.9953	0.9769	0.9507	0.9001	0.95	0.9529	0.9692
0	0.016	0.0326	0.0215	0.0137	0.0319	0	0.0195	0.0251	0.0588	0.0235	0.0706	0.0382	0.0048	0.0168	0.0321	0.0109	0.0347	0.0506	0.0218	null	null	0.0145	0.0145	0	0.0268	0.0207	0	null	null	0	0.017	0.0089	0.1011	0	0.0333	0	0.0164	0	0.1046	0.055	0	0.0273	0.0047	0.0231	0.0493	0.0999	0.05	0.0471	0.0308
0.1251	0.2744	0.2157	0.26	0.2764	0.2835	0.1549	0.375	0.3286	0.2698	0.2652	0.1358	0.6617	0.1054	0.2333	0.0762	0.3664	0.2099	0.2481	0.2196	null	null	0.3258	0.1362	0.3673	0.3343	0.2683	0.1209	null	null	0.3284	0.292	0.0898	0.1028	0.0762	0.3311	0.1575	0.1409	0.2414	0.4074	0.3976	0.1827	0.2948	0.1974	0.2376	0.3923	0.3261	0.3165	0.4583	0.281
null	1	1	1	0.9658	0.9123	1	1	0.9655	0.9654	1	1	1	1	1	0.629	0.9074	0.9036	1	1	null	null	1	0.9285	1	1	1	1	null	null	1	1	null	null	null	1	0.9245	0.7833	0.9502	1	1	0.9133	1	0.9208	1	1	0.9184	1	1	1
0.2598	0.2092	0.1743	0.2287	0.1616	0.2389	0.2001	0.212	0.3157	0.1496	0.2015	0.1051	0.1466	0.2921	0.1291	0.1231	0.4208	0.1468	0.3057	0.2015	null	null	0.1514	0.1521	0.3354	0.3057	0.1874	0.1068	0.0684	null	0.2988	0.1521	0.1891	0.0585	0.3658	0.2842	0.1211	0.1601	0.212	0.1821	0.1812	0.1596	0.195	0.2951	0.2192	0.2916	0.3157	0.3499	0.0408	0.2158
0.9804	0.9824	1	1	1	1	1	1	0.976	1	1	1	0.9648	1	1	0.9849	0.9853	1	0.967	0.9616	null	null	1	0.9879	1	1	1	1	null	null	0.957	1	1	1	null	1	1	1	1	0.9832	1	0.9863	1	0.9847	1	1	0.969	0.9801	1	1
0.866	0.9758	0.8341	0.8916	0.7799	0.8962	0.836	0.7116	0.6702	0.8242	0.819	0.7422	0.7669	0.8932	0.8223	0.8315	0.925	0.818	0.819	0.8078	null	null	0.7799	0.7979	0.8143	0.8681	0.7475	0.7551	null	null	0.7551	0.5782	0.751	null	0.5523	0.6972	0.8109	0.8953	0.8409	0.8916	0.89	0.6982	0.8727	0.852	0.6776	0.7488	0.9031	0.7422	0.7475	0.817
1	1	1	1	1	1	1	1	1	1	1	1	1	1	1	1	0.9856	1	1	1	1	1	1	1	1	1	1	1	1	1	0.9886	1	1	1	1	1	1	1	0.9918	1	1	1	1	1	1	1	1	1	1	1
0.3751	0.3318	0.2789	0.3362	0.205	0.2661	0.3662	0.1854	0.2878	0.2661	0.3259	0.247	0.293	0.2521	0.2206	0.3781	0.2953	0.2815	0.3142	0.2227	null	null	0.2057	0.3618	0.2885	0.1495	0.3433	0.198	0.3523	0.2567	0.44	0.381	0.2131	null	null	0.2438	0.4052	0.3479	0.2978	0.2661	0.2894	0.3386	0.3095	0.2334	0.4057	0.3467	0.2545	0.3128	0.2495	0.1792
1	1	1	1	1	1	1	1	0.9854	0.9913	1	1	1	1	1	1	1	1	1	1	null	null	1	0.9891	1	1	0.9798	1	1	1	1	1	1	null	null	1	1	1	1	1	1	1	1	1	1	1	1	1	1	1
0.0455	0.0143	0.0292	0.0168	0.0154	0.0218	0.0199	0.0221	0.0171	0.0223	0.0161	0.0163	0.0222	0.012	0.0141	0.0187	0.0261	0.0221	0.0238	0.0427	0.0279	0.01	0.0149	0.0223	0.0263	0.0179	0.0301	0.0188	0.0278	0.054	0.0242	0.0167	0.0271	0.0185	0.0136	0.0145	0.0191	0.0198	0.019	0.0158	0.0199	0.0313	0.0188	0.0197	0.0269	0.0298	0.0155	0.055	0.0194	0.0338
0.547	0.6778	0.495	0.5521	0.5984	0.3788	0.6078	0.4888	0.572	0.6335	0.5051	0.614	0.4198	0.476	0.5447	0.5712	0.5683	0.5199	0.4816	0.6589	0.187	0.0663	0.4956	0.6777	0.6776	0.5788	0.6509	0.402	0.5982	0.4514	0.5387	0.4711	0.3349	0.2754	0.2684	0.6431	0.5307	0.6186	0.6467	0.4882	0.6168	0.5621	0.5773	0.53	0.6622	0.7031	0.6416	0.6378	0.6413	0.585
0.453	0.3222	0.505	0.4479	0.4016	0.6212	0.3922	0.5112	0.428	0.3665	0.4949	0.386	0.5802	0.524	0.4553	0.4288	0.4317	0.4801	0.5184	0.3411	0.813	0.9337	0.5044	0.3223	0.3224	0.4212	0.3491	0.598	0.4018	0.5486	0.4613	0.5289	0.6651	0.7246	0.7316	0.3569	0.4693	0.3814	0.3533	0.5118	0.3832	0.4379	0.4227	0.47	0.3378	0.2969	0.3584	0.3622	0.3587	0.415
0.9934	0.9733	0.9447	0.9754	0.8967	0.8908	0.9353	0.9451	0.964	0.9673	0.9709	0.9852	0.895	0.9189	0.952	0.924	0.9768	0.9384	0.9578	0.9318	1	1	0.923	0.968	0.9714	0.9681	0.9668	0.8761	0.9549	0.9694	0.9596	0.9466	0.9879	0.9859	1	0.8999	0.9586	0.9433	0.9349	0.9641	0.9552	0.9392	0.9691	0.9289	0.852	0.9615	1	0.9291	0.9513	0.94
1	0.9387	1	1	1	1	0.9496	1	1	0.9574	1	1	1	1	0.984	1	0.9861	0.971	1	1	1	1	1	1	1	0.971	1	0.965	1	1	1	1	0.9643	1	0.9398	1	0.9708	1	1	1	0.9859	1	1	1	1	1	1	1	0.985	0.9601
0.7579	0.4649	0.4191	0.4327	0.5937	0.3636	0.517	0.6128	0.7503	0.4528	0.5652	0.6373	0.5198	0.5376	0.5828	0.639	0.6949	0.3654	0.7594	0.5854	0.5952	null	0.6314	0.4213	0.6397	0.4992	0.5745	0.5972	0.4742	0.3746	0.6919	0.4984	0.456	0.5468	0.3815	0.5831	0.4621	0.5938	0.5735	0.5304	0.5743	0.5596	0.6662	0.7447	0.5342	0.4848	0.5629	0.6531	0.4829	0.4169
0.9446	0.3962	0.5165	0.1468	0.7704	0.1331	0.306	0.3319	0.5302	0.4023	0.693	0.2811	0.4814	0.1702	0.8412	0.3801	0.8051	0.5178	0.9292	0.515	1	null	0.2513	0.7185	0.5726	0.356	0.6196	0.4701	0.5197	null	0.7655	0.0756	0.3778	0.3502	null	0.563	0.314	0.6625	0.3338	0.7022	0.8589	1	1	0.268	0.6114	0.5311	0.743	0.5657	0.618	0.2301
0.9547	0.7745	0.926	0.7472	0.956	0.4963	0.7616	0.6043	0.9469	0.7917	0.9606	0.8415	0.8658	0.7593	0.9473	0.7965	0.9198	0.7647	0.9834	0.8761	1	null	0.8822	0.8348	0.9165	0.7577	0.8892	0.7679	0.8631	0.7855	0.966	0.6772	0.6035	0.7769	0.8495	0.8748	0.7285	0.9133	0.9023	0.9284	0.9857	1	1	0.8315	0.9153	0.8968	0.9454	0.9107	0.9336	0.6364
0.8732	0.4392	0.7207	0.4497	0.6842	0.2385	0.3672	0.1996	0.6862	0.4879	0.8706	0.5608	null	0.3744	0.5822	0.2796	0.6449	0.6256	0.9398	0.4436	null	null	0.4307	0.2385	0.4825	0.2737	0.6927	0.2704	0.7018	null	0.7479	0.4397	0.4395	0.4787	0.5623	0.6336	0.2611	0.5779	0.4346	0.7362	0.8423	1	1	0.3543	null	0.7634	0.8083	0.6833	0.5381	0.5538
0.891	0.5715	0.7254	0.2458	0.7753	0.33	0.521	0.3974	0.4509	0.6018	0.7158	0.3119	0.5429	0.1733	0.8829	0.4143	0.7335	0.7278	0.8724	0.5383	1	null	0.2672	0.8521	0.5569	0.5219	0.6972	0.5699	0.7274	0.7311	0.7206	0.1129	0.5176	0.3982	null	0.6328	0.4312	0.7087	0.3716	0.7468	0.8758	1	1	0.1615	0.7401	0.7384	0.8373	0.5555	0.7647	0.4672
0.9071	0.8656	0.9667	0.8465	0.9554	0.7553	0.8727	0.6468	0.9245	0.8883	0.9643	0.8578	0.8908	0.7619	0.9587	0.8129	0.8816	0.8871	0.9679	0.885	1	null	0.886	0.9159	0.9064	0.854	0.9156	0.8181	0.9328	0.9332	0.956	0.7642	0.7269	0.8029	0.9383	0.8991	0.8139	0.9253	0.9137	0.9395	0.9873	1	1	0.7184	0.9474	0.9496	0.9642	0.9052	0.9634	0.8241
0.7516	0.5625	0.8442	0.6015	0.6674	0.4858	0.4989	0.203	0.577	0.6408	0.8811	0.5851	null	0.3767	0.6074	0.2884	0.5304	0.794	0.8852	0.4629	null	null	0.4207	0.3867	0.4258	0.3918	0.7391	0.3018	0.8108	0.6844	0.6823	0.5467	0.5771	0.4993	0.7651	0.6715	0.3605	0.5966	0.457	0.7581	0.8528	1	1	0.216	0.6447	0.8498	0.8419	0.6623	0.661	0.7408
0.7609	0.5303	0.3655	0.2088	0.6898	0.3825	0.5398	0.7561	0.3959	0.5109	0.2867	0.2513	0.8563	0.2799	0.8603	0.6622	0.7381	0.4552	0.5187	0.6222	0.8216	null	0.3538	0.918	0.6682	0.6679	0.4876	0.7656	0.3981	0.5736	0.5719	0.1101	0.4717	0.4497	null	0.4953	0.6179	0.6552	0.4669	0.531	0.5885	0.6019	0.592	0.4234	0.6271	0.3811	0.529	0.4368	0.6657	0.2538
0.7796	0.8392	0.8548	0.804	0.9254	0.7823	0.8765	0.8885	0.9034	0.8343	0.8005	0.8125	0.9745	0.8492	0.945	0.9192	0.8773	0.6943	0.8142	0.909	0.9331	null	0.9178	0.9511	0.935	0.9091	0.8065	0.9146	0.7681	0.869	0.9145	0.7456	0.6767	0.8219	0.8534	0.8258	0.8962	0.9007	0.9346	0.8466	0.9363	0.8119	0.9288	0.9043	0.911	0.7905	0.8462	0.845	0.9373	0.6335
0.5116	0.2052	0.1068	0.0763	0.191	0.1867	0.1595	0.3314	0.0824	0.2039	0.1075	0.0848	0.1538	0.0744	0.2984	0.1758	0.3173	0.3087	0.2401	0.1694	0.2615	null	0.0527	0.4265	0.1568	0.193	0.2099	0.2561	0.1829	0.1867	0.124	0.0522	0.3314	0.1674	0.0252	0.2043	0.187	0.2062	0.073	0.1886	0.1025	0.3051	0.1187	0.0787	0.1712	0.1712	0.1955	0.1418	0.1329	0.1829
null	1	1	1	1	1	1	1	1	1	1	1	1	1	1	1	1	1	1	1	null	null	1	1	1	1	1	1	1	null	null	1	1	null	1	1	null	1	1	1	1	1	1	1	1	0.986	1	1	1	1
1	1	0.6021	0.9118	1	0.674	0.8398	1	1	1	0.8487	1	0.8763	0.7725	1	0.9043	1	0.9182	0.9156	1	1	1	1	0.7744	0.9094	0.8938	0.8453	0.8253	0.8848	1	1	1	0.7868	1	1	0.8107	1	0.9182	1	0.93	0.9321	0.7646	1	0.7406	0.9001	0.9278	0.9415	0.9001	1	1
0.0894	0.0783	0.1041	0.0766	0.1506	0.065	0.1509	0.0712	0.0935	0.0849	0.1307	0.0924	0.0998	0.128	0.1043	0.1474	0.0819	0.1414	0.1223	0.1492	0.063	0.0088	0.1102	0.0958	0.11	0.0738	0.0695	0.0826	0.1533	0.0497	0.1598	0.091	0.0405	0.0719	0.119	0.0916	0.0642	0.0743	0.1624	0.0725	0.1098	0.1332	0.0882	0.0684	0.1276	0.0924	0.0752	0.0882	0.1182	0.1393
0.7986	0.743	0.8066	0.8164	0.7277	0.8195	0.7701	0.8515	0.763	0.7877	0.6996	0.782	0.7783	0.7688	0.7684	0.7171	0.8177	0.7504	0.7305	0.7228	0.7693	0.8363	0.7913	0.8201	0.7241	0.8428	0.7876	0.8365	0.6862	0.85	0.644	0.7906	0.8943	0.7561	0.6712	0.7359	0.8515	0.8089	0.6551	0.7535	0.7562	0.788	0.7839	0.8203	0.7374	0.7826	0.7009	0.7172	0.7189	0.7476
0.112	0.1787	0.0893	0.107	0.1217	0.1155	0.079	0.0773	0.1436	0.1274	0.1697	0.1256	0.1219	0.1032	0.1273	0.1354	0.1004	0.1082	0.1472	0.128	0.1677	0.1549	0.0986	0.0841	0.1659	0.0834	0.1429	0.0809	0.1605	0.1004	0.1961	0.1184	0.0652	0.172	0.2099	0.1725	0.0842	0.1167	0.1825	0.174	0.134	0.0787	0.1278	0.1113	0.135	0.125	0.2239	0.1945	0.1629	0.113
0.1915	0.1677	0.1802	0.3613	0.2661	0.2143	0.2042	0.2711	0.3601	0.2094	0.2438	0.2005	0.2029	0.2438	0.1658	0.3128	0.1366	0.1932	0.1968	0.3312	0.2381	0.097	0.2057	0.2492	0.1278	0.1896	0.2281	0.2406	0.1325	0.1214	0.0538	0.1388	0.2131	0.2123	0.1214	0.2529	0.2947	0.2308	0.1691	0.3027	0.3027	0.283	0.1587	0.1313	0.1983	0.22	0.1983	0.1049	0.2661	0.317
0.8972	0.9083	0.8856	0.9477	0.9456	1	0.8561	0.8811	0.9294	0.9372	0.866	0.9156	0.912	0.9558	0.9365	0.919	0.9389	0.9282	0.8553	0.9196	0.8987	1	0.9218	0.9728	0.927	0.9465	0.9162	0.9296	0.9611	0.9191	0.9567	0.8238	0.8916	0.9398	0.9191	0.9261	0.9144	0.9217	0.9683	0.9252	0.9283	0.9665	0.8813	0.9105	0.9846	0.9025	0.9294	0.8633	0.9329	0.9547
1	1	1	1	1	1	1	1	1	1	0.9809	1	1	1	1	1	1	1	1	1	1	1	1	1	1	1	1	1	1	1	1	1	1	1	1	1	1	0.9908	1	1	1	1	1	1	1	1	1	1	1	1
0.0221	0.0181	0.0721	0.0338	0.0606	0.1323	0.0536	0.0324	0.0352	0.0746	0.1143	0.1323	0.0718	0.0338	0.0433	0.0133	0.0515	0.0596	0.1017	0.0377	0	null	0.1178	0.0354	0.0601	0.0477	0.1623	0.0672	0.0692	0.0242	0.1498	0.1087	0.0394	0	0.2605	0.1185	0.0536	0.0687	0.061	0.0746	0.0221	0.0266	0.032	0.0902	0.1395	0.1032	0.0524	0.1902	0.0658	0.0527
0.1053	0.024	0.0152	0.0213	0	0	0.0386	0.0116	0.051	0.0149	0.031	0.0456	0.0101	0.0057	0	0.0208	0.0433	0.0087	0.1185	0.0338	null	null	0.0033	0	0	0.0184	0	0	0	0	0	0	0	0	0	0.0323	0.0051	0.0173	0.0221	0	0.0061	0.059	0.0146	0	0	0.0421	0.0243	0.0209	0.0309	0.0068
0.7626	0.8725	0.7382	0.7709	0.8129	0.9818	0.8169	0.7154	0.4775	0.6957	0.5535	0.6331	0.5311	0.9625	0.6115	0.7232	0.9567	0.8964	0.7645	0.8905	null	null	0.8675	0.8313	0.5988	0.7659	0.8472	0.9727	0.4108	0.8331	0.9052	0.9291	0.8004	0.7278	0.203	0.6085	0.6175	0.9634	0.9571	0.6726	0.8578	0.8045	0.3264	1	0.5835	0.9189	0.8329	0.8731	0.7971	0.963
0.1231	0.0623	0.1944	0.1895	0.1613	0.0182	0.1002	0.233	0.4464	0.238	0.3622	0.3213	0.3372	0.0318	0.3769	0.2202	0	0.0725	0.066	0.0591	null	null	0.1092	0.148	0.2894	0.1841	0.1228	0.0273	0.3889	0.1669	0.0534	0.0709	0.1996	0.2722	0.797	0.3593	0.2977	0.0193	0.0082	0.3274	0.1152	0.0985	0.5207	0	0.292	0.039	0.1219	0.07	0.172	0.0302
0.0091	0.0413	0.0522	0.0183	0.0258	0	0.0443	0.04	0.0251	0.0513	0.0533	0	0.1216	0	0.0116	0.0358	0	0.0224	0.051	0.0166	null	null	0.02	0.0208	0.1118	0.0316	0.03	0	0.2003	0	0.0413	0	0	0	0	0	0.0796	0	0.0127	0	0.0209	0.038	0.1383	0	0.1245	0	0.0209	0.036	0	0
0.9951	1	0.9929	1	1	1	0.9919	1	1	1	1	1	1	1	0.9936	0.9921	1	1	1	0.9957	1	null	1	1	1	1	0.9896	1	1	1	1	0.991	1	1	1	0.985	0.9919	1	1	1	0.9938	1	1	1	0.9825	1	0.9825	1	1	0.9885
0.0051	0.0143	0.0044	0.0211	0.0128	0.0102	0.0085	0.0067	0.0088	0.0031	0.0167	0	0	0.0107	0	0	0.0049	0.0077	0	0.0025	0	null	0.0105	0	0.013	0	0.0058	0.004	0	0	0.0113	0.0335	0	0.0363	0	0.0178	0.0107	0.0122	0.0074	0.0159	0.0042	0.008	0.011	0.0147	0.0094	0.0134	0	0	0.0345	0.0036
1	0.9816	1	0.9799	0.9938	0.9759	0.9922	0.9893	1	0.9952	1	1	1	0.99	0.9933	1	1	0.997	1	0.9966	null	null	1	1	1	1	1	0.9921	0.9298	1	1	0.9752	0.9669	1	1	0.9779	0.9921	0.9921	0.9841	0.9917	1	1	1	1	0.9928	0.9948	1	1	0.9866	1
1	1	1	0.994	1	1	1	1	1	1	1	0.9884	1	1	1	0.9926	1	1	1	1	null	1	1	1	1	1	1	1	1	1	1	0.9922	1	1	1	0.9905	1	1	1	1	1	1	1	1	1	1	1	1	0.9766	1
0	0	0	0	0.0249	0	0.0441	0	0.0107	0.0056	0	0.0195	0	0	0	0	0	0	0.0563	0.016	null	null	0.0038	0.0206	0.0206	null	0	0	null	0	0	0	0	null	null	0.0147	0.0072	0	0.0128	0	0.0195	0.0261	0.0289	0	0	0	0.0185	0	0	0.0124
0.0308	0	0	0	0	0	0	0.0836	0	0.1786	null	0	0.0873	0	0	0.1371	0	0	0.4963	0.1007	null	null	0.027	0.0061	0.0378	0.0662	0.015	0	0	0	null	0	null	null	null	0	0	0	0.0914	0	0	0	0	0.0666	0.1097	0	0	0.0783	0.5283	0.1065
0.9692	1	1	1	1	1	1	0.9164	1	0.8214	null	1	0.9127	1	1	0.8629	1	1	0.5037	0.8993	null	null	0.973	0.9939	0.9622	0.9338	0.985	1	1	1	null	1	null	null	null	1	1	1	0.9086	1	1	1	1	0.9334	0.8903	1	1	0.9217	0.4717	0.8935
0.9927	1	0.993	1	1	1	0.9936	1	0.9872	0.9947	1	1	1	1	0.9923	1	1	1	1	1	1	null	0.9947	1	1	0.9733	1	1	1	1	1	1	0.954	null	1	1	1	1	0.976	1	1	1	1	0.98	1	1	1	0.9824	1	1
1	1	1	1	1	1	1	1	1	0.9954	1	0.9938	1	1	1	1	1	1	1	1	1	null	1	0.9971	1	0.9919	0.9837	1	1	1	1	1	1	1	1	1	1	1	1	1	1	1	1	1	1	1	1	1	1	1
0.2627	0.3124	0.476	0.5534	0.5216	0.5318	0.5534	0.1592	0.2325	0.6346	0.8503	0.0956	0.2286	0.6301	0.5579	0.3804	0.3124	0.5478	0.1592	0.4145	null	null	0.6543	0.1889	0.476	0.4053	0.476	0.264	0.4151	0.3622	0.1712	0.2923	0.6543	null	null	0.6688	0.4209	0.5318	0.4378	0.7518	0.2495	0.4711	0.4114	0.4639	0.6755	0.4955	0.476	0.46	0.6023	0.6375
0.7373	0.6876	0.524	0.4466	0.4784	0.4682	0.4466	0.8408	0.7675	0.3654	0.1497	0.9044	0.7714	0.3699	0.4421	0.6196	0.6876	0.4522	0.8408	0.5855	null	null	0.3457	0.8111	0.524	0.5947	0.524	0.736	0.5849	0.6378	0.8288	0.7077	0.3457	null	null	0.3312	0.5791	0.4682	0.5622	0.2482	0.7505	0.5289	0.5886	0.5361	0.3244	0.5045	0.524	0.54	0.3977	0.3625
1	0.9447	0.9606	1	0.9804	0.9694	0.9831	1	0.9359	0.9894	1	1	1	0.9455	1	0.9378	1	1	0.9893	0.9935	1	1	1	0.9602	1	0.9295	1	0.986	0.9759	1	1	0.9474	0.9759	1	1	1	1	1	0.9911	0.9648	0.9901	0.9562	0.9799	0.9709	1	0.9745	1	1	1	0.9844
0.7652	0.5456	1	1	0.5072	1	1	0.7554	1	0.6121	null	0.8536	0.6069	0.643	1	0.7554	0.5627	0.867	0.7201	0.627	null	null	1	0.7827	1	0.7446	0.7132	0.5272	1	0.4855	null	1	0.6536	null	null	0.4069	0.6317	0.4778	0.7554	null	0.5571	0.4069	null	0.6155	0.5785	0.8499	0.5456	0.7743	1	0.733
0.2973	0.2366	0.5242	0.2824	0.2561	0.3692	0.1469	0.2519	0.464	0.7779	null	0.4347	0.2819	0.2384	0.2406	0.2747	0.1867	0.4089	0.1712	0.2292	null	null	0.2229	0.2127	0.4818	0.3664	0.4107	0.3667	0.2088	0.2866	0.091	0.5319	0.271	null	null	0.2482	0.236	0.2415	0.2398	null	0.3519	0.1712	0.2052	0.5304	0.4524	0.4058	0.0967	0.5099	0.7518	0.3552
0	0	0	0	0	0	0	0	0	0	0	0	0	0	0	0	0	0	0	0	null	null	0	0	0	0	0	0	0	0	0	0	0	null	0	0	0	0	0	0	0	0	0	0	0.0363	0	0	0	0	0
1	1	1	1	1	1	1	1	1	1	1	1	1	1	1	1	1	1	1	1	null	null	1	1	1	1	1	1	1	1	1	1	1	null	1	1	1	1	1	1	1	1	1	1	0.9637	1	1	1	1	1
0.9868	0.9445	0.9732	0.9365	0.9284	0.988	0.8904	0.9691	0.8877	0.8556	0.849	1	0.9241	0.9798	0.8966	0.9077	0.9204	0.8971	0.8213	0.9241	1	1	0.9412	0.9914	0.9425	0.9257	1	0.9924	0.9602	0.9384	0.8855	0.9453	1	1	0.9036	0.7945	0.9776	0.9067	0.7376	0.9547	0.9762	0.9623	0.7969	0.9836	0.7868	0.909	0.8324	0.9761	0.9077	1
0.0132	0.0555	0.0268	0.0635	0.0716	0.012	0.1096	0.0309	0.1123	0.1444	0.151	0	0.0759	0.0202	0.1034	0.0923	0.0796	0.1029	0.1787	0.0759	0	0	0.0588	0.0086	0.0575	0.0743	0	0.0076	0.0398	0.0616	0.1145	0.0547	0	0	0.0964	0.2055	0.0224	0.0933	0.2624	0.0453	0.0238	0.0377	0.2031	0.0164	0.2132	0.091	0.1676	0.0239	0.0923	0
1	1	1	1	1	1	1	1	1	1	1	1	1	1	1	1	1	1	1	1	1	1	1	1	1	1	1	1	1	1	1	1	1	1	1	1	1	1	1	1	1	1	1	1	1	1	1	1	1	1
0.8964	0.9419	0.9727	0.968	0.959	0.9892	0.9647	0.9826	0.956	0.9614	0.9627	0.9502	0.9636	0.9771	0.9546	0.9424	0.9589	0.979	0.9321	0.9673	0.9681	0.7705	0.97	0.9318	0.8861	0.9528	0.9092	0.9695	0.8898	0.9687	0.9645	0.9633	0.9703	0.8941	0.9176	0.9284	0.9714	0.9495	0.9496	0.9618	0.9551	0.9699	0.9059	0.9718	0.9354	0.945	0.9376	0.971	0.9541	0.9495
0.1036	0.0581	0.0273	0.032	0.041	0.0108	0.0353	0.0174	0.044	0.0386	0.0373	0.0498	0.0364	0.0229	0.0454	0.0576	0.0411	0.021	0.0679	0.0327	0.0319	0.2295	0.03	0.0682	0.1139	0.0472	0.0908	0.0305	0.1102	0.0313	0.0355	0.0367	0.0297	0.1059	0.0824	0.0716	0.0286	0.0505	0.0504	0.0382	0.0449	0.0301	0.0941	0.0282	0.0646	0.055	0.0624	0.029	0.0459	0.0505
1	0.972	0.9906	0.9938	0.9916	1	0.9853	0.9944	1	1	1	1	0.9871	1	1	1	1	1	1	0.985	1	1	1	1	0.9806	0.9885	1	0.9947	1	1	1	1	0.9798	1	1	1	0.9895	1	1	1	1	1	1	0.9825	1	0.9864	1	1	1	1
1	1	1	1	1	1	0.9977	1	1	1	0.9977	0.9957	1	1	1	1	1	0.9986	0.9978	1	0.9925	1	1	1	1	1	1	1	1	1	1	1	1	0.9977	1	1	1	1	1	1	1	1	1	1	1	1	1	1	1	1
0.9511	0.979	0.9693	0.9256	0.9714	0.9781	0.96	0.9867	0.9831	0.9644	0.9754	0.9918	0.9693	0.9459	0.921	0.9549	0.9755	0.9818	0.9689	0.9618	1	null	0.921	0.9899	1	0.9435	0.9092	0.9758	0.9571	1	0.9729	0.9578	0.9582	0.9156	0.9078	0.9254	0.9755	0.9815	0.9739	0.9913	0.9835	0.9708	0.9565	0.9789	0.9611	0.9717	0.977	0.9882	0.9274	0.985
0.9096	0.9245	0.9361	0.9448	0.901	0.952	0.9567	0.9841	0.946	0.9291	0.9551	0.9413	0.9713	0.941	0.9716	0.9603	0.9442	0.9516	0.9226	0.948	null	null	0.9307	0.957	0.9272	0.9312	0.9447	0.9644	0.9696	0.8186	0.9754	0.9617	0.9375	null	null	0.9496	0.9605	0.9728	0.9701	0.9701	0.9539	0.9434	0.957	0.9347	0.9615	0.9329	0.9631	0.9508	0.9551	0.9263
0.8676	0.844	0.9142	0.9162	0.7942	0.6401	0.8776	0.655	0.7567	0.8019	0.818	0.8629	0.8271	0.8384	0.7333	0.9065	0.9206	0.8155	0.8318	0.8496	0.7925	0.9045	0.8899	0.8166	0.8834	0.8167	0.7256	0.9189	0.8624	null	0.7371	0.7143	0.8729	0.7872	0.8453	0.6682	0.9355	0.9025	0.5809	0.6868	0.8523	0.9048	0.8489	0.6738	0.746	0.6291	0.5954	0.7875	0.865	0.7782
0.1324	0.156	0.0858	0.0838	0.2058	0.3599	0.1224	0.345	0.2433	0.1981	0.182	0.1371	0.1729	0.1616	0.2667	0.0935	0.0794	0.1845	0.1682	0.1504	0.2075	0.0955	0.1101	0.1834	0.1166	0.1833	0.2744	0.0811	0.1376	null	0.2629	0.2857	0.1271	0.2128	0.1547	0.3318	0.0645	0.0975	0.4191	0.3132	0.1477	0.0952	0.1511	0.3262	0.254	0.3709	0.4046	0.2125	0.135	0.2218
0.9065	0.8688	0.9177	0.9245	0.9005	1	0.9003	0.8864	0.9091	0.8928	0.9445	0.9112	0.8343	0.8502	0.9005	0.878	0.8578	0.8218	0.9474	0.9371	1	0.8765	0.9089	0.9378	0.7395	0.9175	0.8885	0.9095	0.8949	null	0.8855	0.9132	0.9613	0.9022	0.9731	0.9421	0.9215	0.8889	0.9173	0.8578	0.8833	0.8761	0.9034	0.8622	0.9039	0.9613	0.8606	0.8887	0.8833	0.8765
0.5025	0.5183	0.541	0.7021	0.3656	0.4783	0.7293	0.791	0.6875	0.6952	0.6627	0.6954	0.6189	0.8963	0.7381	0.456	0.2953	0.7158	0.6661	0.5091	null	null	0.6502	0.7971	0.5608	0.4988	0.6696	0.5889	0.6581	0.7333	0.6254	0.8698	0.873	null	null	0.6322	0.3882	0.5453	0.541	0.6627	0.4853	0.6478	0.4063	0.8006	0.5849	0.7253	0.6481	0.6111	0.5625	0.6051
null	1	1	1	1	1	1	1	1	1	1	1	1	1	1	1	1	1	1	1	null	null	1	1	1	1	1	1	1	null	1	1	1	null	null	1	0.9673	1	1	1	1	1	1	1	1	1	1	1	1	1
0	0	0	0	0	0	0	0	0	0	0	0	0	0	0	0	0	0	0	0	0	0	0	null	null	0	null	0	0	null	0	0	0	0	0	0	0	null	0	0	0	0	0	0	0	0	0	0	0	0
1	1	1	1	1	1	1	1	1	1	1	1	1	1	1	1	1	1	1	1	1	1	1	null	null	1	null	1	1	null	1	1	1	1	1	1	1	null	1	1	1	1	1	1	1	1	1	1	1	1
1	0.4222	0.7213	0.66	0.8023	0.4564	1	0.318	0.577	0.7476	0.5995	0.7629	0.8093	0.4665	0.647	0.8831	1	0.4605	0.7325	0.5149	0.2186	0.0654	1	null	null	0.7927	0.3287	0.8304	0.8951	1	0.5392	0.3287	0.7907	0.7755	0.3126	0.8004	0.718	null	0.4564	1	0.595	0.6785	0.918	0.7618	0.9601	0.7415	0.7448	0.2717	0.472	0.7415
1	1	1	1	0.9933	1	1	0.9942	0.9978	0.998	1	1	0.9925	0.9963	0.9978	1	0.9941	1	1	1	1	1	0.9955	0.9885	1	1	1	0.9942	1	1	1	1	1	1	1	1	1	1	1	1	1	0.9937	1	1	1	1	1	1	0.9817	0.9942
1	1	1	1	0.9727	1	1	1	1	1	1	1	1	1	1	1	1	1	1	1	null	null	1	1	1	1	1	1	1	1	1	1	1	1	1	1	1	1	1	1	1	1	1	1	1	1	1	1	1	0.7719
null	0.1547	0.1773	0.2542	0.1583	0.1819	0.1392	0.1773	0.1447	0.1542	0.2112	0.241	0.2065	0.161	0.175	0.1571	0.1803	0.1475	0.1595	0.204	0.1082	0.2061	0.1333	0.1783	0.1587	0.1532	0.1958	0.1543	0.1141	0.1752	0.1803	0.3243	0.1968	0.1546	0.1442	0.148	0.1146	0.2061	0.1803	0.1711	0.1497	0.1573	0.1582	0.1919	0.172	0.1516	0.1741	0.1725	0.1756	0.103
0	0.0482	0.0579	0.0863	0.0378	0.0424	0.0475	0.0357	0.0459	0.049	0.0644	0.0915	0.0532	0.0407	0.0558	0.0508	0.0612	0.0394	0.046	0.049	0.0293	0.0591	0.0337	0.043	0.0339	0.027	0.0444	0.0395	0.0252	0.0516	0.0602	0.0685	0.0425	0.0505	0.0465	0.0376	0.0276	0.0462	0.0502	0.0459	0.0411	0.0516	0.0551	0.0593	0.0447	0.0632	0.052	0.0515	0.061	0.0417
0.1599	0.2311	0.2342	0.2257	0.1892	0.185	0.2469	0.1547	0.2326	0.2349	0.2127	0.2404	0.1895	0.1989	0.2272	0.2299	0.2261	0.1973	0.2121	0.1771	0.1968	0.2084	0.207	0.1953	0.2003	0.1608	0.1768	0.1983	0.1918	0.2107	0.2532	0.152	0.1703	0.236	0.2314	0.2022	0.2046	0.1734	0.2058	0.2037	0.215	0.2635	0.2516	0.2322	0.2009	0.289	0.2182	0.2421	0.2418	0.2718
0.9068	0.9589	0.9463	0.9502	0.9339	0.9681	0.9455	0.9685	0.9566	0.9523	0.9671	0.9729	0.9399	0.9294	0.9598	0.9717	0.9463	0.9634	0.9608	0.9416	0.973	1	0.9275	0.812	0.8669	0.9097	0.8996	1	0.9802	0.9816	0.9416	0.9422	1	0.9932	0.9885	0.9473	0.917	0.933	0.907	0.9253	0.8992	0.9371	0.9231	0.9291	0.9089	0.9019	0.9239	0.8938	0.9191	0.9834
0.0932	0.0411	0.0537	0.0498	0.0661	0.0319	0.0545	0.0315	0.0434	0.0477	0.0329	0.0271	0.0601	0.0706	0.0402	0.0283	0.0537	0.0366	0.0392	0.0584	0.027	0	0.0725	0.188	0.1331	0.0903	0.1004	0	0.0198	0.0184	0.0584	0.0578	0	0.0068	0.0115	0.0527	0.083	0.067	0.093	0.0747	0.1008	0.0629	0.0769	0.0709	0.0911	0.0981	0.0761	0.1062	0.0809	0.0166
0.7964	0.7657	0.8964	0.7055	0.8368	0.8578	0.7742	0.9337	0.7291	0.7867	0.6584	0.7154	0.7904	0.6821	0.7154	0.898	0.7586	0.8555	0.7511	0.8294	null	null	0.8787	0.9477	0.7571	0.7904	1	0.8341	0.6798	0.8953	0.819	0.7033	0.7657	1	0.7657	0.9075	0.6819	0.798	0.828	0.7511	0.8386	0.8673	0.8169	0.7418	0.7195	0.7299	0.6812	0.8469	0.8673	0.6909
0.9784	1	1	1	1	1	0.959	0.8647	1	1	1	1	0.9763	1	1	1	1	1	0.9293	1	null	null	1	1	1	1	1	1	0.8976	1	1	1	1	1	1	1	1	0.9698	1	1	1	1	0.9714	0.9613	0.9763	1	1	1	1	1
0.4896	0.3709	0.4564	0.3537	0.5009	0.1996	0.6116	0.4444	0.3165	0.3722	0.6897	0.4294	0.3165	0.3781	0.5063	0.4387	0.6294	0.4099	0.6243	0.3879	1	1	0.4138	0.3934	0.6758	0.3691	0.2901	0.2501	0.3982	0.7354	0.7181	0.4809	0.7725	1	0.6837	0.6931	0.2228	0.4273	0.6294	0.8065	0.6035	0.428	0.5215	0.4666	0.3436	0.4025	0.6617	0.6758	0.7765	0.2486
1	1	0.9828	0.9846	0.9922	1	0.9917	0.9961	1	0.9924	0.9823	0.9893	0.9909	1	1	1	1	0.9964	0.994	0.9802	1	1	0.9829	0.9935	1	0.9942	1	1	1	1	1	0.9867	1	1	1	0.9901	0.9932	0.9962	0.9919	0.9897	1	0.9915	1	0.9943	0.9877	0.9909	1	1	0.993	1
0.679	0.679	1	0.9195	1	1	1	0.7174	0.927	0.954	0.6286	0.8008	0.8231	0.6426	0.8894	0.7824	1	0.8598	0.7174	0.7604	null	null	1	0.8088	0.8639	1	0.679	0.8462	null	null	null	null	0.7719	null	null	0.7057	0.8231	null	1	1	0.7333	0.5789	1	1	0.8988	0.7719	0.8779	1	null	0.8088
0.0883	0.1095	0.191	0.1972	0.2833	0.2501	0.1718	0.0913	0.1199	0.2545	0.0725	0.1677	0.1152	0.1038	0.118	0.0947	0.2279	0.1139	0.0883	0.0812	null	null	0.1251	0.1919	0.148	0.1049	0.099	0.1301	0.0944	0.2043	0.0506	0.1138	0.2351	0.1673	null	0.1507	0.1731	0.0391	0.1352	0.1567	0.0865	0.0607	0.1829	0.2442	0.174	0.1462	0.1872	0.2259	0.0382	0.0405
0.06	0.0621	0	0.0272	0	0	0	0.0894	0.0249	0.0279	0.1827	0.11	0.0806	0.0609	0.0494	0.0333	0	0.0309	0.077	0.0654	null	null	0	0.0912	0.0408	0	0.0512	0.0482	0.0537	0	0.0221	0.0516	0.1195	0.1243	null	0.0881	0.0777	0.0454	0	0	0.0402	0.0818	0	0	0.0407	0.0942	0.0491	0	0.0758	0.2083
0.9777	1	1	1	1	1	1	1	1	0.9924	0.9794	1	0.987	1	1	0.9748	0.9563	0.9875	1	0.9861	1	null	0.9927	0.9722	1	1	1	1	0.9911	0.9828	1	1	1	1	1	1	0.9826	1	1	0.9631	1	1	0.9846	0.9835	1	0.9254	1	0.9507	1	1
1	1	0.9867	0.9473	0.9702	1	0.9503	0.9059	1	0.9857	0.9246	0.9757	0.9737	1	0.9134	0.9487	0.9602	0.9481	1	0.9755	1	1	0.9408	0.9695	0.9847	0.9244	0.9765	0.9728	0.9704	0.9851	1	0.9261	0.9532	0.9433	1	0.8909	0.912	0.7879	0.8643	0.9416	0.9724	1	0.9871	1	1	0.933	1	1	1	0.9761
0.8975	0.9137	0.9498	0.8769	0.8237	0.9064	0.9484	0.7685	0.9698	0.9485	0.8689	0.8676	0.806	0.8252	0.9101	0.8988	0.9578	0.9248	0.9781	0.9503	1	1	0.7984	0.9437	0.8348	0.8679	0.9536	0.9376	0.9287	0.9372	1	0.8503	0.8074	0.9323	0.9219	0.8416	0.8606	0.7588	1	1	0.8992	0.9326	0.9012	0.9685	0.9619	0.8147	0.9167	0.6701	0.792	0.925
0.009	0	0.0051	0.0021	0.01	0.0137	0.0017	0.0098	0.0066	0.0074	0.0056	0.0065	0.0053	0.0061	0.0065	0.0049	0.0088	0.0142	0.0105	0.011	null	null	0.0164	0.0167	0.0303	0.0126	0.0179	0.0123	0	0	0.0161	0.0256	0.004	0.0211	0	0.014	0.0064	0.0088	0.0117	0.0694	0.0238	0.0014	0.0191	0.0148	0.0165	0.0174	0.0061	0.0036	0.0297	0.0116
0.9879	1	1	1	1	1	0.9876	1	1	0.9859	1	1	1	1	0.9963	1	0.993	0.9958	1	0.9835	1	1	1	1	1	0.996	0.9941	1	1	1	1	1	1	1	1	0.9922	0.9822	0.9951	1	1	1	1	1	0.991	1	1	0.9919	0.9885	1	0.9899
0.1951	0.3182	0.2417	0.1982	0.1632	0.1871	0.1137	0.1237	0.2256	0.2329	0.1069	0.1435	0.2184	0.2026	0.1963	0.0704	0.0614	0.1716	0.0735	0.11	0.0852	0.0636	0.1619	0.5336	0.1403	0.2473	0.0829	0.3256	0.1424	0.2013	0.1212	0.1916	0.1914	0.1446	0.0844	0.1706	0.1178	0.0542	0.1551	0.0979	0.0859	0.1521	0.1233	0.2437	0.2243	0.2035	0.1219	0.1129	0.1125	0.2792
0.8049	0.6818	0.7583	0.8018	0.8368	0.8129	0.8863	0.8763	0.7744	0.7671	0.8931	0.8565	0.7816	0.7974	0.8037	0.9296	0.9386	0.8284	0.9265	0.89	0.9148	0.9364	0.8381	0.4664	0.8597	0.7527	0.9171	0.6744	0.8576	0.7987	0.8788	0.8084	0.8086	0.8554	0.9156	0.8294	0.8822	0.9458	0.8449	0.9021	0.9141	0.8479	0.8767	0.7563	0.7757	0.7965	0.8781	0.8871	0.8875	0.7208
1	1	1	1	1	0.9896	1	1	1	1	1	1	1	1	1	1	1	1	1	1	1	1	0.9718	1	1	1	1	1	1	1	1	1	1	1	1	1	1	1	1	1	1	1	1	1	1	1	1	1	1	0.9859
0.0156	0.0257	0	0	0.0424	0.0245	0.0785	0.0119	0.0524	0	0.014	0.038	0	0.0647	0.0238	0.056	0.0245	0.0156	0.0283	0.0186	0	null	0.0479	0.0629	0.0484	0.038	0.049	0	0.0647	null	0.0401	null	null	0	0	0	0.0229	0.0081	0	0.0315	0.0147	0.0201	0.0647	0.0269	0.0733	null	null	0.0427	0.0647	0.0345
0.0057	0.0127	0	0.0244	0	0	0.0101	0.0348	0.0042	0.0186	0.0137	0.0097	0	0	0.0107	0	0	0.0024	0.034	0.0155	0.0955	0.0254	0.0213	0.016	0.0138	0	0.0087	0	0	0.0174	0.013	0.0156	0.0119	0.0808	0.0278	0.0236	0.012	0	0.0267	0.0072	0.0069	0.0081	0.009	0.0069	0.0105	0.0159	0.0171	0	0	0.0147
0.9943	0.9873	1	0.9756	1	1	0.9899	0.9652	0.9958	0.9814	0.9863	0.9903	1	1	0.9893	1	1	0.9976	0.966	0.9845	0.9045	0.9746	0.9787	0.984	0.9862	1	0.9913	1	1	0.9826	0.987	0.9844	0.9881	0.9192	0.9722	0.9764	0.988	1	0.9733	0.9928	0.9931	0.9919	0.991	0.9931	0.9895	0.9841	0.9829	1	1	0.9853
1	1	1	1	1	null	1	1	1	1	1	1	1	1	1	1	1	0.9831	1	1	null	null	1	1	0.9644	1	1	1	1	null	1	1	1	null	null	1	1	1	1	1	1	1	1	1	1	1	1	1	1	1
0.609	0.4933	0.3995	0.4999	0.4274	0.5388	0.4378	0.345	0.4172	0.307	0.2803	0.3476	0.4512	0.5353	0.4313	0.3487	0.5388	0.4586	0.2195	0.3547	null	null	0.609	0.3326	0.6187	0.4822	0.5388	0.5446	0.5881	0.5388	0.3528	0.675	0.5881	0.2176	null	0.6035	0.3274	0.5446	0.5415	0.3814	0.422	0.445	0.345	0.6261	0.4742	0.468	0.4459	0.3528	0.609	0.5055
1	1	1	1	1	1	1	1	1	1	1	1	1	1	1	1	1	1	1	1	null	null	1	1	1	1	1	1	1	1	1	1	1	null	null	1	1	1	1	1	1	1	1	1	1	1	1	1	1	1
1	1	1	1	1	1	1	1	1	1	1	1	1	1	1	1	1	1	1	1	null	null	1	1	1	1	1	1	1	1	1	1	1	1	null	1	1	1	1	1	1	1	1	1	1	1	1	1	1	1
0.9665	1	0.9328	1	0.9167	1	1	0.8558	0.959	0.9526	1	0.9652	1	1	0.961	0.9509	0.9575	0.9873	0.899	0.9509	null	null	1	1	1	0.9276	1	1	1	1	1	0.9291	0.8675	1	null	0.9738	0.9829	0.9328	1	0.7934	1	1	0.9544	0.9593	0.9509	0.9518	0.7916	1	1	0.9665
1	1	1	1	1	1	1	1	1	1	1	1	1	1	1	1	1	1	1	1	null	null	1	1	1	0.9636	1	1	1	null	1	1	1	null	null	1	1	1	1	1	1	1	1	1	1	1	1	1	1	1
0.8831	0.9478	0.9643	0.9358	0.9384	1	0.9735	0.971	0.9666	0.9288	null	0.9097	0.9568	0.9969	null	0.87	0.9318	0.9408	0.8962	0.9917	null	null	0.9704	0.519	0.8694	0.9495	0.9201	0.9717	0.7421	null	0.881	0.9596	null	null	null	0.8962	0.9466	0.9497	0.9219	0.8962	0.9017	0.9746	0.852	0.9786	0.9505	0.964	0.8591	0.9318	0.8908	0.996
0.1169	0.0522	0.0357	0.0642	0.0616	0	0.0265	0.029	0.0334	0.0712	null	0.0903	0.0432	0.0031	null	0.13	0.0682	0.0592	0.1038	0.0083	null	null	0.0296	0.481	0.1306	0.0505	0.0799	0.0283	0.2579	null	0.119	0.0404	null	null	null	0.1038	0.0534	0.0503	0.0781	0.1038	0.0983	0.0254	0.148	0.0214	0.0495	0.036	0.1409	0.0682	0.1092	0.004
0.0376	0.0103	0.0087	0.0063	0.0084	0.0076	0.0063	0.0035	0.0077	0.0082	0.0073	0.0062	0.0043	0.0037	0.0085	0.0124	0.0191	0.0062	0.0037	0.0118	0.0023	0.0016	0.009	0.0125	0.0197	0.0068	0.0081	0.0021	0.0029	0.0075	0.0156	0.006	0.0033	0.0052	0.0036	0.0128	0.0086	0.0146	0.0131	0.0137	0.0263	0.005	0.0152	0.0056	0.0135	0.0165	0.0074	0.0078	0.01	0.0043
0.9624	0.9897	0.9913	0.9937	0.9916	0.9924	0.9937	0.9965	0.9923	0.9918	0.9927	0.9938	0.9957	0.9963	0.9915	0.9876	0.9809	0.9938	0.9963	0.9882	0.9977	0.9984	0.991	0.9875	0.9803	0.9932	0.9919	0.9979	0.9971	0.9925	0.9844	0.994	0.9967	0.9948	0.9964	0.9872	0.9914	0.9854	0.9869	0.9863	0.9737	0.995	0.9848	0.9944	0.9865	0.9835	0.9926	0.9922	0.99	0.9957
0.8819	0.6175	0.8967	0.8776	0.8448	0.8972	0.9008	0.7863	0.8329	0.8423	0.8288	0.8605	0.7171	0.7812	1	1	0.9325	0.822	0.7285	0.7545	1	0.1877	1	0.9607	0.9901	0.856	0.8706	0.8244	0.8075	0.7579	0.7677	0.6791	0.5857	0.912	0.6941	0.8243	0.7767	0.8187	0.8008	0.7341	0.8651	0.8732	0.8641	0.8746	0.8509	0.8776	0.9674	0.8878	0.7553	0.5385
0.1655	0.066	0.1038	0.0726	0.0844	0.0366	0.1322	0.0449	0.0666	0.1051	0.0451	0.164	0.0727	0.037	0.0311	0.06	0.2093	0.0475	0.0249	0.0516	0.0243	0.0077	0.0419	0.2871	0.0848	0.1216	0.1641	0.0393	0.1027	0.036	0.0774	0.049	0.025	0.0341	0.0453	0.1251	0.068	0.1599	0.1134	0.0411	0.0712	0.0789	0.0838	0.0582	0.1832	0.2375	0.0723	0.1169	0.0526	0.0416
0.0384	0.0588	0.0188	0.0136	0.0247	0.0082	0.0249	0.0192	0.0194	0.0326	0.0156	0.0409	0.0481	0.0164	0	0	0.0228	0.0148	0.0166	0.021	0	0.0864	0	0.0171	0.0009	0.0339	0.0364	0.0142	0.0399	0.0204	0.0389	0.0388	0.0345	0.0118	0.0549	0.0395	0.0301	0.0544	0.041	0.027	0.0152	0.0145	0.0182	0.0117	0.0406	0.0461	0.0034	0.0261	0.0269	0.0496
1	0.9649	0.9869	0.9859	0.9934	0.9878	0.9781	0.993	0.9942	0.9947	1	1	0.9738	0.9889	0.989	0.9796	0.9809	0.9871	0.9924	1	1	0.9765	0.9897	1	0.9831	0.9918	1	0.9926	1	1	0.9954	1	0.9924	0.9963	1	0.9941	0.9807	1	0.9865	0.9877	0.9944	1	1	1	1	0.9811	1	1	0.9926	0.9803
0.8899	0.6949	0.483	0.7904	0.7686	0.8259	0.5324	0.82	0.4269	0.554	0.6235	0.7192	0.2837	0.6781	0.5957	0.5976	0.8829	0.5576	0.2523	0.7489	null	null	0.6409	0.6992	0.8849	0.2782	0.6184	0.4237	0.4315	0.6549	0.8586	0.8675	0.5705	null	null	0.543	0.4705	0.8336	0.7357	0.8623	0.6986	0.5838	0.7522	0.5222	0.4767	0.6124	0.5097	0.8397	0.4059	0.8233
0.1101	0.3051	0.517	0.2096	0.2314	0.1741	0.4676	0.18	0.5731	0.446	0.3765	0.2808	0.7163	0.3219	0.4043	0.4024	0.1171	0.4424	0.7477	0.2511	null	null	0.3591	0.3008	0.1151	0.7218	0.3816	0.5763	0.5685	0.3451	0.1414	0.1325	0.4295	null	null	0.457	0.5295	0.1664	0.2643	0.1377	0.3014	0.4162	0.2478	0.4778	0.5233	0.3876	0.4903	0.1603	0.5941	0.1767
0.668	0.6949	0.5417	0.5267	0.4062	0.6429	0.4672	0.6922	0.5618	0.5751	0.5549	0.6036	0.5611	0.6862	0.5833	0.6349	0.4991	0.7088	0.6364	0.6012	0.8789	1	0.5458	0.248	0.5986	0.5262	0.5905	0.3095	0.7453	0.8245	0.608	0.7403	0.6458	0.8512	0.7927	0.6258	0.647	0.4348	0.72	0.7725	0.7083	0.3121	0.7945	0.7278	0.6811	0.5917	0.7461	0.8162	0.7443	0.6521
0.332	0.3051	0.4583	0.4733	0.5938	0.3571	0.5328	0.3078	0.4382	0.4249	0.4451	0.3964	0.4389	0.3138	0.4167	0.3651	0.5009	0.2912	0.3636	0.3988	0.1211	0	0.4542	0.752	0.4014	0.4738	0.4095	0.6905	0.2547	0.1755	0.392	0.2597	0.3542	0.1488	0.2073	0.3742	0.353	0.5652	0.28	0.2275	0.2917	0.6879	0.2055	0.2722	0.3189	0.4083	0.2539	0.1838	0.2557	0.3479
0.0815	0.1276	0.1787	0.1211	0.3923	0.2339	0.1956	0.1805	0.1794	0.1494	0.164	0.0593	0.2089	0.2481	0.1479	0.3026	0.1319	0.2144	0.3304	0.2082	0.1956	null	0.2883	0.2473	0.1404	0.2026	0.2941	0.1724	0.3499	0.2648	0.2685	0.0637	0.1012	0.1745	0.0886	0.277	0.1729	0.1814	0.1689	0.1807	0.3023	0.2488	0.225	0.203	0.2047	0.1089	0.145	0.119	0.2004	0.0969
0.0252	0.1138	0.0717	0.0565	0.069	0.0262	0.0775	0.1274	0.1283	0.0735	0.091	0.1865	0.0895	0.0887	0.0544	0.1307	0.0676	0.0557	0.1273	0.1019	0.1309	0.2928	0.087	0.053	0.2009	0.0669	0.0693	0.0765	0.0858	0.2283	0.0601	0.0599	0.0749	0.0219	0.137	0.0059	0.0507	0.0569	0.0385	0.0271	0.1187	0.055	0.06	0.0898	0.118	0.0834	0.0852	0.0664	0.0315	0.1204
0.3737	0.2929	0.3671	0.3195	0.6266	0.2716	0.3059	0.2846	0.2147	0.3384	0.2716	0.4768	0.4272	0.2621	0.4077	0.3833	0.2955	0.2794	0.3179	0.3457	null	null	0.2794	0.3286	0.2103	0.1345	0.1357	0.1727	0.2185	0.3321	0.4272	0.6597	0.3587	null	null	0.0728	0.3158	0.2819	0.2929	0.4723	0.3695	0.2716	0.3833	0.5203	0.4703	0.5986	0.4531	0.3321	0.5986	0.3016
1	0.9924	0.9681	0.9916	0.9901	0.9844	1	1	1	0.9943	0.9868	0.99	0.9803	0.9904	0.9931	1	1	0.9854	0.9713	0.9932	null	1	0.9896	0.9919	1	1	1	0.9863	0.9899	1	1	0.98	1	1	1	1	0.984	1	1	1	1	1	0.984	1	0.9843	1	1	1	0.9449	0.9923
1	1	1	1	1	1	1	1	1	1	1	1	0.9633	1	1	1	1	1	1	1	null	null	1	0.9915	1	1	1	1	1	1	1	1	1	1	1	1	1	1	1	1	1	1	1	1	1	1	1	1	1	1
0.0133	0.0114	0.0051	0	0.0053	0	0	0	0	0.004	0	0	0.0153	0.009	0	0.0049	0	0.0038	0	0	0	0	0	0.0049	0	0.0045	0	0.0126	0	0	0.0062	0	0	0.007	0	0.0122	0	0.011	0.0245	0	0.005	0.0363	0	0	0	0	0	0.0074	0.0169	0
0.9867	0.9886	0.9949	1	0.9947	1	1	1	1	0.996	1	1	0.9847	0.991	1	0.9951	1	0.9962	1	1	1	1	1	0.9951	1	0.9955	1	0.9874	1	1	0.9938	1	1	0.993	1	0.9878	1	0.989	0.9755	1	0.995	0.9637	1	1	1	1	1	0.9926	0.9831	1
0.966	1	0.9873	0.9707	1	1	0.9868	1	1	0.9841	0.9636	0.9751	0.9694	1	0.972	1	1	0.9821	1	0.9825	1	null	0.9266	0.9681	0.9608	0.9616	1	0.9569	1	1	1	1	0.9102	1	0.8742	0.9515	0.9815	0.9764	1	0.9741	0.983	0.9499	0.988	0.9655	0.9913	0.9723	1	1	1	1
0.959	1	0.9839	0.9294	0.965	1	0.9106	0.924	0.9576	0.9434	0.9611	0.9317	0.9189	0.9386	0.9473	0.9823	0.9547	0.9354	0.9605	1	null	null	0.9362	0.9915	0.9492	0.9764	0.9359	0.9703	0.9469	1	0.9426	1	0.8987	null	null	0.9207	0.9561	0.9047	0.9794	0.9751	0.9655	0.9709	0.9467	0.9265	0.9372	0.9213	0.8833	0.9678	0.948	0.8479
0.5349	0.8247	0.7737	0.3905	0.773	null	0.84	0.2702	0.7157	0.665	0.5382	0.8978	0.8354	0.9401	0.8765	0.9152	1	0.7669	0.8697	0.9044	null	null	0.5688	0.5732	0.7221	0.9032	0.8132	0.9109	0.6015	null	0.575	0.6161	null	null	null	0.8629	0.9126	0.8553	0.8854	0.6327	0.682	0.8137	0.2591	0.7239	0.7459	0.7693	0.8801	0.7205	null	0.9124
1	1	0.9359	0.8977	1	null	1	0.9394	0.976	0.9606	1	1	1	1	1	1	0.958	0.9365	1	1	1	null	1	1	1	1	0.97	0.958	1	null	1	1	null	null	null	0.961	0.9716	0.9792	1	1	0.9774	0.9799	0.9658	1	0.9135	0.9433	0.9319	0.9454	0.8795	1
0.9563	0.9617	0.9613	0.9519	0.9568	0.9589	0.9616	0.9771	0.9736	0.9754	0.9517	0.9688	0.9745	0.9664	0.9709	0.9642	0.9619	0.9538	0.9655	0.9754	null	null	0.9697	0.972	0.9671	0.9732	0.9678	0.9775	0.9319	0.9586	0.9624	0.9746	0.9725	0.9621	0.9011	0.9564	0.9644	0.9639	null	null	0.9644	0.9696	0.9638	0.9479	0.9475	0.9505	null	null	null	0.9543
1	1	1	1	0.9944	1	1	1	1	0.9961	1	1	0.9981	1	1	1	1	1	1	1	1	1	1	1	1	1	1	1	1	1	1	1	1	1	1	1	1	1	1	1	0.9973	1	1	1	1	1	1	1	1	1
0.0275	0.1052	0.0267	0.104	0.0319	0.0518	0.0268	0.1161	0.0621	0.0779	0.059	0.0288	0.0981	0.0226	0.1286	0.0703	0.2086	0.073	0.0435	0.0451	0.0849	null	0.0766	0.0532	0.1136	0.0531	0.1088	0.1511	0.0392	0.0598	0.0952	0.0276	0.031	0.0311	0.0528	0.1481	0.0737	0.0567	0.0786	0.2241	0.0993	0.0433	0.0797	0.1019	0.0546	0.0776	0.125	0.2136	0.1255	0.0944
0.1045	0.2054	0.1726	0.1214	0.2331	0.2204	0.0907	0.3172	0.2029	0.2218	0.1717	0.1675	0.3237	0.0775	0.2749	0.2365	0.2913	0.147	0.1921	0.0986	0.4045	null	0.197	0.205	0.3104	0.1795	0.4087	0.2042	0.2828	0.2269	0.3764	0.1248	0.112	0.2697	0.2933	0.2654	0.14	0.1608	0.1741	0.5069	0.3224	0.2491	0.2671	0.2501	0.2614	0.1796	0.3828	0.2294	0.365	0.1771
0.2964	0.2309	0.2612	0.2737	0.2415	0.2692	0.3544	0.1699	0.1865	0.2736	0.2458	0.1948	0.3232	0.3677	0.1699	0.2524	0.5709	0.2676	0.2037	0.182	0.1476	0.2496	0.2558	0.6001	0.2758	0.2767	0.4034	0.3495	0.3163	0.4863	0.3068	0.3153	0.1902	0.158	0.2904	0.3568	0.3672	0.2904	0.2196	0.2668	0.2822	0.1997	0.3243	0.2201	0.4834	0.4541	0.2904	0.3643	0.1059	0.2227
0.9907	1	1	0.9795	0.9918	1	1	1	1	0.9713	0.9891	1	1	0.991	1	1	0.9919	0.9943	1	0.9836	1	1	1	0.9871	1	0.9758	0.9953	0.9886	1	1	0.9803	0.9919	0.9845	1	1	1	0.997	0.9923	1	1	0.9923	1	1	0.9698	0.9915	1	0.961	0.9914	0.9842	1
0.6656	0.5946	0.5212	0.6357	0.5927	0.3769	0.6447	0.6194	0.5085	0.5388	0.5332	0.5314	0.6307	0.5587	0.7075	0.5212	0.5842	0.6953	0.5314	0.6275	0.3769	null	0.5595	0.6199	0.7229	0.5847	0.6377	0.5624	0.6357	0.5877	0.529	0.6166	0.6548	null	null	0.6302	0.6421	0.6104	0.5258	0.6676	0.6807	0.5142	null	0.6001	0.5629	0.5701	0.5896	0.5921	0.3496	0.5958
0	0	0	0	0	0	0	0	0.0092	0	0	0	0	0	0	null	0	0	null	0	null	null	0	0	0	0	0	0	0	null	0	0	0	null	null	0	0	0	0	0	0	0	0	0.0174	0	0	0	0	0	0
0	0	0	0	0	0	0	0	0	0	0	0	0	0	0	null	0	0	null	0	null	null	0	0	0	0	0	0	0	null	0	0	0	null	null	0	0	0	0	0	0	0	0	0	0	0	0	0	0	0
0.0599	0	0	0	0	0	0	0	0.0153	0	0	null	0	0	0	0	0	0	null	0	null	null	0	0	0	0.0053	0	0.0028	0	0	0	0	0	null	null	0.0108	0.0038	0	0	0	0	0	0	0	0	0	0	0	0	0
0.0835	0.0711	0.0391	0.11	0.075	0.0539	0.0422	0.1023	0.0432	0.0856	0.1459	0.0961	0.157	0.0787	0.0564	0.0377	0.0877	0.129	null	0.0523	null	null	0.108	0.0792	0.1102	0.0971	0.1231	0.0366	0.0623	0.1203	0.1283	0.0581	0.015	null	null	0.233	0.0548	0.0631	0.0992	0.0706	0.0598	0.0277	0.0693	0.0787	0.1397	0.2154	0.5969	0.1215	0.3471	0.0757
0.4835	0.4538	0.4055	0.5186	0.4178	0.5291	0.5661	0.5753	0.5731	0.4578	0.2598	0.4632	0.5696	0.4425	0.3636	0.3691	0.4235	0.3706	0.5368	0.5392	null	null	0.3968	0.4872	0.5172	0.4353	0.4542	0.5261	0.5688	0.6161	0.4558	0.3843	0.4471	null	null	0.3468	0.5225	0.43	0.4605	0.5041	0.5237	0.456	0.4495	0.3787	0.4694	0.3977	0.3497	0.3358	0.4431	0.5135
0.8825	0.9207	0.7997	0.8235	0.8444	0.9082	0.8411	0.806	0.843	0.807	0.9465	0.8587	0.8577	0.9083	0.9282	0.792	0.7259	0.831	0.7166	0.8184	null	null	0.8558	0.7481	0.8772	0.8366	0.84	0.8634	0.8329	1	0.8494	0.8361	0.8064	null	null	0.9174	0.7814	0.8821	0.8897	0.8768	0.8357	0.8241	0.8928	0.9328	0.8625	0.8427	0.8459	0.8264	0.8865	0.8177
1	1	1	1	0.9853	1	1	0.9725	1	1	1	1	1	0.9881	1	1	1	1	1	1	null	null	1	1	1	1	1	1	1	1	1	1	1	null	1	1	1	1	0.9922	1	1	1	1	1	1	1	0.9759	1	1	1
0.5708	0.5871	0.5229	0.5604	0.5401	0.3053	0.4511	0.311	0.3833	0.4996	0.2165	0.3792	0.5004	0.3403	0.4731	0.5229	0.4916	0.4407	1	0.4916	null	null	0.3589	0.3999	0.4596	0.364	0.5919	0.5194	0.4916	null	0.6351	0.4085	null	null	null	0.6592	0.5653	0.4085	0.3362	0.5301	0.5725	0.5189	0.5517	0.293	0.3433	0.4594	0.3767	0.3128	0.392	0.4773
1	0.9915	1	1	1	1	1	1	1	1	1	1	1	1	1	1	1	1	1	0.9928	null	1	1	0.9934	1	1	1	1	1	1	1	1	1	null	1	1	1	1	1	1	1	1	1	1	1	1	1	1	1	1
0.988	0.9662	0.9593	0.9635	0.9845	1	0.9728	0.9379	0.9677	0.9888	0.9515	0.9904	0.9819	0.9842	0.9873	0.988	0.9641	0.9539	0.9371	0.9652	null	1	0.982	0.9715	0.9688	0.9535	0.9716	0.9735	1	0.7978	1	1	0.9681	null	1	0.969	0.9695	1	0.9678	0.9781	0.9849	0.9721	1	0.9691	0.9741	0.9899	0.983	1	1	0.95
0.8813	0.5008	0.6199	0.7309	0.9312	null	0.7497	0.6232	0.7483	0.8738	null	0.8656	0.5709	0.79	0.8635	0.7861	0.6692	0.581	null	0.7661	null	null	0.7592	0.7344	0.6268	0.6599	0.7519	0.7804	1	null	1	1	0.7622	null	null	0.3299	0.8232	1	0.7259	0.8786	0.7574	0.6137	1	0.6671	0.7026	0.9109	0.7208	null	null	0.6281
0.9256	0.9708	0.9439	0.9138	0.8439	1	0.932	0.9169	0.9211	0.9326	1	0.9453	0.9794	0.9495	0.9327	0.9618	0.9352	0.9436	1	0.903	null	1	0.9474	0.9295	0.9529	0.9204	0.928	0.9197	0.958	1	0.9623	0.8469	0.909	null	null	0.9872	0.8779	0.95	0.9291	0.8722	0.9594	0.9621	0.9207	0.9476	0.9483	0.9143	0.9625	1	0.9447	0.93
0.0191	0.0119	0.0547	0.0239	0.0468	0.0561	0.0221	0	0.0212	0.0239	0	0.0256	0.021	0	0.057	0.0179	0.0146	0.0393	null	0.0358	null	null	0.0644	0.0382	0.0664	0.025	0.044	0.0127	0.0321	null	0.025	0	0	null	null	0.078	0.0154	0.0154	0.0524	0.078	0.0262	0.0215	0.057	0.0205	0.0274	0.0131	0	0.0534	0.1583	0.0488
1	0.9886	0.9763	1	1	1	0.9897	1	0.9784	0.9931	1	1	0.9929	1	0.9839	1	1	0.9585	1	0.9917	null	null	1	0.982	0.9804	0.9927	0.9881	1	1	1	1	1	0.9615	null	null	0.962	1	1	0.9903	1	0.9823	1	0.9809	1	1	0.9941	0.9806	1	1	1
1	0.9876	0.9805	0.9654	0.9162	1	0.9768	0.9629	0.9579	1	1	0.9799	0.9757	1	1	1	1	0.9478	1	0.9742	null	null	0.9343	0.9678	0.9945	0.9788	0.9824	1	1	null	0.9617	1	1	null	null	0.9799	0.9903	0.9644	0.9533	0.8708	1	1	1	1	0.9902	0.9813	1	1	1	0.9825
0.0152	0.0274	0.0059	0.0017	0.0165	0.0206	0.006	0.0287	0.0052	0.014	0.0268	0.0179	0.0044	0.0202	0.0235	0.0049	0.0161	0.0077	0.0147	0.0083	0.0061	0.0271	0.0111	0.0203	0.0145	0.022	0.0253	0.0091	0.0122	0	0.0338	0.0037	0.0011	0.0498	0.0064	0.0325	0.007	0.0096	0.0166	0.0157	0.0229	0.0041	0.0108	0.0251	0.0138	0.0325	0.0553	0.0229	0.0471	0.0153
0.9848	0.9726	0.9941	0.9983	0.9835	0.9794	0.994	0.9713	0.9948	0.986	0.9732	0.9821	0.9956	0.9798	0.9765	0.9951	0.9839	0.9923	0.9853	0.9917	0.9939	0.9729	0.9889	0.9797	0.9855	0.978	0.9747	0.9909	0.9878	1	0.9662	0.9963	0.9989	0.9502	0.9936	0.9675	0.993	0.9904	0.9834	0.9843	0.9771	0.9959	0.9892	0.9749	0.9862	0.9675	0.9447	0.9771	0.9529	0.9847
0.0817	0.1042	0.1081	0.1202	0.131	0.0765	0.0926	0.1134	0.1312	0.0858	0.0941	0.0845	0.1034	0.0938	0.1172	0.1136	0.0861	0.0907	0.0927	0.0851	0.0905	0.2229	0.0909	0.1408	0.1022	0.1265	0.1117	0.1002	0.1163	0.0947	0.1232	0.0882	0.0688	0.09	0.1035	0.1413	0.0996	0.0791	0.1149	0.1201	0.1237	0.1132	0.1056	0.1101	0.1129	0.151	0.1618	0.087	0.1412	0.1366
0	0	0.004	0.0062	0.0068	0	0	0	0	0	0.0114	0	0	0.0041	0.0106	0	0	0.0024	0	0	0.018	0	0	0	0.0027	0	0	0.0072	0	0	0.0125	0.005	0	0	0	0	0.0056	0	0	0.0055	0	0.0049	0	0	0.0205	0.0056	0.0051	0	0	0.0072
0.0489	0.1066	0.1245	0.1545	0.0499	0.0946	0.1625	0.083	0.1238	0.0841	0.1566	0.1927	0.1107	0.0658	0.0868	0.1566	0.0883	0.0889	0.1312	0.0742	0.317	null	0.073	0.1063	0.0741	0.1612	0.0895	0.0655	0.2088	0.07	0.222	0.0876	0.0629	0.0713	0.1049	0.0881	0.0494	0.1262	0.0341	0.1659	0.1463	0.1319	0.0956	0.0765	0.0774	0.0634	0.0583	0.0352	0.2004	0.0839
0.3564	0.7797	0.8004	0.7388	0.7096	0.5728	0.7864	0.5887	0.6609	0.9416	0.6978	1	0.7626	0.68	0.8871	0.9365	1	0.949	1	0.8116	1	null	0.6794	0.929	0.6669	0.7345	0.6883	0.4796	0.8598	0.7324	0.7774	0.8283	0.7474	0.7187	null	1	0.657	0.9153	0.799	1	0.8746	0.9264	1	0.6282	0.8495	0.5821	0.7991	0.4069	0.7965	0.666
0.5686	0.6756	0.6609	0.7323	0.8298	0.7262	0.5579	0.658	0.6108	0.9356	null	1	0.6781	0.6878	0.8156	0.8567	1	0.9433	1	0.8083	null	null	0.7068	0.8889	0.6958	0.4278	0.711	0.7977	0.5979	0.6536	0.4674	0.7382	0.6587	null	1	1	0.7623	0.9204	0.903	1	0.8236	0.944	1	0.735	0.8364	0.7428	0.7143	0.6205	0.5099	0.8123
0.9437	0.9816	0.9787	0.9575	0.9801	0.953	0.964	0.9541	0.9486	0.9957	0.964	1	0.9701	0.9632	0.99	0.9912	1	0.9957	1	0.9875	1	1	0.9746	0.9914	0.9663	0.9453	0.97	0.9427	0.9616	0.9784	0.9478	0.9836	0.9827	0.9741	1	1	0.9804	0.9906	0.9917	1	0.9786	0.9923	1	0.967	0.9906	0.9625	0.9903	0.9565	0.9601	0.9548
0.0813	0.0451	0.0512	0.1269	0.1028	0.1274	0.05	0.1046	0.0923	0.0713	0	0.075	0.0758	0.0835	0.0536	0.0617	0.0808	0.0823	0.0435	0.0609	null	null	0.0664	0.0764	0.0863	0.0468	0.0796	0.2118	0.0655	0.0527	0.0561	0.0521	0.0408	0.0415	0.163	0.0527	0.0707	0.1149	0.0813	0.0765	0.1149	0.1393	0.1082	0.1025	0.0579	0.126	0.0278	0.0816	0.0489	0.193
0	0.0452	0.0343	0.0192	0.0593	0.0155	0.0936	0.0117	0.0164	0	0.0143	0.0323	0	0.0106	0.0117	0	0.0259	null	0.0115	0.0418	0.0343	0	0.011	0.0606	0.048	0.0464	0.1396	0.0298	0.0446	0.0306	0.0663	0.0077	0.0365	0	0.0028	0.1099	0.0241	0.2541	0.245	0.0259	0.0169	0.0936	0.0513	0	0.1487	0.112	0.112	0.1957	0	null
0	0	0	0	0	0	0	0	0	0	0	0	0	0	0	0	0	0	0	0	0	null	0	0	0	0	0	0.0007	0	0	0	0	0	null	0	0	0	0	0	0	0	0	null	0.0013	0	0	0	0	0	0
0.9519	0.9225	0.957	0.9843	0.9597	0.9691	0.9588	0.9247	0.8948	0.853	0.8516	0.892	0.8677	0.9613	0.8825	0.9078	0.8876	0.9172	0.9396	0.9702	0.2788	null	0.9486	0.9876	0.9119	0.9553	0.9599	0.9877	0.9724	0.9744	0.9359	0.9576	0.9663	null	0.9479	0.9061	0.9613	0.9282	0.813	0.9818	0.9194	0.9365	null	0.9516	0.9316	0.8949	0.8661	0.9567	0.9573	0.9612
0	0	0	0	0	0	0	0	0	0	0	0	0	0	0	0	0	0	0	0	0	null	0	0	0.0046	0	0	0	0	0	0	0	0	null	0	0	0	0	0	0	0	0	null	0	0	0	0	0	0	0
0.0481	0.0775	0.043	0.0157	0.0403	0.0309	0.0412	0.0753	0.1052	0.147	0.1484	0.108	0.1323	0.0387	0.1175	0.0922	0.1124	0.0828	0.0604	0.0298	0.7212	null	0.0514	0.0124	0.0835	0.0447	0.0401	0.0116	0.0276	0.0256	0.0641	0.0424	0.0337	null	0.0521	0.0939	0.0387	0.0718	0.187	0.0182	0.0806	0.0635	null	0.0471	0.0684	0.1051	0.1339	0.0433	0.0427	0.0388
0.0066	0.0123	0.0044	0.002	0.0065	0.0011	0.003	0.0026	0.0092	0.0074	0.0046	0.0026	0.0032	0.0035	0.0031	0.005	0.002	0.0061	0.0038	0.0069	0	0	0.0033	0.0087	0.0228	0.0086	0.004	0.0013	0.0157	0	0.0185	0.0027	0.0008	0.0002	0.0009	0.0131	0.0064	0.0049	0.005	0.0036	0.0133	0.0011	0.0101	0.0056	0.0253	0.0246	0.0183	0.0043	0.0102	0.0085
0.9934	0.9877	0.9956	0.998	0.9935	0.9989	0.997	0.9973	0.9908	0.9926	0.9954	0.9974	0.9968	0.9965	0.9969	0.995	0.998	0.9939	0.9962	0.9931	1	1	0.9967	0.9913	0.9772	0.9914	0.996	0.9987	0.9843	1	0.9815	0.9973	0.9992	0.9998	0.9991	0.9869	0.9936	0.9951	0.995	0.9964	0.9867	0.9989	0.9899	0.9944	0.9747	0.9754	0.9817	0.9957	0.9898	0.9915
0.974	null	0.9057	0.8659	0.9501	0.9754	0.9674	0.9742	0.9677	0.9619	0.9311	0.9081	0.9312	null	0.9753	0.9413	0.9358	0.961	0.9459	0.9589	0.9449	null	0.9598	0.9693	0.9438	null	null	null	0.9562	0.9293	null	0.9475	0.9631	0.9639	0.9284	0.9337	0.9731	0.968	null	0.934	0.9652	0.9735	0.9511	0.9732	0.9652	0.9419	0.9641	0.9357	0.933	0.955
0.0341	0.1044	0.0795	0.0197	0.0375	0.041	0.0644	0.0627	0.0275	0.0631	0.0999	0.0229	0.0729	0.0331	0.0497	0.0517	0.0447	0.0505	0.0478	0.1334	0.0608	null	0.0441	0.0425	0.1228	0.0999	0.0181	0.0165	0.1663	0.0188	0.1011	0.0709	0.0458	0.0264	0.0573	0.0459	0.0856	0.0366	0.0366	0.112	0.102	0.0463	0.0449	0.07	0.1142	0.0831	0.0622	0.1208	0.0806	0.1267
0.707	1	1	1	1	1	1	1	1	1	0.9478	null	1	1	1	1	1	1	1	0.9768	1	null	1	1	1	0.9837	1	1	1	null	1	0.9815	1	null	null	1	1	1	1	1	1	1	null	0.9601	1	1	1	0.9718	1	1
0.9895	1	1	1	1	1	1	1	1	1	0.9957	1	1	1	1	1	1	1	1	0.9978	1	1	1	1	1	0.9989	1	1	1	1	1	0.9991	1	1	1	1	1	1	1	1	1	1	1	0.998	1	1	1	0.9976	1	1
1	0.9935	0.997	0.9926	0.998	1	0.9912	1	1	0.9918	1	1	0.9944	1	0.9992	0.9941	1	0.9968	1	0.9978	1	1	0.9918	0.9942	1	0.9943	0.9954	0.9978	0.9826	1	1	0.9935	0.9924	1	1	0.9939	0.9949	1	1	1	0.9957	1	0.9741	0.9959	0.9938	0.9942	1	1	0.9873	0.9955
0.0027	0.0117	0.001	0.0046	0.0045	0.003	0.0024	0.0031	0.0041	0.0066	0.0042	0.0051	0.0027	0.0055	0.0024	0.0042	0.003	0.0028	0.0018	0.0036	0.0001	0	0.0021	0.0052	0.0048	0.0039	0.0038	0.0004	0.0057	0.0022	0.0083	0.0015	0.0003	0.0015	0.0001	0.0045	0.0041	0.0036	0.0069	0.0013	0.0041	0.003	0.0042	0.0048	0.0117	0.0085	0.0095	0.0058	0.0062	0.0056
0.9973	0.9883	0.999	0.9955	0.9955	0.997	0.9976	0.9969	0.9959	0.9934	0.9958	0.9949	0.9973	0.9945	0.9976	0.9958	0.997	0.9972	0.9982	0.9964	0.9999	1	0.9979	0.9948	0.9952	0.9961	0.9962	0.9996	0.9943	0.9979	0.9917	0.9985	0.9997	0.9985	0.9999	0.9955	0.9959	0.9964	0.9931	0.9987	0.9959	0.997	0.9958	0.9952	0.9883	0.9915	0.9905	0.9942	0.9938	0.9944
0.0047	0.0024	0.0018	0.0014	0.0023	0.0098	0.0013	0	0.0027	0.0041	0	0.0119	0.0109	0.0128	0.0065	0.0064	0.0139	0.0022	0.0048	0.0066	0.0017	0	0.0021	0.0191	0.0049	0.002	0	0.0027	0.0027	0.0012	0.0025	0.0029	0.0028	0.0002	0	0.0043	0.0015	0.0034	0.0012	0	0	0.0018	0	0.002	0	0.0027	0.001	0.0189	0.0037	0.0097
0.9953	0.9976	0.9982	0.9986	0.9977	0.9902	0.9987	1	0.9973	0.9959	1	0.9881	0.9891	0.9872	0.9935	0.9936	0.9861	0.9978	0.9952	0.9934	0.9983	1	0.9979	0.9809	0.9951	0.998	1	0.9973	0.9973	0.9988	0.9975	0.9971	0.9972	0.9998	1	0.9957	0.9985	0.9966	0.9988	1	1	0.9982	1	0.998	1	0.9973	0.999	0.9811	0.9963	0.9903
1	0.9956	0.9799	0.9854	1	1	1	1	1	1	1	1	1	1	1	1	0.9887	0.9921	1	1	1	0.9369	1	1	1	1	1	0.9963	1	1	null	1	0.9967	1	1	1	1	1	1	1	1	1	1	0.9953	0.9915	0.9942	1	1	1	0.9947
0.9196	0.1761	0.4442	0.4997	0.1873	0.5042	0.2842	0.9554	0.3929	0.3733	0.4183	0.1321	0.2141	0.4068	0.1786	0.1019	0.3473	0.2444	0.1104	0.2574	0.618	0.4472	0.2718	0.6875	0.7328	0.6387	0.3929	0.6287	0.359	0.8097	null	0.5859	0.441	0.2474	0.1392	0.1824	0.4925	0.8191	0.0794	0.4084	0.699	0.0818	0.2124	0.2074	0.3603	0.7064	0.3086	0.6294	0.3348	0.1975
null	0.9272	0.5029	0.7888	0.8506	0.8292	0.7001	0.8759	0.8095	0.8697	null	null	0.5483	1	1	0.841	0.8957	1	0.9444	0.9425	0.8994	0.8335	0.9202	0.9025	0.8875	0.8697	0.9121	0.9279	0.8376	0.7845	0.8321	0.8875	1	0.9618	1	0.764	0.8522	1	0.8565	0.4214	0.8453	0.9719	0.7734	0.9303	0.8199	0.8947	0.8762	1	0.7914	null
0.9817	0.9876	0.9818	0.9814	0.9795	0.9715	0.9756	0.9829	0.9786	0.9838	0.9883	0.986	0.9858	0.9844	0.9935	0.9865	0.9813	0.9835	0.9874	0.9796	0.9867	0.9908	0.9818	0.9868	0.9918	0.9801	0.9784	0.9735	0.9914	0.9849	0.9848	0.9839	0.9802	0.9783	0.9901	0.9759	0.9787	0.9825	0.9844	0.9857	0.9862	0.9812	0.9801	0.9878	0.983	0.9595	0.9912	0.9837	0.9823	0.9761
0.9916	0.9968	0.9937	0.9942	0.995	0.9953	0.9987	0.9922	0.9968	0.9945	0.9963	0.9986	0.9957	1	0.991	0.9947	0.9942	0.9932	0.9935	0.9896	0.9892	1	0.9924	0.9948	0.9929	0.9923	0.9943	0.9968	1	0.9936	0.9981	0.9908	0.9967	0.9934	0.9915	0.9955	0.9945	0.9879	0.9969	0.9918	0.9938	0.9937	0.9927	0.9953	0.9936	0.9808	0.9954	0.995	0.993	0.9922
0.7877	0.8833	0.8194	0.8347	0.8612	0.9154	0.9667	0.775	0.9185	0.8288	0.8398	0.9435	0.8413	1	0.5211	0.7979	0.8366	0.8043	0.7526	0.771	0.6416	1	0.8024	0.8038	0.6533	0.8077	0.8568	0.9319	1	0.81	0.9266	0.7369	0.9023	0.8282	0.6465	0.8934	0.8569	0.701	0.8907	0.7211	0.7765	0.8192	0.8162	0.7918	0.8074	0.7824	0.7433	0.8421	0.8174	0.8363
1	1	0.999	1	0.9991	1	1	1	0.9989	0.9993	0.9986	1	0.9969	1	0.9988	1	1	0.9969	1	0.9985	1	1	0.9989	1	1	1	1	1	1	0.9947	0.9979	1	0.9991	0.9961	1	1	1	1	1	1	0.9989	0.9987	1	1	0.9987	0.9984	1	1	1	0.9916
0.0008	0	0.001	0.001	0.0003	0.0006	0	0.0014	0	0.0002	0.0017	0.0004	0	0.0013	0	0	0.001	0.0008	0.0016	0.0003	0	0	0	0	0	0.0012	0.0023	0	0	0	0	0	0	0	0	0.001	0.0005	0.0003	0	0	0	0.0016	0.0008	0	0	0	0.0015	0	0	0
0.0011	0.0025	0.0036	0.0016	0.0004	0.0008	0.0039	0.0012	0.002	0.0003	0	0.0006	0	0.0009	0	0	0	0.0019	0	0.0004	0	0	0.0009	0.0012	0	0	0	0.0028	0	0.0041	0	0	0	0.0042	0	0	0.0007	0.0005	0	0.0008	0	0.0011	0	0	0.0011	0	0	0	0.0035	0.0018
0.008	0	0.0047	0.0078	0.0033	0.0048	0	0.0142	0	0.0018	0.015	0.003	0	0.008	0	0	0.007	0.0072	0.0168	0.0029	0	0	0	0	0	0.0103	0.0319	0	0	0	0	0	0	0	0	0.0072	0.0037	0.0031	0	0	0	0.0192	0.0062	0	0	0	0.0147	0	0	0
0.01	0.0368	0.031	0.023	0.0042	0.006	0.0577	0.0219	0.0397	0.0023	0	0.0038	0	0.0113	0	0	0	0.0307	0	0.0088	0	0	0.0151	0.0327	0	0	0	0.0399	0	0.0824	0	0	0	0.0735	0	0	0.0047	0.0039	0	0.0166	0	0.0306	0	0	0.0177	0	0	0	0.0542	0.0228
0.9428	0.9273	0.9117	0.9379	0.9553	0.9255	0.9428	0.9496	0.9449	0.9428	0.9345	0.9292	0.9482	0.9134	0.9487	0.9511	0.9225	0.9394	0.9447	0.9458	0.9631	0.8937	0.9361	0.9594	0.9506	0.9368	0.9621	0.9507	0.9689	0.9567	0.9345	0.9094	0.927	0.9504	0.9193	0.9316	0.9299	0.9407	0.9196	0.9451	0.9367	0.9585	0.9373	0.9205	0.9309	0.9252	0.9446	0.9286	0.9567	0.9373
0.9868	0.9693	0.9744	0.9608	0.9737	0.9629	0.9735	0.9413	0.9506	0.9751	0.9821	0.9647	0.9843	0.9659	0.9924	0.9717	0.9884	0.9823	0.9728	0.9622	1	null	0.9745	0.9601	0.9811	0.9702	0.9785	0.9519	0.979	0.9503	0.953	0.9649	0.975	1	0.949	0.9685	0.9552	0.9843	0.9585	0.974	0.9737	0.9794	0.9598	0.971	0.9668	0.9669	0.9731	0.9779	0.9882	0.9719
0.0815	0.0993	0.0591	0.0763	0.095	0.0375	0.0698	0.0826	0.1025	0.0845	0.0631	0.0961	0.0643	0.0716	0.1126	0.0674	0.1031	0.0579	0.0691	0.0879	0.0585	0.0317	0.077	0.1986	0.1413	0.119	0.1144	0.0737	0.079	0.0514	0.1001	0.0566	0.0341	0.0418	0.0462	0.0938	0.081	0.1124	0.1025	0.0671	0.0776	0.095	0.118	0.109	0.1436	0.1382	0.1509	0.1367	0.1026	0.112
0.9185	0.9007	0.9409	0.9237	0.905	0.9625	0.9302	0.9174	0.8975	0.9155	0.9369	0.9039	0.9357	0.9284	0.8874	0.9326	0.8969	0.9421	0.9309	0.9121	0.9415	0.9683	0.923	0.8014	0.8587	0.881	0.8856	0.9263	0.921	0.9486	0.8999	0.9434	0.9659	0.9582	0.9538	0.9062	0.919	0.8876	0.8975	0.9329	0.9224	0.905	0.882	0.891	0.8564	0.8618	0.8491	0.8633	0.8974	0.888
0.9824	0.9505	0.9908	0.9729	0.9682	0.9797	1	0.9824	1	0.9833	1	0.9467	0.9298	1	0.9441	0.9657	1	0.9773	0.9911	0.9628	1	1	0.9391	1	0.9887	0.9511	1	1	1	0.9583	0.8838	1	0.9857	0.909	1	0.9369	0.9682	0.9633	0.9884	1	0.9658	0.9658	0.9558	0.9556	0.9764	0.9684	0.9787	1	1	0.9678
0.9417	0.9624	0.9143	0.9418	0.9747	0.8984	0.8904	0.9588	0.9529	0.9536	1	0.98	0.9688	0.9751	0.9592	0.8711	1	0.9594	0.9239	0.8738	1	null	0.893	1	0.9049	0.9631	0.9743	0.9677	0.9064	0.9537	0.9126	0.9177	0.9131	0.8881	1	0.854	0.7616	0.9407	0.9416	0.9623	0.9061	0.9366	0.9226	0.8362	0.874	0.8957	0.9753	0.9109	0.961	0.9657
0	0	0	0.0145	0.0294	0	0.0229	0.0355	0	0.0312	null	0	0	0.0251	0	0	0.0933	0	0.0169	0	null	null	0.0447	0.0604	0	0	0	0	0	null	null	0.114	0	0.0856	null	0.0541	0	0.0239	0	0.0355	0.0411	0.1337	0.0604	0.2047	0	0.079	null	0	null	0
0.9796	1	1	1	1	1	1	0.9842	1	1	null	0.9623	0.884	1	1	1	0.9868	0.9827	null	1	null	null	0.9879	0.9922	1	1	1	1	0.9661	null	0.9344	1	1	null	null	0.9468	0.9922	1	1	0.9739	1	1	0.9727	1	1	1	1	1	0.9413	0.9854
0.0204	0	0	0	0	0	0	0.0158	0	0	null	0	0.0484	0	0	0	0.0132	0.0173	null	0	null	null	0.0121	0.0078	0	0	0	0	0.0339	null	0.0656	0	0	null	null	0.0532	0.0078	0	0	0.0261	0	0	0.0273	0	0	0	0	0	0.0587	0.0146
0	0	0	0	0	0	0	0	0	0	null	0.0377	0.0676	0	0	0	0	0	null	0	null	null	0	0	0	0	0	0	0	null	0	0	0	null	null	0	0	0	0	0	0	0	0	0	0	0	0	0	0	0
1	1	1	1	1	1	1	1	1	1	1	1	1	1	1	1	1	1	1	1	null	null	1	1	1	1	1	1	1	1	1	1	1	null	1	1	1	1	1	1	1	1	1	1	1	1	1	1	null	1
0.976	1	1	0.9835	0.9338	1	0.8985	1	1	1	1	1	1	0.9588	1	0.8059	1	0.9842	1	1	null	null	0.9715	0.9848	1	0.9739	1	0.9715	1	1	null	1	1	null	null	1	1	1	1	1	1	1	1	1	0.9844	1	1	1	null	0.9601
0.7819	0.6875	0.6345	0.657	0.6968	0.7058	0.7019	0.5079	0.7186	0.7233	0.765	0.7024	0.5929	0.7743	0.6912	0.8009	0.8863	0.7164	0.6431	0.7944	null	null	0.7485	0.6604	0.8262	0.6661	0.6693	0.6283	0.6327	0.7127	0.6381	0.5952	0.674	null	null	0.7301	0.7294	0.7345	0.7118	0.5281	0.6934	0.6601	0.8145	0.7012	0.6061	0.7542	0.6514	0.6632	0.8128	0.7537
0.2181	0.3125	0.3655	0.343	0.3032	0.2942	0.2981	0.4921	0.2814	0.2767	0.235	0.2976	0.4071	0.2257	0.3088	0.1991	0.1137	0.2836	0.3569	0.2056	null	null	0.2515	0.3396	0.1738	0.3339	0.3307	0.3717	0.3673	0.2873	0.3619	0.4048	0.326	null	null	0.2699	0.2706	0.2655	0.2882	0.4719	0.3066	0.3399	0.1855	0.2988	0.3939	0.2458	0.3486	0.3368	0.1872	0.2463
0.0185	0.0874	0.016	0.0123	0.0352	0.0014	0.0181	0.0216	0.039	0.0236	0.0318	0.014	0.0247	0.0393	0.0422	0.0441	0.0239	0.0873	0.0619	0.0201	0.0248	0.0104	0.0276	0.0652	0.0332	0.0314	0.0756	0.0083	0.0242	0.0104	0.1171	0.0398	0.0078	0.0036	0.0266	0.0501	0.0221	0.046	0.0243	0.0354	0.0677	0.032	0.0437	0.0116	0.112	0.0962	0.1347	0.0899	0.0895	0.0167
0.9815	0.9126	0.984	0.9877	0.9648	0.9986	0.9819	0.9783	0.961	0.9764	0.9682	0.986	0.9753	0.9607	0.9578	0.9559	0.9761	0.9127	0.9381	0.9799	0.9752	0.9896	0.9724	0.9348	0.9668	0.9686	0.9244	0.9917	0.9758	0.9896	0.8829	0.9602	0.9922	0.9964	0.9734	0.9499	0.9779	0.954	0.9757	0.9646	0.9323	0.968	0.9563	0.9884	0.888	0.9038	0.8653	0.9101	0.9105	0.9833
0.0895	0.2603	0.0952	0.0725	0.0877	0.0309	0.0316	0.0526	0.0765	0.0831	0.0963	0.1582	0.1175	0.0406	0.1257	0.102	0.1037	0.1939	0.1022	0.0842	0.0484	0.0486	0.1206	0.1197	0.1242	0.085	0.3526	0.0913	0.0784	0.0515	0.275	0.1637	0.0923	0.0451	0.0624	0.1795	0.1289	0.1495	0.0601	0.0917	0.1798	0.1105	0.1378	0.0862	0.1834	0.2189	0.328	0.2333	0.2563	0.0942
1	1	1	1	1	1	1	1	1	1	1	1	1	1	1	1	1	1	1	1	1	1	1	1	1	1	1	1	1	1	1	1	1	1	1	1	1	0.9904	1	1	1	1	1	1	1	1	1	1	1	1
0.2115	0.4843	0.4913	0.365	0.5176	0.2511	0.3585	0.3945	0.2469	0.316	0.4109	0.1726	0.3892	0.0854	0.4459	0.3578	0.4575	0.5028	0.365	0.3195	null	null	0.2829	0.6168	0.3195	0.3874	0.2824	0.1065	0.2669	null	0.5778	0.1767	0.2384	0.6356	null	0.287	0.1806	0.2922	0.3051	null	0.5376	0.3024	0.3917	0.3816	0.1985	0.5278	0.2945	0.3415	0.4913	0.2482
0.2069	0.2183	0.1372	0.1695	0.2275	0.1482	0.2223	0.2117	0.1908	0.1979	0.1521	0.1761	0.1964	0.3128	0.1876	0.1776	0.2029	0.1786	0.1518	0.1936	0.1812	0.0061	0.2559	0.2462	0.2855	0.2829	0.2722	0.1443	0.21	0.3282	0.3715	0.215	0.0772	0.0574	0.1247	0.2829	0.1932	0.285	0.1773	0.1668	0.1533	0.1467	0.3067	0.2029	0.1847	0.2829	0.1763	0.2178	0.3074	0.2568
0.7931	0.7817	0.8628	0.8305	0.7725	0.8518	0.7777	0.7883	0.8092	0.8021	0.8479	0.8239	0.8036	0.6872	0.8124	0.8224	0.7971	0.8214	0.8482	0.8064	0.8188	0.1363	0.7441	0.7538	0.7145	0.7171	0.7278	0.8557	0.79	0.6718	0.6285	0.785	0.9228	0.9426	0.8753	0.7171	0.8068	0.715	0.8227	0.8332	0.8467	0.8533	0.6933	0.7971	0.8153	0.7171	0.8237	0.7822	0.6926	0.7432
0.6432	0.8381	0.7857	0.8059	0.6033	1	0.8049	0.869	0.6987	0.8517	0.888	1	0.636	0.7639	0.5679	0.8218	0.5515	0.8017	0.6484	0.6956	0.6504	null	0.6402	0.9607	0.8676	0.908	0.5928	0.6661	0.8661	0.6058	0.6103	0.7639	0.8243	0.7787	0.3568	0.7408	0.9291	0.6322	0.8108	0.636	0.6937	1	0.8743	0.7616	0.6294	0.6859	0.5889	1	0.8291	1
0.8533	0.9011	0.9187	0.9127	0.826	0.9658	0.9637	0.959	0.889	0.9163	0.9389	0.9359	0.9843	0.8664	0.8139	0.8302	0.8253	0.9362	0.9222	0.9677	0.8997	1	0.9594	0.6154	0.7593	0.8413	0.8224	0.7889	0.9427	0.9692	0.8643	0.9558	0.9175	0.9665	0.9578	0.8517	0.8992	0.8187	0.9453	0.7916	0.8687	0.9778	0.9233	0.8277	0.8704	0.7788	0.4256	0.9342	0.8873	0.8843
0.7952	0.7684	0.949	0.9232	0.8753	0.9534	0.9338	0.927	0.8531	0.9076	0.9593	0.9007	0.902	0.864	0.763	0.8678	0.9175	0.9226	0.9275	0.9241	0.8591	0.7384	0.9131	0.7005	0.9237	0.902	0.7715	0.8643	0.8925	0.9212	0.8251	0.9476	0.8865	0.9006	0.882	0.8973	0.921	0.8817	0.9564	0.8184	0.9027	0.948	0.9072	0.9096	0.8942	0.8097	0.5497	0.7629	0.8734	0.8596
0.9066	1	0.888	0.8626	0.7985	1	1	0.8638	1	0.8038	null	0.5811	1	0.7173	0.8263	1	0.8263	0.9426	1	0.9513	null	null	1	0.9027	1	0.8473	0.8694	1	0.8263	null	0.7279	1	1	0.856	1	1	1	0.888	0.8426	null	1	0.7374	0.8708	0.7919	0.908	1	0.8638	1	1	0.9469
0.2258	0.2342	0.1855	0.0977	0.1125	0.2416	0.0855	0.1221	0.0956	0.1276	0.1006	0.0744	0.0893	0.1967	0.0934	0.0971	0.4169	0.2034	0.1103	0.2225	0.0555	0	0.1392	0.2882	0.2943	0.1595	0.1328	0.1864	0.2301	0.0433	0.134	0.0924	0.1231	0.1852	0.1124	0.1107	0.1564	0.1152	0.1732	0.1202	0.0957	0.1532	0.2338	0.1796	0.1584	0.1904	0.338	0.1019	0.1337	0.2101
0.0297	0	0.0316	0.0204	0.0347	0	0	0.018	0	0.035	0.0508	0.0431	0	0.085	0.0188	0	0.1237	0.0175	0	0.0155	0	0	0	0.0451	0	0.035	0.0208	0	0.0625	0.0937	0.0581	0	0	0.0401	0	0	0	0.0145	0.036	0.0796	0	0.0654	0.0481	0.062	0.0196	0	0.0785	0	0	0.0154
0.3201	0.2962	0.1673	0.2148	0.2237	0.3202	0.1152	0.1788	0.1439	0.1756	0.1226	0.1439	0.2532	0.2301	0.3284	0.2079	0.1474	0.0893	0.1565	0.2265	0.1815	0	0.1452	0.2776	0.1518	0.1827	0.1848	0.3424	0.2336	0.2404	0.2113	0.1243	0.345	0.4748	0.1004	0.1557	0.2184	0.1961	0.1612	0.2276	0.2323	0.219	0.244	0.2328	0.2025	0.1855	0.4728	0.1066	0.1745	0.1729
1	1	0.8728	0.795	0.9366	0.6924	1	1	1	1	1	1	1	1	1	0.8936	1	0.8911	1	0.8805	0.7954	null	0.7929	1	1	0.7657	1	1	1	1	1	0.8617	1	1	1	1	1	1	1	1	1	1	1	1	0.8439	1	1	1	1	0.8154
1	1	0.9843	0.9506	0.9858	0.8822	1	1	1	1	1	1	1	1	1	0.9822	1	0.9919	1	0.9743	0.962	1	0.9732	1	1	0.9545	1	1	1	1	1	0.9852	1	1	1	1	1	1	1	1	1	1	1	1	0.9737	1	1	1	1	0.9699
0	null	0.0504	0.4019	0.0333	0.4432	0	0	0.0184	0	0	0	0	0.6293	0	0.0767	1	0	0	0.298	0.8751	null	0.0425	0	0.6375	0	0.4885	0.9627	0.0198	0	0.5601	0	0.389	0	0	0	0.0143	0.6936	0.6564	0	0	0	0.0077	0.7028	0.0275	0	0	0	0	null
1	null	0.9496	0.5981	0.9667	0.5568	1	1	0.9816	1	1	1	1	0.3707	1	0.9233	0	1	1	0.702	0.1249	null	0.9575	1	0.3625	1	0.5115	0.0373	0.9802	1	0.4399	1	0.611	1	1	1	0.9857	0.3064	0.3436	1	1	1	0.9923	0.2972	0.9725	1	1	1	1	null
0.0825	null	0.101	0.1292	0.0717	null	0.0802	0.022	0.0866	0.0912	0.09	0.1024	0.0396	0.09	0.0974	0.0407	null	0.1269	0.0582	0.1415	0	null	0.0999	0.1382	0.0811	0.0618	0.1801	0	0.0952	0.0366	0.1564	0.1269	0	0.1257	0.1024	0.1131	0.0641	0.0202	0.0724	0.0958	0.097	0	0.1009	0.3308	0.099	null	0.11	null	null	null
1	0.8613	0.986	0.9842	0.9388	1	1	0.8985	0.9741	0.9926	0.9768	1	0.9172	1	0.9556	0.972	1	1	0.9137	0.9408	1	1	0.9774	0.9647	0.98	0.9665	0.9388	0.9621	0.9382	0.9563	0.9665	0.9176	1	0.9648	1	0.9836	0.9755	1	1	0.9586	0.941	1	0.9805	0.9328	0.9657	1	1	1	1	null
0.3455	null	0.1438	0.1491	0.1761	null	0.2071	0.183	0.1409	0.2085	0.3	0.1155	0.3093	0.1184	0.1464	0.2576	0.0719	0.2514	null	0.038	0	null	0.2218	0.1623	0.1088	0.2271	0.1438	0.0071	0.1184	0.3702	0.2957	0.1007	0.1355	0.0629	0.1735	0.1491	0.1075	0.1876	0.036	0.1548	0.2149	0.1258	0.2055	0.3589	0.1483	null	0.5019	0.4018	0.4018	null
0.9978	1	1	0.9975	1	1	1	1	1	0.999	0.995	0.9962	1	0.9966	0.9979	0.9957	1	0.9975	1	1	1	null	1	1	1	1	1	0.9985	1	1	1	0.9929	1	1	1	1	1	0.9942	1	1	0.998	0.9971	0.9972	1	0.9983	0.9956	1	0.9959	1	1
0.0022	0	0	0.0025	0	0	0	0	0	0.001	0.005	0.0038	0	0.0034	0.0021	0.0043	0	0.0025	0	0	0	null	0	0	0	0	0	0.0015	0	0	0	0.0071	0	0	0	0	0	0.0058	0	0	0.002	0.0029	0.0028	0	0.0017	0.0044	0	0.0041	0	0
0	0	0	0	0	0	0	0	0	0	0	0	0	0	0	0	0	0	0	0	0	0	0	0	0	0	0	0	0	0	0	0	0	0	0	0	0	0	0	0	0	0	0	0	0	0	0	0	0	0
1	1	1	1	1	1	1	1	1	1	1	1	1	1	1	1	1	1	1	1	1	0.9953	1	1	1	1	1	1	1	1	1	1	1	1	1	1	1	1	1	1	1	1	1	1	1	1	1	1	1	1
0.0863	0.1	0.0614	0.0821	0.0702	0.0452	0.0534	0.0673	0.1074	0.0931	0.1716	0.1052	0.082	0.0509	0.0779	0.0878	0.1835	0.096	0.0567	0.0838	0.0773	0.1231	0.0852	0.0833	0.1707	0.0837	0.1527	0.0219	0.0901	0.0514	0.1832	0.0604	0.018	0.0697	0.0768	0.173	0.0511	0.078	0.0973	0.2068	0.1682	0.0278	0.1429	0.1246	0.1567	0.1783	0.1639	0.133	0.2077	0.0791
0.0173	0.0309	0.0138	0.0289	0.0102	0.0515	0.0024	0.0082	0.0023	0.0031	0	0.0176	0.0344	0.0196	0.017	0.0188	0.0296	0.0209	0.0064	0.0066	0	0	0.0028	0.0294	0.0081	0.0149	0.0399	0.0118	0.0167	0.0215	0.0278	0.0043	0.0284	0	0.0069	0.0066	0.0125	0.0144	0.0196	0.0026	0.0129	0.0051	0.0091	0.0297	0.0097	0.0131	0.0335	0.0544	0.0226	0.0355
1	1	1	0.997	1	1	0.9968	1	0.9967	0.9957	1	1	1	1	0.9962	0.9958	1	0.9978	0.9935	0.9964	1	null	0.9957	1	1	0.9959	0.996	1	0.9836	1	1	1	1	1	1	0.9909	0.9903	1	1	1	1	0.9972	1	1	1	1	1	1	1	1
1	1	1	1	1	1	1	1	1	1	1	1	1	1	1	1	1	1	1	1	1	null	1	1	1	1	1	1	1	1	1	1	1	1	null	1	0.9727	1	1	1	1	1	1	1	1	1	1	1	1	1
1	1	1	1	1	1	1	1	1	1	1	1	1	1	1	1	1	1	1	1	1	null	1	1	1	1	1	1	1	1	1	1	1	1	1	1	0.9969	1	1	1	1	1	1	1	1	1	1	1	1	1
1	0.9326	0.9755	0.9619	0.8694	1	0.8547	0.9405	0.9384	0.9726	0.7878	0.9379	0.9088	0.9429	0.8409	0.9537	1	1	1	0.9688	null	null	1	0.9139	0.9777	0.9684	0.9676	0.8774	0.8632	1	0.919	1	0.9193	0.8711	null	0.8785	0.9021	1	1	1	0.9028	0.9456	0.8535	0.9518	0.9458	0.9503	0.9606	1	0.7476	0.9408
1	0.9891	0.9942	0.9895	0.9657	1	0.9525	0.9897	0.9872	0.996	0.9725	0.9862	0.9839	0.9817	0.9833	0.992	1	1	1	0.9927	null	null	1	0.9736	0.9962	0.9933	0.994	0.9687	0.9593	1	0.9777	1	0.9885	0.9456	0.9327	0.9773	0.9878	1	1	1	0.9846	0.9909	0.9695	0.9855	0.9878	0.9878	0.9877	1	0.9662	0.9892
1	1	1	0.9833	0.9758	1	0.9634	0.9552	0.9751	0.9569	1	1	1	0.9534	0.9518	0.9629	0.8747	0.9857	0.8808	0.9527	null	null	1	1	1	0.9726	1	1	0.9327	1	1	0.9675	1	1	null	1	0.971	1	0.9632	1	1	0.9768	1	1	1	0.9034	0.9366	1	0.8821	1
1	1	1	0.9956	0.9944	1	0.9895	0.9927	0.9952	0.9939	1	1	1	0.9857	0.9957	0.9939	0.9877	0.9968	0.9913	0.9892	1	null	1	1	1	0.9943	1	1	0.9813	1	1	0.9903	1	1	1	1	0.9967	1	0.9949	1	1	0.9964	1	1	1	0.9763	0.9806	1	0.9869	1
0.1184	0.1404	0.1974	0.2193	0.1997	0.2554	0.2385	0.1511	0.1756	0.1312	0.1032	0.1766	0.1472	0.2451	0.0857	0.1516	0.0862	0.197	0.0667	0.1983	null	null	0.1501	0.2271	0.1466	0.1782	0.1578	0.1932	0.2141	0.1826	0.2316	0.2474	0.121	0.2893	null	0.1524	0.1083	0.1384	0.1296	0.0808	0.1329	0.144	0.161	0.2365	0.1878	0.1958	0.2471	0.1328	0.0997	0.1562
1	1	1	1	1	1	1	1	1	1	0.8104	0.9475	0.9162	1	1	1	1	1	1	1	1	null	1	1	1	1	1	0.981	1	1	1	0.9623	1	1	null	1	1	1	0.9574	1	1	1	1	1	1	0.9578	1	1	1	1
1	1	1	1	1	1	1	1	1	1	0.9798	0.9907	0.9883	1	1	1	1	1	1	1	1	null	1	1	1	1	1	0.9954	1	1	1	0.9907	1	1	1	1	1	1	0.9951	1	1	1	1	1	1	0.9906	1	1	1	1
0.8353	0.6801	0.778	0.8513	0.6625	0.8571	0.639	0.7235	0.6625	0.6728	0.7936	0.6892	0.7171	0.696	0.7494	0.6916	0.8014	0.7374	0.7077	0.7258	0.5563	0.5668	0.629	0.8317	0.7569	0.6578	0.5012	0.5599	0.8804	0.7825	0.632	0.7613	0.7193	0.6042	0.7613	0.7171	0.8193	0.8936	0.7825	0.7355	0.6398	0.8246	0.5925	0.8066	0.6872	0.6076	0.8966	0.887	0.6428	0.8476
0.1992	0.1909	0.2392	0.2373	0.1286	0.2158	0.1969	0.1418	0.2074	0.2705	0.1486	0.1833	0.1517	0.3041	0.2078	0.218	0.1926	0.1311	0.0808	0.2168	0.0851	0.0878	0.1496	0.2884	0.2678	0.221	0.1158	0.1621	0.1737	0.136	0.1261	0.1733	0.1517	0.117	0.1158	0.215	0.264	0.2357	0.2258	0.1878	0.2431	0.2444	0.1205	0.2066	0.1798	0.237	0.1487	0.0845	0.1212	0.2919
0.8008	0.8091	0.7608	0.7627	0.8714	0.7842	0.8031	0.8582	0.7926	0.7295	0.8514	0.8167	0.8483	0.6959	0.7922	0.782	0.8074	0.8689	0.9192	0.7832	0.9149	0.9122	0.8504	0.7116	0.7322	0.779	0.8842	0.8378	0.8263	0.864	0.8739	0.8267	0.8483	0.883	0.8842	0.785	0.736	0.7643	0.7742	0.8122	0.7569	0.7556	0.8795	0.7934	0.8202	0.763	0.8513	0.9155	0.8788	0.7081
0.8003	0.819	0.8915	0.842	0.9025	0.8372	0.8542	0.8173	0.8783	0.8403	0.8722	0.8311	0.8868	0.8494	0.7546	0.746	0.8635	0.841	0.7885	0.798	0.8536	0.8449	0.8179	0.9284	0.8166	0.851	0.8467	0.8435	0.8137	0.7416	0.8622	0.8019	0.7409	0.791	0.8533	0.8518	0.767	0.8169	0.8308	0.7852	0.8658	0.8786	0.8682	0.7431	0.8354	0.8785	0.886	0.8387	0.9094	0.7931
0.8619	0.8668	0.9192	0.8656	0.8701	0.8832	0.8679	0.9338	0.8587	0.958	0.9128	null	0.8991	0.9342	null	0.9382	0.9092	0.8554	0.8553	0.9059	0.8832	0.948	0.9359	0.8816	0.8968	0.886	null	0.9513	null	0.9194	null	0.8841	0.9461	0.8976	0.7893	0.8967	0.9328	0.8867	0.936	0.9507	0.871	0.875	0.8833	0.9261	0.9183	0.7904	0.9277	0.6828	0.6202	0.8804
1	0.9971	1	0.997	1	1	1	0.9966	1	0.9978	1	1	1	1	1	1	0.9967	1	1	1	1	null	1	1	0.9986	0.9975	0.9917	1	1	1	1	1	0.9927	1	1	1	0.9983	0.9968	1	1	1	0.9977	1	1	1	1	1	1	1	1
0	0.0029	0	0.003	0	0	0	0.0034	0	0.0022	0	0	0	0	0	0	0.0033	0	0	0	0	null	0	0	0.0014	0.0025	0.0083	0	0	0	0	0	0.0073	0	0	0	0.0017	0.0032	0	0	0	0.0023	0	0	0	0	0	0	0	0
1	0.9971	0.9969	0.9972	0.9978	0.998	0.9988	1	0.9983	0.9974	0.9986	1	0.9986	1	0.9982	0.9984	0.9967	0.9958	0.9989	0.9981	0.9989	0.978	0.9975	0.9981	0.9989	0.9985	0.9978	0.9987	0.9988	0.998	0.9991	0.9986	0.9934	0.997	0.9928	0.9994	0.9977	0.9992	0.9966	0.9941	0.9983	1	0.9985	0.9907	0.9992	1	0.9977	0.9989	0.9994	0.9932
0	0.0315	0.0204	0	0.1273	0.1261	0.0269	0.0705	0	0.0313	0.1166	0.0195	0.0234	0	0.0889	0.0719	0	0.0274	0	0.0566	0.2458	0.3886	0.0404	0.0467	0.0342	0	0.0585	0	0.078	0	0	0.0926	0	0	0.3333	0.0783	0	0.0595	0.0737	0.1474	0.0432	0.0454	0.1193	0	0.0545	0.0366	0.1731	0.1696	0.1564	0
null	1	1	null	1	1	1	1	null	1	1	1	1	null	1	1	null	1	null	1	1	null	1	1	1	null	1	null	1	null	null	1	null	null	1	1	null	1	1	1	1	1	1	null	1	1	1	1	1	null
1	1	1	1	1	1	1	1	1	1	1	1	1	0.9973	1	1	1	1	1	1	1	1	1	1	1	1	1	1	1	1	1	1	1	1	1	1	1	1	1	1	1	1	1	1	1	1	1	1	1	1
0	0.6778	0.4371	0	0.8524	0.8471	0.5085	0.8006	0	0.5676	0.64	0.3328	0.498	null	0.7039	0.7334	null	0.7012	null	0.6668	0.6918	1	0.6475	0.5034	0.4633	0	0.7198	null	0.7095	null	null	0.6662	null	null	0.8634	0.7827	0	0.6002	0.6467	0.8642	0.5464	0.6591	0.7714	null	0.5678	0.715	0.9034	0.7275	0.879	null
0.9856	0.9945	0.9903	0.9872	0.9925	0.993	0.9908	0.9936	0.9878	0.9917	0.9763	0.987	0.9914	0.9835	0.9862	0.9903	0.9922	0.9959	0.9983	0.9894	0.9516	1	0.9925	0.9858	0.9882	0.9902	0.9923	0.9868	0.9892	0.9779	0.9927	0.9845	0.9785	0.9825	0.9791	0.992	0.9923	0.9859	0.9863	0.9914	0.9884	0.9917	0.9865	0.9916	0.9855	0.9944	0.9925	0.9733	0.9915	0.9875
0.9743	0.9745	0.9851	0.9804	0.9901	1	0.9836	0.9863	0.9568	0.9882	0.9912	0.9896	0.9778	0.9826	0.9862	0.9744	0.9871	0.9764	0.9711	0.9776	1	null	0.9795	0.9715	0.9872	0.988	0.977	0.9873	0.9566	0.9812	0.9728	0.9902	0.9899	1	1	0.9732	0.9759	0.9912	1	0.9915	0.982	0.9861	0.9801	0.9878	0.9825	0.9876	0.982	0.9854	0.9931	0.9782
0.7628	0.5385	0.5447	0.7635	0.4313	0.5874	0.3632	0.533	0.3525	0.6093	0.4523	0.2665	0.7096	0.4592	0.5987	0.473	0.6214	0.5048	0.3632	0.6053	null	null	0.6598	0.7077	0.4121	0.721	0.495	0.3604	0.6724	0.5328	0.3788	0.5339	0.6836	0.647	null	0.3511	0.5088	0.4072	0.5908	0.3924	0.3201	0.521	0.5607	0.6083	0.5235	0.5289	0.2517	0.525	0.716	0.4287
0.234	0.4275	0.4553	0.2365	0.5687	0.399	0.6368	0.4494	0.6475	0.3839	0.5477	0.7335	0.2842	0.5369	0.4013	0.527	0.3721	0.4952	0.6368	0.3826	null	null	0.3383	0.2907	0.5879	0.2711	0.4923	0.6396	0.3276	0.4672	0.5962	0.4608	0.3164	0.2837	null	0.6489	0.4912	0.5928	0.4049	0.5964	0.675	0.479	0.4393	0.3917	0.47	0.4575	0.7483	0.475	0.284	0.5506
0.0032	0.034	0	0	0	0.0136	0	0.0176	0	0.0068	0	0	0.0062	0.0039	0	0	0.0065	0	0	0.0121	null	null	0.0019	0.0016	0	0.0079	0.0127	0	0	0	0.025	0.0053	0	0.0693	null	0	0	0	0.0044	0.0112	0.0049	0	0	0	0.0065	0.0136	0	0	0	0.0207
1	0.9933	0.9934	0.9888	0.9973	1	0.9965	0.9957	0.9979	0.9913	1	0.9969	0.9965	1	0.9937	0.9955	1	0.9957	1	0.9983	1	1	0.9942	0.9978	0.9934	0.9895	0.9941	1	1	1	1	0.9615	0.9896	1	1	0.9939	1	1	1	1	1	0.9877	1	1	1	0.9903	1	1	0.9936	1
0.5903	0.5743	0.6893	0.5701	0.615	0.5806	0.6369	0.7115	0.6084	0.6364	0.6427	0.6724	0.5835	0.6291	0.6655	0.653	0.5991	0.6115	0.6333	0.5998	0.5465	0.4468	0.6192	0.5267	0.5974	0.5956	0.5818	0.6466	0.643	0.5582	0.477	0.6345	0.694	0.4694	0.7065	0.5678	0.6218	0.6273	0.6113	0.5503	0.6078	0.6608	0.5769	0.5523	0.6906	0.5299	0.5137	0.5793	0.5117	0.5062
0.4097	0.4257	0.3107	0.4299	0.385	0.4194	0.3631	0.2885	0.3916	0.3636	0.3573	0.3276	0.4165	0.3709	0.3345	0.347	0.4009	0.3885	0.3667	0.4002	0.4535	0.5532	0.3808	0.4733	0.4026	0.4044	0.4182	0.3534	0.357	0.4418	0.523	0.3655	0.306	0.5306	0.2935	0.4322	0.3782	0.3727	0.3887	0.4497	0.3922	0.3392	0.4231	0.4477	0.3094	0.4701	0.4863	0.4207	0.4883	0.4938
0.5732	0.6592	0.7312	0.7476	0.7946	0.6592	0.5371	0.6431	0.6171	0.6097	0.7074	0.7287	0.5765	0.5949	0.5523	0.7092	0.6701	0.7573	0.7074	0.6972	0.5542	null	0.5659	0.7822	0.7179	0.7326	0.6128	0.6592	0.7861	0.7154	0.6445	0.7655	0.7132	0.5781	0.6286	0.6592	0.7132	0.6057	0.6333	0.6592	0.6661	0.5767	0.7632	0.5752	0.6457	0.7368	0.6133	0.853	0.6286	0.6305
0.8937	1	1	0.8047	0.8654	1	null	1	0.7758	0.9604	0.6899	0.9158	0.8447	0.9397	1	0.8165	0.9192	0.9551	0.9082	0.8697	null	null	0.906	0.9626	0.9461	0.8937	1	0.8059	0.9192	1	1	1	1	null	null	0.9082	1	1	0.7807	null	1	1	0.9251	0.8937	0.9175	0.9482	1	1	1	0.9038
0.1299	0.5189	0.2356	0.0534	0.2246	0.0616	0.4106	0.286	0.4328	0.0589	0	0.308	0.2043	0	0.4214	0.364	0.0607	0	0.1196	0.2054	0	0	0.4003	0.5954	0.6041	0.1036	0.1754	0.4709	0.3599	0.0834	0	0	0.0749	0.2626	0	0.2165	0.4641	0.6157	0.2966	0	0	0	0	0.2002	0.364	0.3938	0.5494	0.0735	0.6783	0.4532
0.8701	0.4811	0.7644	0.9466	0.7754	0.9384	0.5894	0.714	0.5672	0.9411	1	0.692	0.7957	1	0.5786	0.636	0.9393	1	0.8804	0.7946	1	1	0.5997	0.4046	0.3959	0.8964	0.8246	0.5291	0.6401	0.9166	1	1	0.9251	0.7374	1	0.7835	0.5359	0.3843	0.7034	1	1	1	1	0.7998	0.636	0.6062	0.4506	0.9265	0.3217	0.5468
0.9971	0.9979	0.9958	0.9957	0.9967	0.996	0.9988	0.9894	0.9982	0.9966	0.9979	0.9982	0.9985	0.9978	0.9979	0.9959	0.9992	0.9973	0.9997	0.9987	0.9996	0.9892	0.9978	0.9951	0.9992	0.9982	0.9964	0.9985	0.9974	0.9893	1	0.9985	0.9907	0.996	0.9914	0.9954	0.9957	0.9976	1	0.9968	1	0.996	1	1	1	0.9979	1	0.9957	0.9983	0.9961
0.842	0.8964	0.9212	0.9209	0.8349	0.9507	0.9213	0.8612	0.9561	0.8804	0.9316	0.9398	0.9725	0.9363	0.8981	0.8933	0.9789	0.9325	null	0.9601	null	0.8952	0.9457	0.8041	0.9789	0.9511	0.8578	0.9528	0.9395	0.6622	null	0.9554	0.8106	0.9173	0.8095	0.8361	0.8901	0.9337	null	0.9292	null	0.8497	null	null	null	0.9354	null	0.9165	0.9617	0.9241
0.3461	0.1477	0.2433	0.1693	0.225	0.2785	0.1646	0.2284	0.2437	0.1987	0.268	0.1622	0.2712	0.1766	0.1524	0.2281	0.3227	0.2497	0.1786	0.3004	0.2488	0.0756	0.2691	0.2473	0.3652	0.2794	0.2168	0.2664	0.183	0.18	0.2504	0.2953	0.2689	0.1237	0.1982	0.2382	0.1918	0.3464	0.2002	0.2247	0.2318	0.1962	0.2153	0.3257	0.2738	0.228	0.2438	0.4205	0.1978	0.2869
0.1445	0.2221	0.1963	0.2179	0.2557	0.1364	0.2431	0.2134	0.1777	0.2026	0.1862	0.2212	0.1707	0.1577	0.1032	0.1907	0.226	0.2272	0.2171	0.2054	0.1214	null	0.1947	0.1864	0.1516	0.1426	0.2789	0.1781	0.1947	0.1729	0.1796	0.2033	0.1908	0.1737	0.311	0.2212	0.1769	0.1659	0.1773	0.2274	0.2987	0.2175	0.2112	0.179	0.2551	0.2308	0.1815	0.1892	0.2438	0.1475
0.0059	0.0125	0.01	0.041	0.0055	0.027	0.0021	0.0048	0.0029	0.003	0.0025	0.0044	0.0055	0.0036	0.013	0.0109	0.0068	0.0017	0.0012	0.0039	0.0011	0.0025	0.0059	0.0096	0.006	0.0047	0.0033	0.0302	0.002	0.0152	0.0012	0.0062	0.0734	0.0013	0.0007	0.0043	0.0036	0.005	0.0139	0.0251	0.004	0.0118	0.0002	0.0121	0.009	0.0048	0.0041	0.0063	0.0093	0.0305
0.7642	0.4617	0.5381	0.504	0.5213	0.6832	0.5937	0.6717	0.504	0.6119	0.7323	0.465	0.6195	0.4317	0.6315	0.6084	0.6213	0.464	0.6876	0.5629	0.8872	0.7837	0.5112	0.7803	0.6964	0.6426	0.7621	0.5611	0.5359	0.5649	0.6939	0.6224	0.5337	0.6765	0.7839	0.5247	0.7399	0.6231	0.4539	0.4766	0.6303	0.6333	0.535	0.4912	0.4618	0.581	0.5378	0.5696	0.613	0.6504
0.2299	0.5258	0.4518	0.455	0.4732	0.2897	0.4041	0.3235	0.4931	0.3851	0.2652	0.5305	0.3749	0.5647	0.3556	0.3807	0.3719	0.5342	0.3112	0.4332	0.1116	0.2139	0.4829	0.2101	0.2977	0.3526	0.2346	0.4086	0.4622	0.4199	0.3049	0.3713	0.3929	0.3222	0.2154	0.471	0.2565	0.372	0.5322	0.4983	0.3657	0.3549	0.4647	0.4967	0.5292	0.4142	0.4581	0.4241	0.3776	0.3191
0.0932	0.1345	0.0747	0.0779	0.0612	0.0439	0.066	0.0404	0.0514	0.0645	0.0416	0.0508	0.0259	0.0032	0.0448	0.0771	0.0921	0.0547	0.0234	0.0446	0.2782	0.1191	0.0394	0.0277	0.0376	0.0391	0.082	0.0322	0.021	0.0729	0.0874	0.0322	0.029	0.0431	0.0345	0.0519	0.0843	0.0822	0.0423	0.083	0.1133	0.0657	0.1264	0.0329	0.0813	0.1037	0.0787	0.0976	0.0976	0.1334
0.9711	0.9758	0.9625	0.9731	0.9788	0.9617	0.9415	0.9587	0.9644	0.9813	0.9221	0.9801	0.9386	0.984	0.9888	0.9855	0.9723	0.9665	0.9461	0.9673	0.9484	0.9347	0.9739	0.9746	0.9664	0.9862	0.9601	0.9673	0.9729	0.9649	0.9567	0.9301	0.9841	0.9697	0.943	0.9705	0.9629	0.9921	0.9673	0.9329	0.966	0.9772	0.9849	0.9667	0.9749	0.9661	0.983	0.9499	0.9781	0.962
0.7808	0.7701	0.8453	0.8655	0.9746	0.8955	0.8963	0.937	0.9114	0.9581	0.7802	0.9159	0.8858	0.9288	0.9657	0.8866	0.9032	0.778	0.8385	0.8321	0.6609	0.8316	0.9545	0.8972	0.798	0.6794	0.9345	0.9127	0.9498	0.8929	0.7874	1	0.9026	0.913	0.8837	0.8282	0.8118	0.9537	0.9714	0.8382	0.8685	0.8898	0.9826	0.7449	0.8531	0.896	0.9247	0.9512	0.9075	0.8599
0.9903	0.9893	0.9926	0.996	0.9988	0.9968	0.9939	0.9965	0.9969	0.9981	0.9922	0.9955	0.996	0.9971	0.9981	0.9925	0.995	0.993	0.9947	0.9941	0.9883	0.9945	0.9981	0.9901	0.9933	0.9867	0.997	0.9945	0.9965	0.9938	0.9924	1	0.9956	0.9953	0.9949	0.9919	0.9956	0.9978	0.9981	0.995	0.9936	0.9962	0.9984	0.9918	0.9943	0.9935	0.9971	0.9988	0.9966	0.9951
0.04	0.0419	0.0471	0.0299	0.0523	0.0336	0.0622	0.0592	0.0377	0.0495	0.0332	0.0578	0.0369	0.0464	0.0608	0.0682	0.0534	0.0295	0.0326	0.0349	0.0289	0.0342	0.0477	0.0956	0.0317	0.0338	0.0503	0.0665	0.0737	0.0604	0.0337	0.0535	0.0473	0.0571	0.0472	0.0469	0.0229	0.0547	0.0741	0.0316	0.0489	0.0361	0.1011	0.0277	0.0406	0.0645	0.0429	0.0286	0.0381	0.0342
1	0.86	0.8306	0.7827	0.9232	1	0.8938	0.9403	0.9075	0.906	0.9528	0.82	0.8536	0.82	0.86	0.9341	0.7923	0.793	1	0.7901	0.9469	0.967	0.903	0.8707	0.8282	0.8232	0.8301	0.6995	0.948	0.9727	0.8949	0.9265	0.9668	0.9703	1	0.8707	0.9446	0.8542	0.7901	0.8809	0.7507	0.8106	0.8935	1	0.86	0.8357	0.8134	0.918	0.9361	null
0	0.14	0.1694	0.2173	0.0768	0	0.1062	0.0597	0.0925	0.094	0.0472	0.18	0.1464	0.18	0.14	0.0659	0.2077	0.207	0	0.2099	0.0531	0.033	0.097	0.1293	0.1718	0.1768	0.1699	0.3005	0.052	0.0273	0.1051	0.0735	0.0332	0.0297	0	0.1293	0.0554	0.1458	0.2099	0.1191	0.2493	0.1894	0.1065	0	0.14	0.1643	0.1866	0.082	0.0639	null
1	1	1	1	1	1	1	1	0.94	1	1	1	1	1	1	1	1	1	1	1	1	1	1	1	1	1	1	1	1	0.9532	1	1	1	0.9364	1	1	1	1	1	1	1	1	1	1	0.9023	1	1	1	1	1
1	1	1	1	1	1	1	0.9316	1	1	1	1	0.916	1	1	1	1	1	1	1	null	null	1	0.9565	1	0.9643	0.9671	1	0.9364	null	1	1	1	null	null	1	1	1	1	1	1	0.9433	1	1	1	1	0.7499	1	1	1
0	0	0	0	0	0	0	0.0684	0	0	0	0	0.084	0	0	0	0	0	0	0	null	null	0	0.0435	0	0.0357	0.0329	0	0.0636	null	0	0	0	null	null	0	0	0	0	0	0	0.0567	0	0	0	0	0.2501	0	0	0
0.9752	0.7134	0.8903	0.8091	0.9129	0.8302	0.9066	0.9411	0.9329	0.8343	0.9097	0.7599	0.7624	0.8082	1	0.9066	0.6117	0.8732	1	0.974	null	null	0.922	0.9345	0.8602	0.9394	0.7824	0.8422	0.943	0.9334	0.9527	0.9406	0.9406	null	0.8343	0.935	0.9056	0.9675	0.9463	1	0.954	0.8755	0.9283	0.8194	0.865	0.8314	0.8453	0.9473	0.535	0.9618
0.0248	0.2866	0.1097	0.1909	0.0871	0.1698	0.0934	0.0589	0.0671	0.1657	0.0903	0.2401	0.2376	0.1918	0	0.0934	0.3883	0.1268	0	0.026	null	null	0.078	0.0655	0.1398	0.0606	0.2176	0.1578	0.057	0.0666	0.0473	0.0594	0.0594	null	0.1657	0.065	0.0944	0.0325	0.0537	0	0.046	0.1245	0.0717	0.1806	0.135	0.1686	0.1547	0.0527	0.465	0.0382
0.0028	0.0244	0.0149	0.013	0.0173	0.0157	0.019	0.0141	0.0184	0.0258	0.0139	0.0269	0.0132	0.0014	0.0106	0.0147	0.0209	0.0145	0.0217	0.0278	0.0015	0	0.023	0.0142	0.0102	0.0138	0.0136	0.0101	0.0297	0.005	0.016	0.002	0.0072	0.0034	0.0105	0.0437	0.0538	0.0119	0.029	0.0118	0.011	0.0202	0.017	0.0266	0.0376	0.0421	0.0421	0.01	0.0668	0.0066
0.9972	0.9756	0.9851	0.987	0.9827	0.9843	0.981	0.9859	0.9816	0.9742	0.9861	0.9731	0.9868	0.9986	0.9894	0.9853	0.9791	0.9855	0.9783	0.9722	0.9985	1	0.977	0.9858	0.9898	0.9862	0.9864	0.9899	0.9703	0.995	0.984	0.998	0.9928	0.9966	0.9895	0.9563	0.9462	0.9881	0.971	0.9882	0.989	0.9798	0.983	0.9734	0.9624	0.9579	0.9579	0.99	0.9332	0.9934
0.3623	0.3095	0.2347	0.2919	0.4048	0.1616	0.3471	0.381	0.4584	0.3904	0.3959	0.3163	0.3725	0.4909	0.3371	0.3168	0.233	0.2928	0.5484	0.2254	0.4018	0.6296	0.2644	0.447	0.2087	0.2156	0.2855	0.1694	0.5216	0.5131	0.4653	0.3069	0.2623	0.4303	0.3935	0.4002	0.3131	0.2716	0.3981	0.2348	0.2943	0.367	0.4816	0.3293	0.3428	0.3583	0.427	0.3161	0.6854	0.2846
0.6377	0.6905	0.7653	0.7081	0.5952	0.8384	0.6529	0.619	0.5416	0.6096	0.6041	0.6837	0.6275	0.5091	0.6629	0.6832	0.767	0.7072	0.4516	0.7746	0.5982	0.3704	0.7356	0.553	0.7913	0.7844	0.7145	0.8306	0.4784	0.4869	0.5347	0.6931	0.7377	0.5697	0.6065	0.5998	0.6869	0.7284	0.6019	0.7652	0.7057	0.633	0.5184	0.6707	0.6572	0.6417	0.573	0.6839	0.3146	0.7154
0.3234	0.8226	0.6512	0.6927	0.8647	0.9616	0.8132	0.7692	0.5395	0.5023	0.7792	0.9158	0.7874	0.8527	0.6776	0.6561	0.7283	0.5518	0.7624	0.7757	0.2632	0.8283	0.6666	0.9556	0.5433	0.4371	0.3277	0.8076	0.4044	0.4084	0.9161	0.3459	0.647	0.2968	0.7327	0.8504	0.8932	0.8453	0.9283	0.5145	0.6078	0.8634	0.7574	0.651	0.697	0.4781	0.6963	0.6876	0.9337	0.8434
0.1602	0.0574	0.028	0	0.0204	0	0.0308	0.096	0.0906	0.1439	0	0	0.0824	0.0551	0.0438	0.1621	0.0585	0.1664	0.0501	0.0885	0.3741	0	0.0998	0	0.05	0.1134	0.1292	0	0.1651	0.2197	0	0.2405	0.0888	0.1744	0	0.017	0.0446	0.0408	0	0.0217	0.0921	0.0463	0.1321	0.0421	0.0182	0.0606	0	0.1749	0.0313	0.1069
0.4663	0.12	0.3208	0.2714	0.0855	0.0384	0.1117	0.1071	0.3264	0.3537	0.2208	0.0842	0.1302	0.0922	0.0896	0.1558	0.1851	0.2818	0.1874	0.1358	0.2928	0.1717	0.1857	0.0219	0.3449	0.3733	0.3038	0.1476	0.272	0.2401	0.0839	0.3167	0.1363	0.5097	0.2673	0.1326	0.0622	0.1139	0.0717	0.4638	0.2504	0.0903	0.1105	0.2464	0.2848	0.3014	0.2753	0.1375	0.0349	0.0497
0.0501	0	0	0.0359	0.0294	0	0.0443	0.0276	0.0435	0	0	0	0	0	0.1891	0.0259	0.0281	0	0	0	0.0699	0	0.0479	0.0226	0.0617	0.0762	0.2392	0.0448	0.1585	0.1318	0	0.0969	0.1279	0.0191	0	0	0	0	0	0	0.0497	0	0	0.0605	0	0.1599	0.0284	0	0	0
0.9709	0.9597	0.9277	0.9462	0.9419	0.9625	0.9299	0.9672	0.9368	0.9107	0.9399	0.9263	0.8466	0.9891	0.9531	0.9282	0.9675	0.9248	0.9165	0.968	1	1	0.9823	0.9523	0.9359	0.9746	0.9818	0.9575	0.9802	0.9537	0.9873	0.9835	0.9714	0.995	0.9344	0.9164	0.97	0.9684	0.9695	0.9669	0.9048	0.9653	0.9138	0.9645	0.9222	0.9341	0.903	0.865	0.9814	0.9767
0.0291	0.0403	0.0723	0.0538	0.0581	0.0375	0.0701	0.0328	0.0632	0.0893	0.0601	0.0737	0.1534	0.0109	0.0469	0.0718	0.0325	0.0752	0.0835	0.032	0	0	0.0177	0.0477	0.0641	0.0254	0.0182	0.0425	0.0198	0.0463	0.0127	0.0165	0.0286	0.005	0.0656	0.0836	0.03	0.0316	0.0305	0.0331	0.0952	0.0347	0.0862	0.0355	0.0778	0.0659	0.097	0.135	0.0186	0.0233
0.0316	0.0404	0.0231	0.0456	0.0226	0.0178	0.0299	0.0236	0.0283	0.0295	0.0283	0.0301	0.0214	0.0244	0.0326	0.0436	0.0371	0.0232	0.0285	0.0316	0.0224	0.0318	0.0227	0.0365	0.0313	0.0272	0.0343	0.017	0.0342	0.0236	0.0584	0.032	0.0107	0.0335	0.0189	0.039	0.0193	0.0366	0.0345	0.0304	0.03	0.0255	0.0416	0.0469	0.0414	0.0459	0.0701	0.0362	0.0539	0.0245
0.9684	0.9596	0.9769	0.9544	0.9774	0.9822	0.9701	0.9764	0.9717	0.9705	0.9717	0.9699	0.9786	0.9756	0.9674	0.9564	0.9629	0.9768	0.9715	0.9684	0.9776	0.9682	0.9773	0.9635	0.9687	0.9728	0.9657	0.983	0.9658	0.9764	0.9416	0.968	0.9893	0.9665	0.9811	0.961	0.9807	0.9634	0.9655	0.9696	0.97	0.9745	0.9584	0.9531	0.9586	0.9541	0.9299	0.9638	0.9461	0.9755
0.8963	0.8963	0.9374	0.8963	0.8143	0.8224	0.9606	0.9215	0.9342	0.9458	1	0.93	0.9434	0.8717	0.913	0.9511	0.9525	0.9769	0.9305	0.9221	1	null	0.7958	0.9242	0.9224	0.792	0.8853	0.8892	0.6162	0.8224	0.7875	0.8645	0.9586	0.8929	1	0.9539	0.8489	1	0.9142	0.7955	0.8952	1	1	0.9011	0.9504	0.9539	1	0.9342	0.7053	0.9745
0.0755	0.17	0.1603	0.1196	0.1269	0.0768	0.1718	0.1335	0.2038	0.1636	0.1863	0.2229	0.1329	0.0527	0.1392	0.1567	0.1351	0.1526	0.177	0.1995	0.1669	0.0785	0.1081	0.1327	0.1622	0.0599	0.0529	0.123	0.0561	0.1407	0.127	0.1511	0.0868	0.0728	0.1428	0.1365	0.0935	0.0887	0.1158	0.1264	0.2283	0.1003	0.1268	0.1669	0.147	0.1371	0.1226	0.1678	0.0897	0.194
0.0126	0.0239	0.0126	0.0131	0.0327	0.0183	0.0099	0.0124	0.0171	0.0102	0	0.0189	0.0095	0.0104	0.0161	0.0094	0.0085	0.006	0.015	0.0201	0	0.0375	0.0327	0.0127	0.0164	0.0152	0.0061	0.017	0.035	0.0291	0.038	0.0299	0.0035	0.0103	0	0.0068	0.0181	0	0.0121	0.0358	0.0388	0	0	0.0205	0.0129	0.0092	0	0.0129	0.0457	0.0062
null	0.5674	0.6867	0.6957	0.8248	0.9292	0.4626	0.6961	0.3875	0.4357	0.4518	0.5492	0.4011	0.6753	0.4803	0.5661	0.6642	0.7291	0.353	0.8218	0.6144	null	0.7451	0.7813	0.7736	0.6373	0.7452	0.7387	0.5081	0.6977	0.6977	0.8998	0.6166	0.6144	0.8455	0.3455	0.8764	0.8339	0.5322	0.8492	0.7493	0.5388	0.5701	0.7249	0.4298	0.5618	0.4582	0.6513	0.5761	0.6731
null	0.4326	0.3133	0.3043	0.1752	0.0708	0.5374	0.3039	0.6125	0.5643	0.5482	0.4508	0.5989	0.3247	0.5197	0.4339	0.3358	0.2709	0.647	0.1782	0.3856	null	0.2549	0.2187	0.2264	0.3627	0.2548	0.2613	0.4919	0.3023	0.3023	0.1002	0.3834	0.3856	0.1545	0.6545	0.1236	0.1661	0.4678	0.1508	0.2507	0.4612	0.4299	0.2751	0.5702	0.4382	0.5418	0.3487	0.4239	0.3269
0.3699	0.3628	0.6102	0.5209	0.5661	null	0.4242	0.6379	0.6009	0.3399	0.5661	0.4991	0.4258	0.6363	0.3251	0.4391	0.5107	0.5209	null	0.4773	null	null	0.382	0.4391	0.6437	0.5661	0.5401	0.4277	0.5279	null	null	0.7326	0.5661	null	null	0.2624	0.583	0.2314	0.5401	null	0.2438	0.5464	0.4391	0.4946	0.4574	0.5401	0.5475	0.2676	0.6379	0.4916
0.6301	0.6372	0.3898	0.4791	0.4339	null	0.5758	0.3621	0.3991	0.6601	0.4339	0.5009	0.5742	0.3637	0.6749	0.5609	0.4893	0.4791	null	0.5227	null	null	0.618	0.5609	0.3563	0.4339	0.4599	0.5723	0.4721	null	null	0.2674	0.4339	null	null	0.7376	0.417	0.7686	0.4599	null	0.7562	0.4536	0.5609	0.5054	0.5426	0.4599	0.4525	0.7324	0.3621	0.5084
0.2962	0.3151	0.3378	0.3064	0.3713	0.3126	0.4257	0.3439	0.358	0.3914	0.3548	0.3595	0.3167	0.3245	0.3957	0.3625	0.3268	0.3773	0.3894	0.3381	0.1957	0.1071	0.4457	0.3321	0.3113	0.4149	0.3701	0.3606	0.4871	0.3248	0.3796	0.2948	0.3517	0.2597	0.2609	0.3841	0.4385	0.3537	0.3326	0.2897	0.2983	0.3233	0.3841	0.4418	0.3747	0.382	0.3778	0.3852	0.3948	0.3434
0.2121	0.1493	0.0859	0.1695	0.0901	0.1532	0.067	0.0545	0.0493	0.089	0.0535	0.0796	0.0656	0.1745	0.0826	0.0687	0.0419	0.0856	0.0443	0.0536	0.0119	0.0153	0.0855	0.1337	0.0577	0.0935	0.0892	0.1052	0.0707	0.0859	0.0438	0.1085	0.0945	0.0255	0.0183	0.0566	0.0826	0.0516	0.0775	0.0749	0.0499	0.1165	0.0515	0.0855	0.0704	0.108	0.0445	0.079	0.0994	0.1772
0.4916	0.5357	0.5763	0.5241	0.5385	0.5342	0.5073	0.6016	0.5926	0.5197	0.5917	0.5609	0.6178	0.501	0.5217	0.5688	0.6314	0.5371	0.5663	0.6082	0.7924	0.8776	0.4687	0.5342	0.631	0.4917	0.5408	0.5342	0.4422	0.5893	0.5766	0.5967	0.5538	0.7147	0.7208	0.5593	0.4789	0.5947	0.5898	0.6354	0.6518	0.5601	0.5644	0.4727	0.5549	0.51	0.5777	0.5358	0.5057	0.4794
1	1	1	1	1	1	1	1	1	1	1	1	1	1	1	1	1	1	1	1	null	null	1	1	1	1	1	1	1	1	1	1	1	null	null	1	1	1	1	1	1	1	1	1	1	1	1	1	1	1
0	0	0.0158	0	0.0156	0	0	0	0.0181	0.027	0	0.0571	0.0284	0.0159	0	0.0352	0	0.0111	0	0.023	null	null	0	0.0185	0.0065	0	0	0.0121	0.1639	0	0	0	0	null	null	0.0985	0	0	0.017	0	0	0	0.0294	0.0297	0	0	0	0	0	0
0.8752	0.8293	0.784	0.7657	0.7799	0.8009	0.6974	0.7963	0.806	0.8157	0.2915	0.7069	0.7505	0.8139	0.8143	0.7937	0.8435	0.7902	0.5967	0.8036	null	null	0.6962	0.8376	0.8221	0.7652	0.8927	0.7827	0.5707	0.6292	0.8651	0.7134	0.6935	null	null	0.758	0.8891	0.8963	0.8508	0.7345	0.8346	0.7772	0.7424	0.7681	0.7622	0.8388	0.9048	0.8481	0.8879	0.8136
0.1248	0.1707	0.2002	0.2343	0.2045	0.1991	0.3026	0.2037	0.1759	0.1573	0.7085	0.236	0.2211	0.1702	0.1857	0.1711	0.1565	0.1988	0.4033	0.1734	null	null	0.3038	0.1439	0.1713	0.2348	0.1073	0.2052	0.2655	0.3708	0.1349	0.2866	0.3065	null	null	0.1435	0.1109	0.1037	0.1322	0.2655	0.1654	0.2228	0.2282	0.2022	0.2378	0.1612	0.0952	0.1519	0.1121	0.1864
1	0.9684	1	1	1	1	1	1	1	1	1	1	1	1	1	1	0.9839	0.9842	1	1	null	null	0.9684	0.992	1	1	1	1	1	null	1	1	1	null	null	0.9763	1	1	0.9782	1	1	1	1	1	1	0.9362	1	1	1	1
1	1	0.9901	1	1	1	0.9901	1	1	1	1	1	1	1	1	1	0.9913	1	1	1	null	null	0.9847	0.995	1	1	0.9921	0.9855	1	1	1	0.9491	1	null	1	0.9807	1	0.9821	1	1	1	1	0.9831	0.9515	0.9537	1	1	1	1	1
0.9435	0.9524	1	1	0.9824	1	0.9728	0.9292	1	0.9894	1	1	1	0.9826	0.9671	1	0.987	0.9912	0.9042	0.9667	1	null	0.9819	0.9538	0.9878	1	1	1	1	1	0.8722	0.929	0.9439	1	null	1	0.9455	0.9787	1	1	0.9667	0.9753	1	0.9452	0.9673	1	1	1	1	1
1	1	1	1	1	1	1	1	1	1	1	1	1	1	1	1	1	1	1	1	null	null	1	1	1	1	1	1	1	1	1	1	1	null	null	1	1	1	1	1	1	1	1	1	1	1	1	1	1	1
1	1	1	1	1	1	1	1	1	1	null	1	1	1	1	1	1	1	1	1	null	null	1	1	1	1	1	1	1	1	1	1	1	null	null	1	1	1	1	1	1	1	1	1	1	1	1	null	null	1
0.3356	0.545	0.5217	0.3864	0.4288	0.3829	0.4944	0.449	0.5191	0.4666	0.7289	0.2843	0.5306	0.3989	0.5079	0.3793	0.6033	0.5272	0.5659	0.5342	null	null	0.5529	0.5996	0.5624	0.4738	0.3548	0.5909	0.4944	0.2566	0.2812	0.4816	0.4176	null	null	0.4828	0.6667	0.5779	0.6025	0.6311	0.5659	0.5084	0.6033	0.5373	0.6419	0.4363	0.5095	0.7376	0.6311	0.5277
0.6135	0.5581	0.6847	0.6246	0.5964	0.6057	0.6881	0.6547	0.6384	0.6623	0.5059	0.6191	0.6744	0.6593	0.5755	0.5984	0.7229	0.7159	0.4743	0.6835	0.1886	0.2129	0.6831	0.6722	0.6758	0.5791	0.6008	0.7015	0.4818	0.402	0.5091	0.5114	0.5376	0.1917	0.4829	0.594	0.6333	0.6393	0.5936	0.558	0.5485	0.7154	0.6061	0.6571	0.6748	0.6516	0.5993	0.6012	0.4885	0.6944
0.3865	0.4419	0.3153	0.3754	0.4036	0.3943	0.3119	0.3453	0.3616	0.3377	0.4941	0.3809	0.3256	0.3407	0.4245	0.4016	0.2771	0.2841	0.5257	0.3165	0.8114	0.7871	0.3169	0.3278	0.3242	0.4209	0.3992	0.2985	0.5182	0.598	0.4909	0.4886	0.4624	0.8083	0.5171	0.406	0.3667	0.3607	0.4064	0.442	0.4515	0.2846	0.3939	0.3429	0.3252	0.3484	0.4007	0.3988	0.5115	0.3056
1	0.9546	1	1	0.9531	1	1	1	0.9354	0.9756	1	1	1	0.9792	1	1	0.916	1	0.8891	0.9764	null	null	0.9784	0.977	0.9847	1	1	1	1	1	1	1	1	1	null	1	0.9696	1	0.9527	1	1	0.9713	1	1	0.9773	0.9832	1	1	1	0.9436
1	1	0.9771	1	1	1	1	1	1	1	1	1	1	1	0.9318	1	1	0.9702	1	1	null	null	0.9766	0.9899	1	1	1	0.9782	1	1	1	1	1	1	null	1	1	1	1	0.9366	1	0.9353	1	1	1	0.9692	1	0.9263	1	0.9711
0.0584	0.059	0.0263	0.0924	0.0649	0.0795	0.0396	0.05	0.0903	0.0562	0.0823	0.0531	0.063	0.0645	0.0567	0.0323	0.0737	0.0567	0.0453	0.0592	0.2173	0.3252	0.0975	0.0883	0.1092	0.0768	0.0763	0.0453	0.344	0.0509	0.0441	0.0326	0.1101	0.2018	0.1598	0.0571	0.0568	0.0061	0.0904	0.1219	0.0811	0.0349	0.0575	0.0459	0.0564	0.0767	0.0517	0.0874	0.1028	0.1059
0.184	0.2365	0.1765	0.1939	0.1991	0.2145	0.1869	0.118	0.2892	0.1909	0.144	0.2391	0.3617	0.125	0.1586	0.1131	0.2279	0.1246	0.0211	0.2403	0.152	0.0594	0.1364	0.3168	0.1479	0.1726	0.187	0.2284	0.1333	0.0534	0.0529	0.1094	0.1734	0.1578	0.1677	0.1566	0.2735	0.064	0.1814	0.1617	0.1083	0.2823	0.1292	0.1928	0.0931	0.1994	0.1267	0.2752	0.1079	0.2099
0.7576	0.7045	0.7972	0.7138	0.736	0.706	0.7736	0.832	0.6205	0.7529	0.7736	0.7078	0.5753	0.8105	0.7847	0.8546	0.6984	0.8187	0.9335	0.7005	0.6307	0.6154	0.7662	0.595	0.7429	0.7506	0.7367	0.7263	0.5227	0.8957	0.903	0.858	0.7165	0.6404	0.6726	0.7863	0.6697	0.9299	0.7282	0.7164	0.8106	0.6828	0.8133	0.7613	0.8505	0.7239	0.8216	0.6374	0.7893	0.6842
1	1	1	1	1	1	1	1	1	1	1	1	1	1	1	1	1	1	1	1	null	null	1	1	1	1	1	1	1	1	1	1	1	1	null	1	1	1	1	null	1	1	1	1	0.9472	1	1	1	null	1
0.9218	1	1	1	1	0.8081	1	1	1	1	1	1	1	0.9571	1	1	0.9488	1	1	1	null	null	1	0.9647	1	0.9309	1	1	1	1	1	1	1	null	null	1	1	0.9163	1	1	1	1	1	1	1	0.9266	1	1	null	1
1	1	0.888	1	0.85	0.9407	1	1	0.9771	0.9284	0.888	0.9287	0.9577	1	0.9472	1	1	1	0.9407	1	null	null	0.9563	1	1	0.9732	1	0.9874	0.9297	0.9303	null	1	1	1	null	0.9614	1	null	1	null	0.8831	1	1	1	1	1	0.9533	1	1	1
0.0094	0.0092	0.0118	0.0235	0.0206	0.0266	0.0234	0.0222	0.0313	0.0237	0.0295	0.0143	0.0209	0.0172	0.0183	0.0212	0.0299	0.0196	0.0161	0.0128	0	0	0.0184	0.0238	0.0219	0.0093	0.0085	0.0084	0.0279	0.0079	0.0348	0.0102	0.0045	0.0129	0.0106	0.029	0.0113	0.019	0.0205	0.024	0.0151	0.0117	0.0344	0.0263	0.0383	0.0295	0.0808	0.0396	0.03	0.0196
0.9506	0.9522	0.9607	0.9757	0.9754	1	0.9788	0.9484	1	0.9867	1	0.9669	0.9864	1	0.9548	1	1	0.979	0.9884	1	1	1	0.9819	0.9638	1	0.9742	0.9559	0.9883	1	1	1	1	0.9382	0.8384	1	0.9747	0.951	1	0.9448	1	1	0.9869	0.9544	1	1	0.9544	0.961	0.9614	1	1
0.1348	0.1258	0.1756	0.3421	0.197	0.1167	0.2884	0.164	0.1746	0.1853	0.2243	0.2653	0.2322	0.175	0.1446	0.1623	0.2357	0.1968	0.2036	0.1109	0.1899	0.1551	0.1602	0.1915	0.1539	0.1456	0.128	0.2407	0.1316	0.186	0.128	0.1642	0.1569	0.117	0.1688	0.1616	0.2071	0.122	0.154	0.1625	0.1971	0.2365	0.1015	0.2811	0.1952	0.2052	0.1379	0.2372	0.1305	0.1343
0.0103	0.0092	0.0112	0.0156	0.0077	0	0.0107	0.0096	0	0.0036	0	0.0159	0.0049	0	0.0096	0	0	0.0061	0.0031	0	0	0	0.004	0.0096	0	0.0058	0.0061	0.0041	0	0	0	0	0.0119	0.0296	0	0.0052	0.0145	0	0.0119	0	0	0.0051	0.0058	0	0	0.0167	0.0072	0.0127	0	0
0.0239	0.0685	0.1733	0.2013	0.0356	0.0416	0.1413	0.0908	0.2218	0.3028	0.1202	0.0612	0.226	0.0306	0.1651	0.226	0.2443	0.2202	0.2697	0.1413	null	null	0.0168	0	0.0959	0.1042	0.0486	0.0118	0.0362	0.0293	0.6571	0.0434	0.1265	0.2658	0.1077	0.4165	0.2907	0.0891	0.1649	0.2054	0.1207	0.082	0.3916	0.1007	0.3789	0.2189	0.3063	0.1413	0.2156	0.096
0.9761	0.9315	0.8267	0.7987	0.9644	0.9584	0.8587	0.9092	0.7782	0.6972	0.8798	0.9388	0.774	0.9694	0.8349	0.774	0.7557	0.7798	0.7303	0.8587	null	null	0.9832	1	0.9041	0.8958	0.9514	0.9882	0.9638	0.9707	0.3429	0.9566	0.8735	0.7342	0.8923	0.5835	0.7093	0.9109	0.8351	0.7946	0.8793	0.918	0.6084	0.8993	0.6211	0.7811	0.6937	0.8587	0.7844	0.904
0.0843	0.1033	0.0968	0.1099	0.0995	0.1242	0.0959	0.0976	0.1174	0.0958	0.1315	0.0911	0.1118	0.0898	0.065	0.1137	0.0825	0.1163	0.1194	0.073	0.1002	0.0924	0.0772	0.0934	0.0996	0.0989	0.1124	0.0827	0.0917	0.1553	0.1112	0.0659	0.085	0.0744	0.0771	0.0838	0.1058	0.0794	0.0808	0.074	0.1289	0.1157	0.114	0.0729	0.0759	0.0885	0.0925	0.0765	0.1037	0.0936
0.9604	0.9323	0.911	0.9302	0.9061	0.8778	0.9443	0.9175	0.9268	0.9295	0.9354	0.9422	0.9626	0.9377	0.9237	0.9503	0.943	0.9204	0.9721	0.9212	0.9538	0.9569	0.8938	0.8786	0.9344	0.8903	0.9138	0.9363	0.9302	0.916	0.9018	0.9301	0.937	0.9054	0.9027	0.9414	0.9393	0.8656	0.9226	0.9391	0.9274	0.926	0.9132	0.9105	0.9445	0.943	0.9462	0.9323	0.8816	0.9282
0.7416	0.6403	0.825	0.7132	0.5521	0.796	0.7236	0.5152	0.6597	0.8132	0.7582	0.864	0.6988	0.5877	0.6567	0.7199	0.698	0.8789	0.7004	0.6887	1	null	0.653	0.6865	0.623	0.5498	0.6071	0.6655	0.7176	0.5208	0.5893	0.8328	0.5626	0.223	0.735	0.6779	0.8777	0.5019	0.7781	0.6721	0.6766	0.6198	0.9132	0.8156	0.8339	0.8152	0.7504	0.8271	0.5089	0.8296
0.7849	0.7888	0.6994	0.7604	0.6764	0.8234	0.7561	0.718	0.7273	0.6497	0.7496	0.7617	0.6905	0.8037	0.6978	0.7423	0.6612	0.7054	0.7534	0.7488	0.7004	0.5078	0.7816	0.8612	0.8085	0.7966	0.8036	0.7236	0.6823	0.7234	0.8233	0.622	0.7872	0.7016	0.7495	0.7421	0.7648	0.7313	0.8414	0.7185	0.7822	0.611	0.7951	0.7809	0.718	0.718	0.7576	0.8259	0.7042	0.7554
0.0181	0.0295	0.0049	0.0997	0.0609	0.0541	0	0.0845	0.0665	0.0713	null	0	0.0415	0.0393	0.094	0.011	0.0135	0.011	0.0341	0.0119	null	null	0.0146	0.0189	0.0234	0.0364	0.0394	0	0.0341	null	0.0566	0.0361	0.0244	null	null	0.026	0.026	0.0329	0.1007	0.1104	0.0102	0.0404	0.0513	0.0076	0.0989	0.0793	0	0.0171	0.0541	0.0355
0.258	0.3567	0.2189	0.1485	0.503	0.4993	0.2102	0.2676	0.4181	0.3085	0.335	0.1016	0.2734	0.3698	0.0594	0.2919	0.2838	0.1052	0.1007	0.2969	0.5861	0	0.5451	0.539	0.5534	0.2819	0.2213	0.5246	0.6799	0.242	0.4043	0.5044	0.3366	0.4629	0.3585	0.1199	0.3079	0.3255	0.0901	0.2207	0.3019	0.2515	0.2037	0.2674	0.2569	0.2539	0.2539	0.5819	0.269	0.4599
0.742	0.6433	0.7811	0.8515	0.497	0.5007	0.7898	0.7324	0.5819	0.6915	0.665	0.8984	0.7266	0.6302	0.9406	0.7081	0.7162	0.8948	0.8993	0.7031	0.4139	1	0.4549	0.461	0.4466	0.7181	0.7787	0.4754	0.3201	0.758	0.5957	0.4956	0.6634	0.5372	0.6415	0.8801	0.6921	0.6745	0.9099	0.7793	0.6981	0.7485	0.7963	0.7326	0.7431	0.7461	0.7461	0.4181	0.731	0.5401
1	1	0.9518	0.9589	1	0.8995	0.9126	1	0.924	0.9329	0.9592	1	0.9752	0.9515	0.9217	0.9107	1	0.9869	1	1	1	null	0.9793	0.989	1	1	1	1	1	null	0.9011	0.94	0.9518	1	1	0.9103	0.9179	0.9609	1	1	0.9817	0.9551	1	1	0.9727	0.9752	0.9679	0.9013	1	0.9022
1	0.9099	0.9215	0.9777	0.896	0.4917	0.8495	0.8939	0.9343	0.9647	0.9493	0.7609	1	1	0.857	1	0.9031	0.9849	0.9552	0.9692	null	null	1	0.9857	0.9062	0.9351	0.9528	0.9046	1	null	1	0.8403	1	1	null	0.941	1	1	0.9571	1	1	0.9441	1	1	1	0.8822	0.9407	0.7239	null	0.8918
1	1	1	0.9928	1	1	1	1	1	1	1	1	1	1	1	1	0.8691	1	1	1	null	null	0.9743	1	0.9516	1	1	1	1	null	1	1	1	null	null	1	1	1	0.9538	1	1	1	0.9402	1	1	0.9498	1	0.9187	null	1
0.0206	0.0573	0.0153	0.0471	0.0406	0.0408	0.0365	0.0562	0.0793	0.1118	0.0778	0.0365	0.0289	0.0424	0.115	0.0312	0.0526	0.0462	0.0294	0.0513	null	null	0.0466	0.0697	0.0432	0.0664	0.0338	0.0385	0.0422	0.0258	0.0233	0.0195	0.0175	0.0503	0.0046	0.1338	0.0119	0.0481	0.1008	0.1051	0.0636	0.0476	0.0402	0.1004	0.0532	0.1011	0.1873	0.104	0.1246	0.0439
0.0175	0.043	0	0.0324	0.0268	0	0.0182	0	0.0497	0.0252	0.0539	0.0186	0.0186	0.026	0	0.022	0.0563	0.0585	0	0.0391	null	null	0.0301	0.0517	0.0327	0	0	0.0736	0	0	0	0	0	null	null	0.0226	0.0252	0.0286	0.0825	0	0	0.022	0	0.0232	0.0532	0	0	0	0	0.0238
0.4653	0.5046	0.5774	0.4193	0.4866	0.5199	0.4771	0.5711	0.6762	0.589	0.2009	0.6992	0.7012	0.5786	0.5968	0.5492	0.6787	0.4914	0.535	0.3902	null	null	0.4616	0.4519	0.405	0.4619	0.5014	0.6098	0.4142	0.5752	0.7201	0.5276	0.5847	0.8935	null	0.7174	0.562	0.2941	0.5423	0.3838	0.3631	0.6546	0.4256	0.6317	0.6157	0.5966	0.6636	0.3993	0.4866	0.5652
1	1	1	1	1	1	1	1	1	1	1	null	0.8905	0.9742	1	1	1	1	1	1	1	null	1	1	1	1	1	1	1	1	1	1	1	1	null	1	1	1	1	1	1	1	1	1	1	1	0.9688	1	1	1
0	0	0	0	0	0	0	0	0	0	0	null	0.1095	0.0258	0	0	0	0	0	0	0	null	0	0	0	0	0	0	0	0	0	0	0	0	null	0	0	0	0	0	0	0	0	0	0	0	0.0312	0	0	0
0.455	0.4586	0.2486	0.4877	0.4586	0.5709	0.3922	0.2609	0.4732	0.3392	0.3633	0.1784	0.6495	0.4586	0.4531	0.5487	0.5176	0.6955	0.6845	0.4219	0.4838	0.409	0.4415	0.6555	0.4643	0.5612	0.3316	0.2714	0.3047	0.4343	0.2109	0.2553	0.4893	0.544	0.4251	0.3433	0.2111	0.318	0.6174	0.2481	0.2907	0.609	0.1306	0.5	0.4215	0.2692	0.5099	0.435	0.4075	0.2609
0.5451	0.5414	0.7514	0.5123	0.5414	0.4291	0.6078	0.7391	0.5268	0.6608	0.6367	0.8216	0.3505	0.5414	0.5469	0.4513	0.4824	0.3045	0.3155	0.5781	0.5162	0.591	0.5585	0.3445	0.5357	0.4388	0.6684	0.7286	0.6953	0.5657	0.7891	0.7447	0.5107	0.456	0.5749	0.6567	0.7889	0.682	0.3826	0.7519	0.7093	0.391	0.8694	0.5	0.5785	0.7308	0.4901	0.565	0.5925	0.7391
1	1	1	1	1	1	1	1	1	1	1	1	1	1	1	1	1	1	1	1	1	1	1	1	1	1	1	0.9857	1	1	1	1	1	1	1	1	1	0.9822	1	1	1	1	1	1	1	0.9221	1	1	1	1
0.0209	null	0.0694	0	0.0635	0	0.0378	0	0.0543	0	0.0963	null	null	null	0	0	0	0.0274	0	0.0663	0	null	0.0301	0	0	0.0221	0	0	null	0	0.0215	0	0.0398	0	null	null	0.0144	0	0	0	0	0.042	0.0328	0	0	0	0	0.0694	0	0.0694
1	1	1	1	1	0.9484	1	0.9892	0.981	0.9894	1	1	1	1	1	1	1	0.9901	1	1	0.9572	1	0.9869	0.96	0.9824	0.9675	1	1	0.9607	1	1	1	1	1	1	1	1	1	1	0.9971	0.9622	0.8926	1	1	0.9853	1	1	0.9653	0.9421	1
1	1	1	1	1	1	1	1	1	1	1	1	1	null	1	1	1	1	null	1	null	null	1	1	1	1	1	1	1	1	null	1	1	1	1	1	1	1	1	1	1	1	1	1	1	1	1	1	1	null
1	null	1	1	1	0.3349	1	0.8036	1	1	1	null	1	1	1	null	1	null	1	null	1	null	1	1	0.5169	1	1	null	0.5169	0.8409	null	1	1	1	null	1	1	1	null	1	1	1	1	null	0.7347	0.6176	0.7255	1	1	1
0	null	0	0	0	0.6651	0	0.1964	0	0	0	null	0	0	0	null	0	null	0	null	0	null	0	0	0.4831	0	0	null	0.4831	0.1591	null	0	0	0	null	0	0	0	null	0	0	0	0	null	0.2653	0.3824	0.2745	0	0	0
0.0042	0.0017	0	0.0016	0.0011	0.0032	0.0005	0.0021	0.0057	0.004	0.003	0.0027	0.0029	0.0008	0.0031	0.0013	0.0006	0.0044	0.007	0	0	null	0.003	0.0042	0.0012	0.0008	0.0008	0.0014	0.0017	0	0.0008	0	0	0.0069	0	0.003	0.0006	0.002	0.0013	0.0085	0.0016	0.0007	0.0017	0.0047	0.0047	0.0077	0.0014	0.0054	0.0096	0.0031
0.9958	0.9983	1	0.9984	0.9989	0.9968	0.9995	0.9979	0.9943	0.996	0.997	0.9973	0.9971	0.9992	0.9969	0.9987	0.9994	0.9956	0.993	1	1	null	0.997	0.9958	0.9988	0.9992	0.9992	0.9986	0.9983	1	0.9992	1	1	0.9931	1	0.997	0.9994	0.998	0.9987	0.9915	0.9984	0.9993	0.9983	0.9953	0.9953	0.9923	0.9986	0.9946	0.9904	0.9969
0	0	0	0	0	0	0	0	0	0	0	0	0	0	0	0	0	0.0052	0	0	0	0	0	0	0	0	0	0	0	0	0	0	0	0	0	0	0	0	0	0	0	0	0	0	0	0	0	0	0	0
1	1	1	1	1	1	1	1	1	1	1	1	1	1	1	1	1	0.9948	1	1	1	1	1	1	1	1	1	1	1	1	1	1	1	1	1	1	1	1	1	1	1	1	1	1	1	1	1	1	1	1
0.8095	0.7506	0.7654	0.8086	0.7676	0.8957	0.8558	0.6956	0.8154	0.8026	0.7816	0.9112	0.8097	0.8227	0.7223	0.9181	0.8654	0.8403	0.6994	0.832	0.831	null	0.8194	0.7975	0.8355	0.8423	null	0.671	0.7956	0.9282	0.7798	0.7354	0.6199	0.7141	null	0.8706	0.8175	0.8835	0.6748	0.687	0.8516	0.84	0.8275	0.8484	0.8724	null	0.8495	null	0.8318	0.717
0.98	0.9717	0.9805	0.9705	0.9648	0.992	0.9636	0.9516	0.9698	0.9849	0.9542	0.9894	0.958	0.9901	0.9428	0.9911	0.962	0.9726	0.9332	0.9685	0.9352	0.9687	0.9537	0.9805	0.9678	0.9716	0.9957	0.9708	0.9749	0.9923	0.9708	0.9766	0.938	0.9477	0.9722	0.9853	0.9747	0.9835	0.9695	0.9165	0.9793	0.96	0.957	0.9773	0.9777	0.9917	0.983	0.9942	0.9329	0.9515
0	0.0635	0.0663	0.0635	0.0887	0.0259	0.0188	0	0.0251	0	0	null	0	0	0.0183	0	0.0343	0	0	0.0286	null	null	0.0086	0.0474	0	0.0259	0	0	0.1298	null	0	0	0.0192	0.0359	null	0	0.0308	0.0127	0	0	0	0.0221	0	0	0	0.0279	0.0445	null	0	0.0343
0	0.006	0.0048	0.0087	0.0123	0.002	0.0043	0	0.0036	0	0	0	0	0	0.003	0	0.009	0	0	0.0046	0	null	0.002	0.0041	0	0.0041	0	0	0.0155	0	0	0	0.0022	0.0056	0.1057	0	0.0037	0.0017	0	0	0	0.0049	0	0	0	0.0046	0.0047	0	0	0.0048
0.084	0.0842	0.0653	0.1206	0.1137	0.0687	0.1921	0.1103	0.1252	0.0622	0.1542	0.1062	0.1632	0.0457	0.1429	0.0964	0.211	0.1375	0.1515	0.1448	0.2822	null	0.1896	0.0765	0.152	0.1428	0.2661	0.0603	0.0962	0.098	0.1014	0.0669	0.1033	0.1332	null	0.0973	0.1092	0.12	0.0649	0.178	0.1135	0.1859	0.1891	0.1226	0.1407	0.1458	0.0959	0.1181	0.275	0.1201
0.014	0	0	0	0	0.0018	0.0028	0	0	0	0	0	0	0	0.0023	0.0057	0	0	0	0.0028	0	null	0.0014	0.0119	0	0	0	0	0	0	0.0032	0	0.0018	0.0048	0	0	0	0.0015	0	0.0104	0	0	0	0	0	0	0.0032	0	0	0
0.748	0.6894	0.8209	0.9572	0.8245	0.9167	0.7097	0.8745	0.8544	0.7775	0.8563	0.8209	0.8778	0.8894	0.689	0.8315	0.8571	0.8123	0.63	0.8277	null	null	0.8462	0.8652	0.8442	0.7666	0.7471	0.7938	0.9167	0.88	0.625	0.8266	0.9277	null	null	0.7061	0.8635	0.7938	0.8594	0.897	0.8663	0.6699	0.8	0.8531	0.6584	0.8226	0.7652	0.7931	0.872	0.8563
0.252	0.3106	0.1791	0.0428	0.1755	0.0833	0.2903	0.1255	0.1456	0.2225	0.1437	0.1791	0.1222	0.1106	0.311	0.1685	0.1429	0.1877	0.37	0.1723	null	null	0.1538	0.1348	0.1558	0.2334	0.2529	0.2062	0.0833	0.12	0.375	0.1734	0.0723	null	null	0.2939	0.1365	0.2062	0.1406	0.103	0.1337	0.3301	0.2	0.1469	0.3416	0.1774	0.2348	0.2069	0.128	0.1437
0.0233	0	0.0593	0.017	0.0305	0.1334	0.0226	0.0593	0.0241	0.141	0	0.0292	0.0139	0.0456	0.1075	0.0472	0.0797	0.0888	0.1035	0.0286	null	null	0.0292	0.095	0.0371	0.0568	0.0901	0.0593	0	null	0.1217	0.0472	0.026	null	null	0.0525	0.0421	0.027	0.0797	0.0371	0	0	0.0872	0.0546	0.0768	0.0532	0	0	0.0797	0.0986
0.98	0.9608	1	0.9818	0.9816	1	1	1	0.9651	1	1	0.98	1	1	1	0.9547	0.9202	0.9819	0.9686	1	null	null	1	0.9605	0.9861	1	1	1	1	1	1	0.9402	0.9444	null	null	1	0.9673	1	0.9812	0.9643	1	0.9816	0.9703	0.9565	1	1	0.9496	0.9208	1	0.9787
1	0.562	0.7107	0.9587	0.8202	0.8041	0.7489	0.4896	0.8764	0.7117	1	null	0.8273	0.6724	0.6316	0.8403	1	0.7951	0.9329	0.8417	null	null	0.6961	0.8449	0.9366	0.7255	0.937	0.8571	null	0.7849	1	0.6743	0.7954	1	null	0.7141	0.8239	0.8924	null	1	0.9166	0.7373	0.7345	0.8288	0.5429	0.8814	0.644	0.6627	null	0.888
0.8069	0.8404	0.8254	0.6898	0.6858	0.7818	0.7919	0.6157	0.6121	0.8205	0.8839	0.8041	0.7468	0.7301	0.6974	0.8134	0.766	0.8021	0.7729	0.6885	null	null	0.812	0.7508	0.6652	0.6656	0.8017	0.7949	0.7594	0.9418	0.6797	0.7654	0.7157	null	null	0.804	0.7617	0.761	0.6691	0.7477	0.7522	0.786	0.7956	0.848	0.7629	0.7127	0.6377	0.8488	0.7662	0.7864
0.1152	0.2019	0	0	0.2328	0.1705	0	0	0	0	0.1705	0	0	0	0	0	0	0	0.1275	0.1152	0.193	0.2186	0	0.1947	0.1407	0.1823	0.1683	0	0	0	0	0.1676	0	0.3789	0.1582	0.0667	0	0.1774	0	0.3672	0.0988	0	0.1326	0	0	0	0.0469	0.076	0	0.3933
0.8848	0.7981	1	1	0.7672	0.8295	1	1	1	0.9105	0.8295	1	1	1	1	1	1	1	0.8725	0.8848	0.807	0.7814	1	0.8053	0.8593	0.8177	0.8317	1	1	1	1	0.8324	1	0.6211	0.8418	0.9333	1	0.8226	1	0.6328	0.9012	1	0.8674	1	1	1	0.9531	0.924	1	0.6067
1	1	1	1	1	1	1	1	1	1	1	1	1	1	1	1	1	1	1	1	1	1	1	0.9786	1	1	1	null	1	null	1	1	1	1	1	1	1	1	1	1	0.9417	1	1	1	1	1	1	1	null	0.9407
1	1	1	1	1	1	1	1	1	1	1	1	1	1	1	1	1	1	1	1	0.9819	0.923	1	1	0.9912	1	1	null	1	null	1	0.977	1	1	1	1	1	1	1	0.9767	1	1	1	1	1	1	1	1	null	1
0.9893	0.964	1	null	1	1	1	1	1	1	1	1	1	0.9822	1	1	1	1	1	0.9851	1	null	1	1	0.996	0.9944	1	1	1	null	1	1	1	null	1	0.9818	0.9852	0.9902	1	1	0.9861	1	1	1	1	1	1	1	1	0.9848
0.0107	0.036	0	null	0	0	0	0	0	0	0	0	0	0.0178	0	0	0	0	0	0.0149	0	null	0	0	0.004	0.0056	0	0	0	null	0	0	0	null	0	0.0182	0.0148	0.0098	0	0	0.0139	0	0	0	0	0	0	0	0	0.0152
0.8006	0.7115	0.6725	1	0.8337	0.8007	0.7277	1	0.7639	0.765	0.7786	0.6893	0.7871	0.8593	0.8098	0.6818	0.6439	0.8213	0.6983	0.6923	0.8246	null	0.7593	0.8892	0.7724	0.8057	0.8214	0.7337	0.7231	null	0.8075	0.5859	0.6343	0.5466	1	0.7125	0.6886	0.7085	0.8598	0.7275	0.6617	0.7128	0.7714	0.7949	0.882	0.7431	null	0.9011	0.5774	0.7048
0.9698	0.9551	0.8269	null	1	1	1	1	0.9396	0.8709	0.9046	0.8819	1	0.9424	0.9578	0.9275	1	0.94	null	0.9368	1	null	1	0.8112	0.9615	0.9484	0.918	1	1	null	1	0.8898	0.8877	null	1	0.8603	0.9446	0.9183	0.9309	0.9307	0.9157	0.9645	1	0.9201	1	1	null	0.9716	1	0.9416
0.0647	0.0035	0.0227	0.0035	0.0214	0.0145	0	0	0.0078	0.0028	0.0071	0.0226	0.0024	0.0234	0.0051	0.0186	0.0334	0.0012	0.0019	0.0185	0.0031	0.0025	0.0336	0.03	0.0353	0.0244	0.0369	0.0164	0.0562	0.0973	0.0027	0.049	0.0037	0	0.0033	0	0	0.0258	0.0154	0.023	0.006	0.008	0.0078	0.0621	0.0157	0	0	0.0522	0.0127	0.0192
0	0.005	0.0279	0.0287	0.0115	0.0525	0.0277	0.0394	0.0109	0.0383	0.01	0.0247	0.0137	0.0799	0.0071	0.0114	0.0731	0.0335	0.0182	0.0105	0.0044	0.0035	0.0409	0.0614	0.031	0.0294	0.0333	0.0989	0.1527	0	0.0038	0.1122	0.0053	0.0511	0.0453	0.056	0.018	0.0375	0.0424	0	0.0291	0.0112	0.0109	0.024	0.0158	0.0362	0.0813	0.0283	0.1533	0.0216
0.0816	0.0998	0.0626	0.0677	0.0668	0.0641	0.0843	0.0891	0.0771	0.0783	0.0601	0.0746	0.0802	0.0759	0.0761	0.0661	0.0877	0.0609	0.0728	0.0556	0.0653	0.0866	0.0642	0.1151	0.0899	0.0988	0.104	0.0845	0.0837	0.0878	0.1	0.082	0.0434	0.0784	0.0676	0.099	0.0571	0.0777	0.0995	0.0909	0.0903	0.0714	0.0832	0.0866	0.0943	0.1331	0.1264	0.0758	0.0919	0.1346
0.9184	0.9002	0.9374	0.9323	0.9332	0.9359	0.9157	0.9109	0.9229	0.9217	0.9399	0.9254	0.9198	0.9241	0.9239	0.9339	0.9123	0.9391	0.9272	0.9444	0.9347	0.9054	0.9358	0.8849	0.9101	0.9012	0.896	0.9155	0.9163	0.9122	0.9	0.918	0.9566	0.9216	0.9324	0.901	0.9429	0.9223	0.9005	0.9091	0.9097	0.9286	0.9168	0.9134	0.9057	0.8669	0.8736	0.9242	0.9081	0.8654
0.3679	0.215	0.215	0.0972	0.2551	0.1858	0.1677	0.2551	0.1535	0.0732	0.2551	0.1858	0.222	0.128	0.1636	0.1024	0.1138	0.2026	0.2333	0.1994	null	null	0.2551	0	0.191	0.212	0.3266	0.0932	0.128	null	0.3813	null	0	null	null	0.1154	0.2128	0.2746	0.1388	0.3393	0.4612	0.0641	0.2043	0.3393	0.215	0.1858	0.2389	0.3813	0.1858	0.215
1	1	1	0.9851	1	1	1	1	1	0.9744	1	1	1	1	1	0.9771	1	1	0.9565	1	null	null	1	1	0.9744	1	1	0.9571	1	1	1	1	1	1	null	0.9687	1	0.9795	0.9779	1	1	1	1	1	1	1	1	1	1	1
0.9926	1	0.9866	0.9855	0.9837	1	0.9846	0.9555	0.9918	0.9813	0.9904	0.9755	0.9836	0.9916	1	0.995	0.9928	0.9874	0.987	0.9802	0.9258	1	0.9973	0.9934	0.9877	0.9846	0.984	0.9854	0.9865	0.9896	0.9902	1	0.9846	1	1	0.9862	0.9905	0.9851	0.9922	0.9793	0.9752	0.9742	0.9891	0.9712	0.9759	0.9866	0.9818	1	0.9817	0.9872
0.9946	1	0.9979	0.9983	1	1	0.9981	1	1	0.9974	0.9959	1	1	1	1	1	1	0.9981	0.9977	0.9951	1	1	0.9945	1	0.9953	0.9974	1	1	1	1	1	0.9967	0.9976	0.9979	1	0.9976	0.9964	1	0.9982	0.9962	0.9973	1	1	1	1	1	0.9968	1	0.9906	1
0.7249	0.9573	0.9588	null	0.8877	0.7919	0.9448	0.7981	0.72	0.9622	0.9588	0.8946	0.9155	0.8405	0.7072	0.9609	0.942	0.8937	0.8204	0.8656	0.7491	0.9294	1	0.5233	0.7784	0.9165	0.8913	0.8719	0.9155	null	0.9348	0.8682	1	0.9461	0.6372	0.9541	0.6931	0.9486	0.9786	0.9099	0.7314	0.9425	0.947	0.9087	0.9017	0.7784	0.8285	0.7901	0.9541	1
0.2751	0.0427	0.0412	null	0.1123	0.2081	0.0552	0.2019	0.28	0.0378	0.0412	0.1054	0.0845	0.1595	0.2928	0.0391	0.058	0.1063	0.1796	0.1344	0.2509	0.0706	0	0.4767	0.2216	0.0835	0.1087	0.1281	0.0845	null	0.0652	0.1318	0	0.0539	0.3628	0.0459	0.3069	0.0514	0.0214	0.0901	0.2686	0.0575	0.053	0.0913	0.0983	0.2216	0.1715	0.2099	0.0459	0
0.0407	0.0306	0.0743	0.2532	0.1044	0.0535	0.0571	0.0395	0.1065	0.0549	0.047	0.0846	0.1299	0.0619	0.1335	0.1047	0.1345	0.0726	0.1104	0.0701	0.0607	0	0.1039	0.0635	0.2288	0.091	0.0363	0.05	0.08	0.2532	0.1371	0.1775	0.0433	0.0116	0.0185	0.066	0.1585	0.1108	0.0762	0.0781	0.0226	0.0816	0.0552	0.0883	0.0986	0.1918	0.0155	0.1815	0.0861	0.131
0.9593	0.9694	0.9257	0.7468	0.8956	0.9465	0.9429	0.9605	0.8935	0.9451	0.953	0.9154	0.8701	0.9381	0.8665	0.8953	0.8655	0.9274	0.8896	0.9299	0.9393	1	0.8961	0.9365	0.7712	0.909	0.9637	0.95	0.92	0.7468	0.8629	0.8225	0.9567	0.9884	0.9815	0.934	0.8415	0.8892	0.9238	0.9219	0.9774	0.9184	0.9448	0.9117	0.9014	0.8082	0.9845	0.8185	0.9139	0.869
0.8614	0.9142	0.8964	0.5741	0.9127	0.8621	0.898	0.7883	0.9173	0.8918	0.8222	0.9253	0.9457	0.9508	0.8379	0.8682	0.8369	0.9085	0.7771	0.9016	0.6223	0.3125	0.9294	0.7592	0.8462	0.9628	0.8698	0.97	0.9309	0.6207	0.7957	0.836	0.8447	0.4157	0.4173	0.8633	0.8099	0.9179	0.8902	0.6261	0.9139	0.9556	0.8172	0.9289	0.9383	0.8772	0.8601	0.8791	0.8972	0.9056
0.1386	0.0858	0.1036	0.4259	0.0873	0.1379	0.102	0.2117	0.0827	0.1082	0.1778	0.0747	0.0516	0.0492	0.1621	0.1318	0.1631	0.0915	0.2229	0.0984	0.3777	0.6875	0.0706	0.2408	0.1464	0.0372	0.1302	0.03	0.0691	0.3793	0.2043	0.1486	0.1553	0.5843	0.5827	0.1321	0.1901	0.0821	0.1098	0.3739	0.0861	0.0444	0.1828	0.0711	0.0617	0.1228	0.1399	0.1209	0.0974	0.0944
0	0	0	0	0	0	0	0	0	0	0	0	0.0027	0	0	0	0	0	0	0	0	0	0	0	0.0074	0	0	0	0	0	0	0.0154	0	0	0	0.0046	0	0	0	0	0	0	0	0	0	0	0	0	0.0054	0
0	0.0127	0.0033	0	0	0.01	0.0052	0	0	0	0	0	0	0.0063	0	0.004	0	0.0023	0.0047	0	0	0	0	0	0	0.002	0	0	0.016	0	0.0047	0	0	0.0048	0	0.0035	0	0	0	0.0141	0	0	0	0	0.0037	0	0	0	0	0
1	0.9873	0.9967	1	1	0.99	0.9948	1	1	1	1	1	1	0.9937	1	0.9959	1	0.9977	0.9953	1	1	1	1	1	1	0.998	1	1	0.984	1	0.9953	1	1	0.9952	1	0.9965	1	1	1	0.9859	1	1	1	1	0.9963	1	1	1	1	1
0.9798	1	0.9875	0.9865	0.9921	0.9909	0.9886	1	1	0.9865	1	0.9915	0.99	0.9885	0.9811	1	0.9912	0.9899	1	0.9849	1	null	0.9862	0.9937	0.981	0.9866	0.9844	0.994	1	0.974	0.9652	0.9941	1	0.917	1	0.9756	0.9879	0.9745	0.9915	1	0.9894	0.987	0.9785	0.9813	0.9918	0.9807	1	1	1	0.9789
1	1	1	1	1	1	1	1	1	1	1	1	1	1	1	1	1	1	0.9825	1	1	null	0.9942	1	1	0.9933	1	0.9966	1	1	1	0.9932	1	1	1	1	1	1	1	1	1	1	1	1	1	1	0.9897	1	1	1
0.2526	0.5747	0.5184	0.5219	0.5496	0.0118	0.277	0.54	0.5648	0.5351	0.5486	0.5103	0.607	0.5738	0.5521	0.5583	0.5656	0.537	0.5754	0.536	0.5376	0.5365	0.5607	0.214	0.5755	0.5326	0.5638	0.5446	0.268	0.5242	0.505	0.5359	0.0157	0.5192	0.2666	0.5624	0.0135	0.5619	0.2148	0.53	0.5475	0.5613	0.53	0.5126	0.3854	0.5782	0.5097	0.2095	0.1721	0.1913
0.9994	0.9992	0.9995	0.9995	1	0.9985	0.9989	1	0.9989	0.9987	1	0.9992	0.9989	0.9995	1	0.9995	0.9985	0.9996	1	0.9994	1	0.992	0.9997	0.9981	0.9994	0.9991	0.998	0.9995	1	0.9967	1	0.999	1	1	1	0.9996	0.9993	1	0.9983	0.9966	0.9994	0.9984	0.9997	0.999	1	0.9987	0.999	0.9988	0.9993	0.9992
0	0.0008	0.0005	0.0005	0	0.0015	0.0002	0	0.0011	0.0009	0	0.0008	0.0011	0.0005	0	0.0005	0.001	0.0004	0	0	0	0	0.0003	0.0013	0.0006	0	0.0012	0.0005	0	0.0033	0	0.0004	0	0	0	0	0.0007	0	0.0011	0.0006	0.0006	0.0008	0.0003	0.001	0	0.0013	0.001	0.0012	0.0007	0.0008
0.0006	0	0	0	0	0	0.001	0	0	0.0004	0	0	0	0	0	0	0.0005	0	0	0.0006	0	0	0	0.0006	0	0.0009	0.0008	0	0	0	0	0.0006	0	0	0	0.0004	0	0	0.0005	0.0028	0	0.0008	0	0	0	0	0	0	0	0
0.7071	0.7932	0.5621	0.5572	0.6746	0.449	0.6454	0.3261	0.6514	0.6891	0.5207	0.631	0.6821	0.2599	0.6631	0.6492	0.8553	0.693	0.6934	0.5772	0.7409	1	0.7141	0.8127	0.5789	0.6419	0.6072	0.6282	0.5619	0.258	0.7816	0.4655	0.5327	0.2989	0.4528	0.6351	0.6789	0.7102	0.5919	0.671	0.5614	0.7394	0.4659	0.6069	0.5688	0.483	0.5042	0.7564	0.7215	0.5724
0.0023	0	0.0028	0	0	0	0	0	0	0	0	0	0	0	0	0	0	0	0	0	0	null	0	0	0	0	0.0029	0	0	0	0	0	0	0	0	0.0032	0	0	0	0	0.0037	0	0	0	0	0	0	0.0041	0	0.0049
0.8537	0.8197	0.7161	0.5215	0.7895	0.8343	0.8402	0.4439	0.694	0.7634	0.6653	0.8406	0.7247	0.7303	0.7174	0.7671	0.9385	0.7377	0.8373	0.7403	0.6035	null	0.7064	0.8346	0.7363	0.7538	0.8318	0.6905	0.7862	0.3381	0.8011	0.6818	0.6281	0.4735	0.4321	0.8232	0.7686	0.8352	0.8134	0.6164	0.7307	0.8303	0.4883	0.7747	0.622	0.7044	0.7708	0.7461	0.8787	0.7555
1	1	1	0.9902	1	1	1	1	0.9859	1	1	0.9543	1	1	1	1	1	1	null	1	null	null	0.9628	0.9834	0.991	1	1	1	0.9159	0.8032	1	0.9523	1	null	null	1	1	1	1	0.7313	0.9784	0.9672	1	1	0.9857	1	1	1	1	1
1	1	1	1	1	1	0.9831	1	1	1	1	1	1	1	1	1	1	1	1	1	null	null	1	1	1	1	1	1	1	1	1	1	1	null	null	1	1	1	1	1	1	1	1	1	1	1	1	1	1	1
0.9269	0.9442	0.9235	0.966	0.9469	0.9911	0.9158	0.9697	0.9478	0.9411	0.9142	0.9662	0.9389	0.9803	0.9439	0.9345	0.9601	0.9563	0.8828	0.9525	0.9617	0.891	0.9243	0.8833	0.9552	0.9801	0.9577	0.978	0.9112	0.9214	0.7519	0.9787	0.9562	0.8749	0.9295	0.9759	0.9422	0.9382	0.9791	0.9675	0.8772	0.9109	0.8892	0.9428	0.9217	0.9711	0.9777	0.9639	0.9338	0.9588
0.9868	0.9577	0.9761	0.9741	0.9906	0.9911	0.9734	0.9873	0.989	0.9757	0.9671	0.9884	0.9719	0.9967	0.9784	0.9757	0.9818	0.9814	0.971	0.9864	0.9642	0.9345	0.9871	0.9603	0.9818	0.9956	0.9836	0.9887	0.9906	0.9767	0.9604	0.9913	0.9908	0.974	0.9876	0.9873	0.9767	0.9861	0.9882	0.9901	0.9817	0.9851	0.9781	0.9903	0.9722	0.9844	0.994	0.9768	0.9816	0.9917
0.9123	0.9133	0.9097	0.9649	0.9816	0.9814	0.9314	0.9581	0.9716	0.9444	0.9168	0.9642	0.9359	0.9926	0.959	0.9368	0.9429	0.9532	0.9288	0.9471	0.9299	0.8849	0.9711	0.9547	0.9648	0.9919	0.962	0.9826	0.9782	0.9393	0.8737	0.9689	0.9801	0.9738	0.9671	0.9726	0.9476	0.959	0.9625	0.9753	0.9497	0.9652	0.9311	0.9636	0.9228	0.9649	0.9823	0.9455	0.9559	0.9759
0.8721	0.6025	0.8046	0.612	0.8682	0.5323	0.7986	0.7337	0.8499	0.7505	0.7626	0.7794	0.7253	0.8751	0.7595	0.7651	0.7155	0.7361	0.8423	0.8042	0.5723	0.6621	0.8765	0.7887	0.7435	0.8387	0.7614	0.6853	0.9226	0.8011	0.9014	0.7436	0.8568	0.8638	0.873	0.6947	0.7562	0.8452	0.6759	0.8019	0.8974	0.8854	0.8684	0.8846	0.7703	0.6829	null	0.6554	0.8081	0.8553
0.8803	0.6904	0.81	0.5958	0.6791	0.6941	0.7372	0.7785	0.7352	0.7157	0.7387	0.7664	0.7138	0.7073	0.6774	0.7422	0.7724	0.7306	0.7318	0.8075	0.6904	0.6696	0.7112	0.5544	0.6794	0.6621	0.7185	0.6242	0.7157	0.7387	0.7836	0.7935	0.7005	0.525	0.7431	0.7011	0.7081	0.761	0.7799	0.7306	0.7518	0.7245	0.7765	0.8018	0.7545	0.7082	0.7586	0.7185	0.7205	0.7553
0.0069	0.0135	0.0044	0.0062	0.0035	0.0059	0.0068	0.0041	0.0125	0.013	0.005	0.0109	0.0048	0.0058	0.0053	0.0067	0.0107	0.0057	0.0036	0.007	0.0011	0.001	0.0073	0.0123	0.0108	0.0062	0.0029	0	0.0028	0.0062	0.0121	0.0042	0	0.0023	0.0026	0.0072	0.0058	0.0067	0.0065	0.0093	0.0128	0.0036	0	0.0128	0.004	0.0065	0.0109	0.0067	0.0064	0.0049
0.8526	0.7359	0.8795	0.8558	0.8698	0.9274	0.8032	0.7686	0.8575	0.8353	0.725	0.8641	0.8807	0.9428	0.8709	0.7786	0.9188	0.8228	0.84	0.803	0.7179	0.6081	0.8571	0.8799	0.8341	0.8901	0.8852	0.9568	0.8039	0.8512	0.6833	0.7084	0.9041	0.6237	0.8459	0.7976	0.8353	0.6684	0.8691	0.8137	0.7755	0.8325	0.7934	0.8948	0.8208	0.8636	0.873	0.7751	0.7237	0.8961
0.1405	0.2506	0.1161	0.138	0.1267	0.0667	0.19	0.2273	0.13	0.1517	0.27	0.125	0.1145	0.0514	0.1238	0.2147	0.0705	0.1715	0.1564	0.19	0.281	0.3909	0.1356	0.1078	0.1551	0.1037	0.1119	0.0432	0.1933	0.1426	0.3046	0.2874	0.0959	0.374	0.1515	0.1952	0.1588	0.3248	0.1243	0.177	0.2117	0.1638	0.2066	0.0924	0.1752	0.1299	0.116	0.2182	0.2699	0.099
0.4489	0.6756	0.6999	0.6007	0.5451	0.6941	0.7416	0.5858	0.6046	0.6667	0.6742	0.4742	0.6878	0.6218	0.8555	0.6462	0.7548	0.8188	0.5208	0.6287	0.6228	0.563	0.7861	0.7246	0.5189	0.6421	0.6566	0.7594	0.6481	0.3672	0.5662	0.4585	0.5606	0.5999	0.749	0.6591	0.5634	0.5845	0.6571	0.7966	0.7582	0.7731	0.6831	0.5421	0.7627	0.7623	0.5999	0.7449	0.6373	0.8333
0.0252	0.2163	0.0162	0.0375	0.0354	0.0197	0.0864	0.072	0.1581	0.1342	0.1686	0.2238	0.0211	0.0161	0.1563	0.0218	0.1244	0.135	0.1212	0.0716	0.0536	0.0903	0.1152	0.3841	0.1212	0.0974	0.0273	0.0144	0.1737	0.0435	0.168	0.0729	0.0088	0.0366	0.0869	0.0353	0.0263	0.0597	0.0783	0.1147	0.1531	0.1346	0.29	0.032	0.0385	0.0491	0.0565	0.0308	0.3564	0.247
1	0.9545	0.4833	0.7374	0.4095	0.3443	1	0.9207	0.9546	0.9665	0.8953	0.9571	0.5726	0.7103	1	0.5396	0.8503	0.8981	0.8848	0.923	0.8171	1	0.9112	1	0.9202	0.8722	1	0.2569	0.9224	0.5312	0.8512	0.5983	0.2653	0.7031	0.7701	0.847	0.6626	0.862	0.9296	1	0.9563	0.9402	0.9563	0.7536	0.586	0.7734	0.7465	0.776	1	1
1	0.9948	0.9925	0.9947	0.9797	0.9843	1	0.9971	0.9961	0.9976	0.9877	0.9932	0.9931	0.9976	1	0.9911	0.9904	0.9917	0.992	0.9975	0.9937	1	0.9953	1	0.9956	0.9939	1	0.9836	0.9945	0.9829	0.983	0.9785	0.9885	0.9917	0.9896	0.9973	0.9946	0.9956	0.9972	1	0.9965	0.9961	0.9922	0.9946	0.9873	0.9933	0.9899	0.9954	1	1
0.0146	0.0267	0.0165	0.0194	0.0104	0.0207	0.0058	0.0057	0.0216	0.0116	0.0093	0.0095	0.023	0.0153	0.0157	0.0182	0.0047	0.0091	0.0082	0.0123	0	0	0.0093	0.0205	0.0069	0.0081	0.0254	0.0036	0.0058	0	0.0418	0.0116	0.009	0.0025	0.009	0.0231	0.0153	0.0099	0.0091	0.0136	0.0109	0.008	0.0552	0.0251	0.0299	0.0366	0.0395	0.0244	0.0075	0.0144
0.9971	1	1	1	0.9972	1	1	0.9974	1	1	0.9951	1	1	1	1	0.9951	1	1	1	1	1	1	1	1	1	1	1	0.9971	1	1	1	1	0.9969	1	1	1	0.9986	1	1	1	1	1	1	1	1	1	1	1	1	1
0.8299	0.8563	0.8652	0.8337	0.842	0.8025	0.7357	0.9072	0.7895	0.8274	0.8514	0.8069	0.9023	0.9119	0.7925	0.8328	0.8904	0.8374	0.8772	0.7581	1	0.7674	0.8677	0.7983	0.8751	0.9155	0.8315	0.9004	0.8291	0.8819	0.823	0.881	0.8311	0.8359	0.7333	0.8263	0.9293	0.9305	0.8377	0.8758	0.8389	0.8473	0.7384	0.7671	0.8886	0.8225	0.8945	0.9655	0.8189	0.8159
0.0736	0.2525	0.1274	0.1804	0.1598	0.0625	0.1623	0.2386	0.0659	0.1135	0.2265	0.1883	0.3795	0.0722	0.3192	0.1963	0.0886	0.1996	0.1699	0.1178	0.5047	0.6599	0.2183	0.0427	0.156	0.1124	0.1173	0.0833	0.0857	0.1997	0.2872	0.2304	0.1935	0.4727	0.3902	0.2899	0.2139	0.1747	0.122	0.4231	0.2211	0.0677	0.1419	0.1058	0.1121	0.2462	0.2143	0.3527	0.3798	0.2202
0.9264	0.7475	0.8726	0.8196	0.8402	0.9375	0.8377	0.7614	0.9341	0.8865	0.7735	0.8117	0.6205	0.9278	0.6808	0.8037	0.9114	0.8004	0.8301	0.8822	0.4953	0.3401	0.7817	0.9573	0.844	0.8876	0.8827	0.9167	0.9143	0.8003	0.7128	0.7696	0.8065	0.5273	0.6098	0.7101	0.7861	0.8253	0.878	0.5769	0.7789	0.9323	0.8581	0.8942	0.8879	0.7538	0.7857	0.6473	0.6202	0.7798
0.9945	0.9834	0.9968	0.984	0.9738	0.9982	0.9925	0.9937	1	0.9944	1	0.9884	0.9951	0.981	0.9985	0.9922	0.9855	0.995	0.9928	0.9958	1	1	0.9975	0.9832	0.9854	0.9926	0.9973	0.9939	0.9801	1	0.966	0.9959	0.9989	0.9986	1	0.9839	0.9989	0.9946	0.9919	0.9843	0.9898	0.9927	0.9817	0.9893	0.9801	0.9715	1	0.9744	0.9707	1
0.0055	0.0166	0.0032	0.016	0.0262	0.0018	0.0075	0.0063	0	0.0056	0	0.0116	0.0049	0.019	0.0015	0.0078	0.0145	0.005	0.0072	0.0042	0	0	0.0025	0.0168	0.0146	0.0074	0.0027	0.0061	0.0199	0	0.034	0.0041	0.0011	0.0014	0	0.0161	0.0011	0.0054	0.0081	0.0157	0.0102	0.0073	0.0183	0.0107	0.0199	0.0285	0	0.0256	0.0293	0
1	1	1	1	1	1	1	1	1	1	1	1	1	1	1	0.9951	1	1	1	1	1	1	1	1	1	1	1	1	1	1	1	1	1	1	1	1	1	1	1	1	1	1	1	1	1	1	1	1	1	1
1	1	1	0.9942	0.9759	0.9884	1	1	1	1	0.9844	1	1	1	0.9916	1	1	1	0.9942	1	1	1	1	1	1	1	1	1	1	1	1	1	1	1	1	0.9759	0.985	1	1	0.9886	0.9857	1	0.9903	0.9835	0.9888	1	1	1	1	1
1	0.9881	0.9924	0.993	0.9692	1	0.9825	1	1	0.9879	1	1	0.9889	0.9896	1	1	1	0.9957	0.9652	1	1	1	1	1	0.9944	0.9885	1	1	1	0.9722	0.9537	0.9857	0.9905	1	0.9546	1	1	1	1	1	1	1	0.9603	0.9821	1	0.9896	1	0.9738	1	1
1	0.972	1	1	0.9335	0.9231	0.953	1	1	0.9901	1	1	0.9715	1	1	0.9592	0.9802	0.9708	1	1	null	null	1	1	1	0.9885	0.9448	0.9844	1	1	1	1	1	1	null	1	0.9898	1	0.9519	1	1	1	0.9727	0.9664	1	0.9784	1	1	1	0.9794
0.8139	0.7981	0.8403	0.7955	0.7097	0.8905	0.7963	0.8701	0.7333	0.8499	0.6567	0.9281	0.6828	0.915	0.9338	0.6281	0.9421	0.8323	0.768	0.8639	null	null	0.8784	0.864	0.9238	0.9031	0.88	0.9086	0.7928	1	0.8007	0.8644	0.8583	0.7566	null	0.8139	0.8776	0.8516	0.8151	0.8271	0.7343	0.8271	0.7083	0.9502	0.7928	0.7412	0.8339	0.7416	0.8185	0.9451
0.9233	0.897	0.8682	0.9189	0.898	0.9318	0.8737	0.9351	0.8426	0.9463	0.8044	0.9707	0.9247	0.889	0.9222	0.885	0.9196	0.9165	0.8873	0.9377	0.8404	null	0.9529	0.9449	0.87	0.9213	0.8971	0.9469	0.9072	0.9312	0.8964	0.7059	0.9845	0.7383	1	0.9377	0.9332	0.8518	0.9665	0.9576	0.8758	0.8894	0.9097	0.9505	0.9222	0.8893	0.947	0.9591	0.9305	0.9504
1	0.9743	0.9841	0.9764	0.9662	1	0.9452	0.9765	0.9755	0.9902	0.9219	0.9548	0.9753	0.9853	0.9725	1	1	0.9909	0.9588	0.9914	0.8094	null	1	0.982	0.9907	0.9813	1	1	1	1	0.8729	0.9553	0.9513	0.8988	1	1	0.9906	1	0.9865	0.9738	0.9605	0.9645	0.9502	0.9727	0.9021	0.976	1	1	0.9703	0.9526
1	0.8662	0.9439	0.856	0.8438	1	0.801	0.842	0.9295	0.9078	0.8495	0.5569	0.8453	0.9345	0.829	1	1	0.9303	0.8369	0.9363	null	null	1	0.8563	0.9608	0.878	1	1	1	1	0.6576	0.9335	0.3694	0.8416	null	1	0.9285	1	0.8135	0.7806	0.8727	0.8411	0.7855	0.7905	0.6444	0.911	1	null	0.8285	0.609
1	0.9106	0.9303	0.9223	0.9296	1	0.8207	0.8776	0.9357	0.9529	0.8782	0.6408	0.9532	0.8806	0.7444	1	1	0.9609	0.8921	0.9525	null	null	1	0.9043	0.9113	0.8644	1	1	1	null	0.6322	0.7807	0.7844	0.7611	1	1	0.9402	1	0.9478	0.8977	0.9079	0.8704	0.8932	0.6636	0.7241	0.9479	1	1	0.8837	0.5702
1	1	0.9872	1	1	1	0.9676	1	1	0.984	1	1	0.9798	1	1	1	1	0.9858	1	1	1	1	0.9895	1	1	0.9921	0.9817	0.9867	0.9745	1	1	1	0.9863	1	1	1	0.9923	1	0.9891	1	1	1	1	0.976	0.9784	1	1	1	1	1
1	1	0.9563	1	1	1	0.8782	1	1	0.8629	1	1	0.8751	1	1	1	1	0.8994	1	1	1	null	0.9026	1	1	0.9477	0.9106	0.8806	0.8821	1	1	1	0.6932	1	null	1	0.9435	1	0.8494	1	1	1	1	0.818	0.9036	1	1	1	1	1
1	1	0.943	1	1	1	0.8879	1	1	0.9249	1	1	0.9615	1	1	1	1	0.9399	1	1	null	null	0.9374	1	1	0.9389	0.8965	0.897	0.9158	null	1	1	0.9306	1	1	1	0.9507	1	0.9573	1	1	1	1	0.693	0.9282	1	1	1	1	1
1	0.9106	0.9658	0.9527	1	1	1	1	0.9759	0.9886	0.9269	1	0.9765	1	0.9839	1	0.899	0.9364	0.9753	0.9907	null	null	0.9695	1	0.9787	1	0.9318	0.9822	1	1	1	0.8971	0.961	1	1	0.9494	1	1	0.9868	1	0.9548	0.9337	1	0.9649	1	0.93	1	0.9516	0.9596	1
0.9801	0.9578	0.9719	0.9787	1	0.9518	0.9845	0.9359	0.9435	0.9808	0.9411	0.9842	0.9818	0.9725	1	0.9872	0.8973	1	0.9803	0.9763	1	null	0.975	0.9915	0.9737	0.9813	0.9802	0.9711	0.8959	0.9243	0.9574	0.9201	0.9531	1	1	0.9776	0.991	0.9511	0.9665	1	0.9375	0.9848	0.9618	1	0.9775	0.946	0.9728	1	0.9713	0.9237
0.8652	0.7905	0.9013	0.8633	1	0.6888	0.9354	0.6443	0.8435	0.8259	0.8787	0.7832	0.8777	0.881	1	0.9447	0.6253	1	0.9109	0.836	null	null	0.7791	0.925	0.8929	0.8742	0.8978	0.7591	0.6084	null	0.8579	0.8806	0.3695	1	null	0.8064	0.9286	0.8572	0.6245	1	0.8024	0.926	0.8237	1	0.8929	0.8088	0.8111	null	0.8259	0.4778
0.6774	0.9238	0.9162	0.8993	0.9534	0.9346	0.9131	0.9527	0.9553	0.9221	0.9319	0.9737	0.9014	0.8702	1	0.9441	0.8198	0.9497	0.9515	0.8012	0.7184	0.9228	0.9107	0.8855	0.8351	0.8632	0.9611	0.9335	0.9327	0.8848	0.8735	0.9673	0.893	0.9479	0.9621	0.9175	0.9105	0.9399	0.9545	0.7789	0.9329	0.9599	0.9654	0.9354	0.9258	0.9166	0.9439	0.8019	0.9141	0.8565
0.3226	0.0762	0.0838	0.1007	0.0466	0.0654	0.0869	0.0473	0.0447	0.0779	0.0681	0.0263	0.0986	0.1298	0	0.0559	0.1802	0.0503	0.0485	0.1988	0.2816	0.0772	0.0893	0.1145	0.1649	0.1368	0.0389	0.0665	0.0673	0.1152	0.1265	0.0327	0.107	0.0521	0.0379	0.0825	0.0895	0.0601	0.0455	0.2211	0.0671	0.0401	0.0346	0.0646	0.0742	0.0834	0.0561	0.1981	0.0859	0.1435
null	0.7046	0.6706	0.7425	0.4378	null	0.6958	0.3687	0.845	0.7449	0.4576	0.8402	0.5171	1	0.4053	0.536	0.6817	0.7957	0.5425	0.7003	null	null	0.5065	0.5831	0.2967	0.5171	0.6367	0.5586	0.6921	null	1	0.8933	0.6367	0.6817	0.5768	0.4165	null	1	0.6367	null	0.4725	0.7608	0.5853	0.6233	1	0.9015	0.7957	0.609	0.5388	0.5881
0	0	0	0.0118	0	0	0	0	0.0546	0.0299	0	0	0	0	0	0	0.0137	0	0	0.0281	null	null	0.0085	0	0	0	0	0	null	null	0	0	0	null	null	null	0.0148	0	0.0292	null	0	0	0	0	0	0	0	0	0	0
1	1	1	1	1	1	1	1	1	1	1	1	1	1	1	1	1	0.9974	1	1	1	null	0.9948	1	1	1	1	0.9951	1	1	1	1	1	1	null	1	1	1	1	1	1	1	1	1	1	1	1	1	1	0.9884
0.9103	0.9139	0.9192	0.9099	0.9274	0.9223	0.9137	0.9229	0.9172	0.9225	0.9074	0.9068	0.8969	0.9075	0.9131	0.921	0.9203	0.9338	0.9416	0.9122	null	null	0.9287	0.904	0.9232	0.8959	0.9188	0.929	0.9268	0.9687	0.9063	0.9276	0.9011	1	1	0.8768	0.9146	0.8917	0.9298	0.8997	0.9338	0.9177	0.9477	0.8994	0.9266	0.9139	0.9146	0.9259	0.8836	0.9147
0.2879	0.2154	0.2751	0.2891	0.2463	0.2761	0.2827	0.2076	0.2477	0.2729	0.2459	0.2789	0.298	0.2115	0.1518	0.2618	0.2541	0.2944	0.2789	0.2651	null	null	0.1879	0.314	0.2308	0.2373	0.2602	0.2464	0.2854	0.3027	0.4013	0.2526	0.1938	null	null	0.2576	0.2754	0.2403	0.2404	0.2647	0.3006	0.2974	0.2692	0.223	0.2152	0.2995	0.2365	0.2976	0.3302	0.2483
0.6731	0.6381	0.711	0.7127	0.7613	0.6897	0.6826	0.6176	0.6707	0.7215	0.6873	0.6893	0.8075	0.653	0.6638	0.5644	0.715	0.6322	0.5102	0.6105	null	null	0.6208	0.7597	0.7098	0.6366	0.7096	0.6894	0.7481	0.6429	0.809	0.7088	0.7468	null	null	0.7308	0.7306	0.6942	0.6812	0.7028	0.6974	0.7306	0.7297	0.6039	0.6365	0.7236	0.7454	0.7228	0.7486	0.6893
0.486	0.3852	0.5291	0.5487	0.4856	0.4217	0.4697	0.466	0.4285	0.5226	0.4966	0.5314	0.5257	0.4259	0.309	0.4803	0.4814	0.4576	0.4726	0.3942	null	null	0.3671	0.5736	0.4461	0.3846	0.5217	0.4956	0.6207	0.7066	0.598	0.4545	0.4176	null	null	0.4887	0.5212	0.4163	0.3997	0.5261	0.5735	0.5094	0.4495	0.3272	0.3912	0.4897	0.3701	0.4634	0.3983	0.4534
0.3135	0.2611	0.3123	0.3277	0.2274	0.246	0.2906	0.3495	0.268	0.2958	0.3086	0.3369	0.2081	0.2816	0.1838	0.4149	0.2689	0.328	0.461	0.2922	null	null	0.2605	0.2973	0.2467	0.2619	0.3074	0.3057	0.354	0.5708	0.2588	0.254	0.1947	null	null	0.2593	0.2853	0.2381	0.2365	0.3183	0.3672	0.2757	0.2313	0.2408	0.2674	0.2672	0.1664	0.2477	0.181	0.2711
0.6993	0.6941	0.7465	0.7483	0.7418	0.6553	0.6908	0.7681	0.6937	0.7436	0.7505	0.7446	0.7219	0.7334	0.7131	0.7216	0.7304	0.6678	0.6973	0.642	null	null	0.7137	0.7451	0.7275	0.6664	0.7551	0.7493	0.8029	0.8465	0.6881	0.7103	0.7479	null	null	0.7325	0.7402	0.6916	0.6765	0.7541	0.7567	0.7092	0.6879	0.6276	0.6998	0.6906	0.6535	0.6696	0.5718	0.7141
1	1	1	1	1	1	1	1	0.994	1	1	0.985	1	1	1	1	1	1	1	1	1	null	1	1	1	0.9898	1	1	1	1	1	1	1	1	1	1	1	1	1	1	1	1	1	1	1	1	1	1	1	1
0	0	0	0	0	0	0	0	0.006	0	0	0.015	0	0	0	0	0	0	0	0	0	null	0	0	0	0.0102	0	0	0	0	0	0	0	0	0	0	0	0	0	0	0	0	0	0	0	0	0	0	0	0
1	1	1	1	1	1	1	1	1	1	1	1	1	1	1	1	1	1	1	1	0.9954	1	1	1	1	1	1	1	1	1	1	1	1	1	1	1	1	1	1	1	1	1	1	1	1	1	0.9979	1	1	1
0.0035	0.0024	0.0025	0	0	0	0	0	0	0	0	0	0.008	0.0034	0.0029	0.0025	0.0021	0	0.0058	0.0017	null	0	0	0.0013	0.0023	0	0.0034	0	0	0	0	0	0	0	0	0.0055	0.0013	0	0	0.0106	0	0	0.0039	0	0	0	0.0048	0	0.005	0.0033
1	1	0.9971	1	1	1	1	1	1	1	1	1	0.9965	1	1	1	1	1	1	1	1	1	1	1	1	0.9967	1	1	1	1	1	1	1	1	1	1	1	1	1	1	1	1	0.9976	1	1	0.998	1	1	1	1
0	0	0	0	0	0	0.0376	0	0.0235	0.0148	0	0	0	0	0	0	0	0	0	0	0	null	0.008	0	0	0	0	0	0	0	0	0	0	0	0	0	0	0	0	0	0	0.0243	0.0204	0	0	0	0	0	0	0
0.9456	1	0.9854	0.9741	0.984	0.9624	0.9624	0.9344	0.9542	0.9008	1	0.9767	0.9667	0.9414	0.9181	0.9032	0.9673	0.9832	1	0.9681	0.6098	null	0.969	0.9748	0.9454	0.9526	0.9764	0.9729	0.9604	0.9124	0.9053	1	0.9399	0.8963	0.6881	1	0.9766	0.9885	0.9085	1	0.9809	0.9526	0.9602	1	0.9713	0.9713	0.9053	1	1	1
0.0544	0	0.0146	0.0259	0.016	0.0377	0	0.0656	0.0224	0.0845	0	0.0233	0.0333	0.0586	0.0819	0.0968	0.0327	0.0168	0	0.0319	0.3902	null	0.023	0.0252	0.0546	0.0474	0.0237	0.0271	0.0396	0.0876	0.0947	0	0.0601	0.1037	0.3119	0	0.0234	0.0115	0.0915	0	0.0191	0.0231	0.0194	0	0.0287	0.0287	0.0947	0	0	0
0.8829	0.8458	0.9573	1	0.7552	0.8797	1	0.7904	0.921	0.9396	1	0.6847	0.8045	0.8991	1	1	0.9263	0.9526	0.8606	0.9427	null	null	1	0.9257	0.972	0.8968	1	0.9077	0.8511	1	1	1	0.8205	null	null	1	0.932	1	0.9412	1	1	1	1	1	0.9165	0.8458	0.8045	1	1	0.932
0.2401	0.2909	0.1308	0.2368	0.311	0.0432	0.1724	0.1702	0.2653	0.2341	null	0.2529	0.1841	0.0728	0.1702	0.1236	0.2671	0.456	0.1447	0.2495	null	null	0.1975	0.4175	0.2092	0.311	0.4413	0.0649	0.4149	null	0.3829	null	0.0568	null	null	0.7932	0.1192	0.2313	0.4638	0.3829	0.2174	0.1964	0.311	0.4293	0.311	0.3249	0.3271	0.3513	0.5038	0.1702
1	0.8853	0.7792	0.6626	0.9078	1	0.8694	1	1	0.7538	1	0.6997	0.7219	0.4639	0.7971	0.8385	0.8904	0.7084	0.7943	0.8985	null	null	0.8779	0.9127	0.7731	0.7565	1	1	1	0.4824	1	0.6805	0.6936	1	null	0.8419	0.9245	0.8146	0.6904	1	0.7943	1	0.7824	0.8452	0.8759	1	0.9043	0.6936	0.8759	0.769
1	0.9072	1	0.9002	1	1	0.9159	1	0.8671	1	1	0.9002	0.8629	1	0.9197	1	0.931	0.8333	1	0.9493	1	null	1	1	0.9563	1	0.9039	0.913	0.8931	null	1	1	1	0.6415	1	1	0.94	1	1	1	0.7979	0.7937	1	1	1	1	1	0.8251	1	1
0.2732	0.4004	0.2945	0.1855	0.1649	0.2409	0.2766	0.2925	0.3235	0.2637	0.3012	0.2662	0.3288	0.2546	0.3797	0.2277	0.2183	0.2643	0.3217	0.1891	0.3337	0.7347	0.2701	0.2816	0.1773	0.3792	0.2192	0.2843	0.2935	0.551	0.386	0.3074	0.2709	0.4505	0.2504	0.2543	0.2765	0.2001	0.2492	0.3192	0.2134	0.2081	0.2751	0.3755	0.2866	0.3242	0.2702	0.3307	0.3828	0.5129
0.7268	0.5996	0.7055	0.8145	0.8351	0.7591	0.7234	0.7075	0.6765	0.7363	0.6988	0.7338	0.6712	0.7454	0.6203	0.7723	0.7817	0.7357	0.6783	0.8109	0.6663	0.2653	0.7299	0.7184	0.8227	0.6208	0.7808	0.7157	0.7065	0.449	0.614	0.6926	0.7291	0.5495	0.7496	0.7457	0.7235	0.7999	0.7508	0.6808	0.7866	0.7919	0.7249	0.6245	0.7134	0.6758	0.7298	0.6693	0.6172	0.4871
0.0088	0.0092	0.0083	0.0109	0.0022	0.0144	0.0229	0.0084	0.021	0.0257	0.0105	0.0355	0.0139	0.014	0.0095	0.0234	0.0237	0.014	0.0124	0.0053	0	null	0.01	0.0089	0.0128	0.0141	0.0033	0	0.0205	0.0332	0.0514	0.0105	0.0035	0	0	0.0287	0.0092	0.0323	0.0244	0.0157	0.0164	0.0047	0.0142	0.0126	0.0143	0.0089	0.03	0.0121	0.0142	0.0041
0.9685	0.9516	0.9529	0.9558	0.8757	0.8359	0.9525	0.9438	0.9701	0.9441	0.959	0.9607	0.9785	0.949	0.9169	0.9108	0.9102	0.9817	0.9538	0.9353	1	null	0.9843	0.895	0.9268	0.9729	0.9724	0.9695	0.971	0.9151	0.7751	0.9673	0.9855	0.9337	0.7894	0.9387	0.9252	0.9359	0.9182	0.9512	0.9594	0.9283	0.8316	0.9835	0.9803	0.9312	0.9542	0.9019	0.9282	0.9554
0.0227	0.0119	0.0043	0.0023	0.0069	0.0248	0.002	0	0.0041	0.0032	0	0.0039	0.0051	0.0077	0.0025	0.0019	0.0163	0.0043	0	0.0044	0	null	0.0057	0.0147	0.0183	0.0045	0.0034	0.0083	0.0085	0.0412	0.0177	0	0	0	0	0	0.0054	0.0079	0.003	0	0.0034	0	0	0	0.0039	0	0	0.0188	0.0184	0.0084
0	0.0273	0.0345	0.031	0.1152	0.1249	0.0226	0.0477	0.0047	0.027	0.0305	0	0.0026	0.0294	0.0712	0.064	0.0498	0	0.0338	0.0551	0	null	0	0.0814	0.042	0.0085	0.0209	0.0222	0	0.0105	0.1557	0.0222	0.011	0.0663	0.2106	0.0326	0.0602	0.024	0.0544	0.0331	0.0208	0.067	0.1541	0.004	0.0015	0.0599	0.0158	0.0671	0.0392	0.0321
0.9485	0.9714	0.931	0.9602	0.9586	0.9288	0.8958	0.9471	0.9792	0.9302	0.9048	0.962	0.9306	0.7835	0.9476	0.8778	0.9117	0.947	0.9173	0.9282	0.8288	1	0.9466	0.9569	0.9473	0.9615	0.9425	0.9133	0.9197	0.9382	0.9432	0.9214	0.8843	0.8916	0.8398	0.9401	0.9288	0.9543	0.8966	0.9556	0.9747	0.94	0.9517	0.9095	0.8958	0.954	0.9325	0.9795	0.9826	1
0.9598	0.9782	0.9595	0.9658	0.9724	0.9667	0.9482	0.9732	0.9833	0.9615	0.9407	0.9696	0.9623	0.9202	0.978	0.9384	0.9448	0.9693	0.946	0.9721	0.8764	1	0.9687	0.9495	0.9671	0.9762	0.967	0.9551	0.9461	0.9696	0.9496	0.95	0.9644	0.9587	0.9186	0.9732	0.9594	0.969	0.954	0.9662	0.9787	0.966	0.9708	0.9502	0.9496	0.975	0.9748	0.9843	0.9864	1
0.4293	0.4239	0.3567	0.4545	0.3905	0.3047	0.3141	0.3248	0.4375	0.342	0.3685	0.4361	0.3385	0.2341	0.2837	0.3145	0.37	0.3549	0.3815	0.2657	0.3994	0.1456	0.3582	0.5349	0.3736	0.3716	0.3523	0.3255	0.3887	0.3166	0.4616	0.3751	0.2157	0.2567	0.3116	0.2965	0.3497	0.3943	0.2896	0.4229	0.4498	0.3495	0.3666	0.3388	0.3076	0.3413	0.2581	0.4257	0.4308	0.2337
0.0979	0.0834	0.1478	0.1605	0.1569	0.2312	0.1302	0.1067	0.1432	0.1007	0.1029	0.1158	0.1288	0.1516	0.0892	0.0775	0.0945	0.083	0.1255	0.0863	0.1122	0.0798	0.094	0.0929	0.0848	0.0829	0.098	0.1629	0.1389	0.2497	0.0784	0.1634	0.1847	0.1244	0.0878	0.1408	0.0637	0.0421	0.1046	0.1574	0.0824	0.1349	0.1111	0.1459	0.1078	0.1059	0.1526	0.0838	0.1108	0.1116
0.9853	1	1	0.9969	0.9945	1	0.9954	1	0.9946	0.9963	0.9913	0.9952	0.996	0.9944	0.9922	0.9979	0.9954	0.9917	0.9887	0.9972	1	0.9709	0.995	0.9918	1	1	0.9839	1	1	1	0.9925	1	1	1	1	0.9976	0.9937	1	0.9926	1	0.9909	0.9935	0.9885	0.9743	0.9974	0.9965	0.9927	0.981	0.9966	0.9863
1	1	1	0.9937	0.9934	0.9928	0.9869	1	0.9971	0.9979	1	1	0.9976	1	1	1	1	0.9984	0.9938	1	1	1	1	1	1	1	1	1	0.9957	1	1	1	1	1	1	1	1	1	0.9952	1	1	1	1	1	0.997	0.9922	1	1	1	0.9921
0.5421	0.0336	0.0716	0.0505	0.0631	0.043	0.0496	0.076	0.0374	0.0703	0.0654	0	0.0459	0.0169	0.0823	0.009	0.0241	0.037	0.0318	0.0324	0.283	0.6122	0.0501	0	0.052	0.0497	0.0278	0.0057	0.0145	0	0.3061	0.0414	0	0	0.3718	0.1023	0	0.0299	0	0.0502	0.0561	0	0	0.0386	0	0	0.1026	0.0483	0.0313	0.0435
0.0368	0	0	0	0.0451	0	0	0	0	0	0	0	0	0	0	0.039	0	0	0	0.0244	null	null	0	0	0	0	0	0	0	0	0	0	0	0	0	0	0	0	0	0	0	0	0	0	0	0	0	0.0763	0	0
0.9399	1	1	0.9916	0.9549	1	0.9776	0.948	1	1	1	0.9779	1	1	0.9634	0.9364	0.9702	0.9639	0.967	0.9756	null	null	0.9715	1	0.9922	1	1	0.9761	1	1	0.9079	0.9499	1	1	1	1	0.952	0.9573	0.9806	0.9236	1	1	1	1	0.957	0.9885	0.9384	0.9237	0.9254	0.9873
0.0233	0	0	0.0084	0	0	0.0224	0.052	0	0	0	0.0221	0	0	0.0366	0.0247	0.0298	0.0361	0.033	0	null	null	0.0285	0	0.0078	0	0	0.0239	0	0	0.0921	0.0501	0	0	0	0	0.048	0.0427	0.0194	0.0764	0	0	0	0	0.043	0.0115	0.0616	0	0.0746	0.0127
0.0105	0.0234	0.0071	0.0027	0	0.0073	0.0033	0.0097	0.0025	0.0078	0.0037	0.0034	0.0027	0.0214	0.0035	0.0043	0.0069	0.0046	0.0024	0.0038	0	0	0.0029	0.0106	0.0138	0.0069	0.01	0.0019	0.0145	0	0.0015	0.0032	0.0014	0.0022	0	0.0065	0.0044	0	0.0079	0.0036	0.0038	0.0036	0.0054	0.0042	0.0045	0.0136	0.0033	0.0017	0.0049	0.0257
0.9895	0.9766	0.9929	0.9973	1	0.9927	0.9967	0.9903	0.9975	0.9922	0.9963	0.9966	0.9973	0.9786	0.9965	0.9957	0.9931	0.9954	0.9976	0.9962	1	1	0.9971	0.9894	0.9862	0.9931	0.99	0.9981	0.9855	1	0.9985	0.9968	0.9986	0.9978	1	0.9935	0.9956	1	0.9921	0.9964	0.9962	0.9964	0.9946	0.9958	0.9955	0.9864	0.9967	0.9983	0.9951	0.9743
1	1	1	1	1	1	1	1	1	1	1	1	1	1	1	1	1	1	1	1	1	null	1	1	1	1	1	1	1	1	1	1	1	1	1	1	1	1	1	1	1	1	1	1	1	1	1	1	1	1
0.7663	0.9585	0.8988	0.8466	0.9792	null	0.973	0.6243	0.7985	0.8518	null	0.8759	0.9541	0.9469	0.6977	0.7339	0.874	0.7872	null	0.9348	null	null	0.7351	0.7344	0.676	0.874	0.5482	0.9868	0.8222	null	0.9749	null	null	null	null	0.7071	0.9569	0.874	0.8871	null	0.8804	0.973	0.8103	0.6237	0.9569	0.7517	0.4653	0.704	0.8927	1
0	0	0	0.058	0	null	0	0.0456	0	0	null	0.0418	0	0.0399	0.0383	0.115	0	0	null	0	null	null	0	0.0653	0.1141	0	0.2806	0	0	null	0	null	null	null	null	0.1108	0	0	0	null	0.0402	0	0.0523	0.114	0	0	0.2552	0	0	0
0.2337	0.0415	0.1012	0.0954	0.0208	null	0.027	0.33	0.2015	0.1482	null	0.0824	0.0459	0.0131	0.264	0.1511	0.126	0.2128	null	0.0652	null	null	0.2649	0.2003	0.2099	0.126	0.1712	0.0132	0.1778	null	0.0251	null	null	null	null	0.1821	0.0431	0.126	0.1129	null	0.0793	0.027	0.1374	0.2623	0.0431	0.2483	0.2795	0.296	0.1073	0
0.7742	0.5283	0.5532	0.6316	0.7619	0.7482	0.5679	0.64	0.5838	0.4753	0.3419	0.7794	0.7101	0.747	0.7131	0.6342	0.6477	0.4967	0.6631	0.6407	0.3951	null	0.3941	0.8786	0.6903	0.4543	0.5612	0.6316	0.641	0.4664	0.8341	0.6135	0.5532	0.6667	0.5333	0.626	0.7166	0.7215	0.5985	0.6957	0.77	0.6316	0.7168	0.6557	0.6124	0.5333	0.7107	0.6038	0.628	0.6316
1	1	0.9868	1	1	1	1	1	0.9628	0.9869	1	0.983	1	1	1	0.9801	1	0.9496	0.9086	0.9891	1	null	1	0.9729	0.9944	1	0.9835	1	0.9629	1	0.9682	0.9536	1	1	1	0.9708	0.9888	1	1	1	1	1	0.9656	1	1	1	1	1	1	1
0.8647	0.956	1	0.7901	0.9623	1	0.9443	0.928	1	0.9028	null	0.9248	1	1	0.9614	1	0.8144	0.8288	1	0.8887	null	null	0.951	0.9699	0.835	0.9356	0.9043	0.9086	0.8998	null	0.7329	0.6738	1	null	null	1	0.8719	0.9555	0.8557	1	0.8263	0.7845	0.924	0.8399	0.8614	0.9562	0.9003	1	0.7363	0.8087
0.9384	0.8615	0.7605	0.8696	0.8639	1	0.932	0.6884	1	0.9678	null	0.8805	null	0.8757	0.9143	0.8073	0.7482	0.9338	1	0.7162	null	null	0.8205	0.8962	0.832	0.9263	0.5333	0.8389	1	null	0.8591	0.8073	0.64	null	null	0.7364	0.8245	0.9471	0.8283	0.8205	1	0.884	0.8571	1	0.6884	0.9032	0.7364	0.8073	1	0.905
0.8916	0.8096	0.7093	0.7748	0.8764	0.7563	0.7845	0.6972	0.4552	0.9391	null	0.7143	0.595	0.8417	0.9204	0.7469	0.8751	0.813	1	0.7131	null	null	1	0.8099	0.7816	0.8075	0.8941	0.9468	0.8795	0.3423	0.6333	0.3407	0.763	null	null	0.8126	0.783	0.9124	0.468	0.479	0.6689	0.6606	0.7544	0.6529	0.6894	1	0.902	1	0.7534	0.8395
0.6704	0.7909	0.8398	0.5697	0.7502	0.9	0.863	0.6364	0.5	0.869	null	0.6584	0.4286	0.8295	0.8105	0.4712	0.5815	0.3879	0.5385	0.6241	null	null	0.7155	0.5942	0.7101	0.6556	0.6098	0.9385	0.7561	0.2857	0.8485	0.5082	0.4828	null	null	0.4118	0.7877	0.7908	0.8241	0.4872	0.8069	0.5055	0.7807	0.7222	0.5652	0.7701	0.5989	0.7619	0.5349	0.635
0	0	0	0	0	0	0	0	0	0	0	0	0	0	0	0	0	0	0	0	null	null	0	0	0	0	0	0	0	0	0	0	null	null	null	0	0	0	0	0	0	0	0	0	0	0	0	0	0	0
0.5571	0.6256	0.4925	0.5882	0.7223	0.8034	0.4403	0.5122	0.533	0.2892	0	0.6147	0.634	0.7475	0.5943	0.2596	0.4202	0.3409	0.2034	0.6716	null	null	0.8195	0.5938	0.64	0.7161	0.7803	0.8371	0.7454	0	0.1132	0.6955	null	null	null	0.4471	0.3637	0.6573	0.4995	0.2509	0.4148	0.4472	0	0.6822	0.4086	0.4533	0.286	0.3429	0.3574	0.6251
0.1352	0.269	0.2657	0.128	0.0802	0.06	0.2138	0.2238	0.1294	0.3247	0.3053	0.1306	0.1231	0.1466	0.0618	0.1146	0.252	0.1104	0.1975	0.1165	null	null	0.0448	0.1137	0.1025	0.1197	0.1431	0.0879	0.1448	0	0.2198	0.0889	null	null	null	0.3412	0.1261	0.0543	0.194	0.1949	0.154	0.1137	0.5357	0.2143	0.3306	0.3878	0.4166	0.3074	0.59	0.2927
0	0	0	0	0	0	0	0	0.0759	0	0	0	0	0	0	0	0	0	0	0	null	null	0	0	0	0	0	0	0	0	0	0	null	null	null	0	0	0	0	0	0	0	0	0	0	0	0	0	0	0
0.3077	0.1053	0.2418	0.2838	0.1976	0.1366	0.3459	0.264	0.2617	0.3861	0.6947	0.2547	0.2428	0.1059	0.3439	0.6258	0.3277	0.5487	0.5991	0.212	null	null	0.1358	0.2926	0.2575	0.1643	0.0766	0.075	0.1098	1	0.667	0.2157	null	null	null	0.2117	0.5102	0.2884	0.3065	0.5543	0.4312	0.4391	0.4643	0.1034	0.2608	0.159	0.2974	0.3497	0.0526	0.0822
0.0302	0.0546	0.0342	0.0116	0.0207	0.035	0.0367	0.017	0.0079	0.0246	0.0367	0.017	0.0163	0.044	0.0094	0	0.0207	0.017	null	0.0093	null	null	0	0.034	0.0193	0.0091	0.0148	0.0338	0.02	null	0.0972	0	0	null	null	0.0183	0	0.0082	0.014	0.0068	0.0302	0.0022	0.0207	0.0483	0.034	0.0235	0.0607	0	0.1026	0.0644
0.747	0.6232	0.7223	0.7701	0.8502	0.7417	0.7522	0.7458	0.6185	0.8321	0.7765	0.8065	0.8359	0.7781	0.7803	0.7154	0.8132	0.7319	0.8224	0.576	null	null	0.7217	0.7623	0.7837	0.7745	0.6185	0.7386	0.7458	null	0.7066	0.6875	0.6984	null	null	0.7839	0.7337	0.7324	0.7974	0.8606	0.7803	0.7169	0.8789	0.7643	0.6439	0.7354	0.7803	0.8148	0.5366	0.8408
0.0066	0.0243	0.0273	0.0095	0.006	0.0064	0.0121	0.0357	0.0043	0.0482	0.0142	0.0105	0.0066	0.0132	0.0202	0.0247	0.0602	0.0346	0.0158	0.0171	0	null	0.0103	0.0337	0.0092	0.01	0.0106	0.011	0.011	0.0212	0.0388	0.0315	0.0134	0.029	0	0.0459	0.0393	0.0147	0.0159	0.0283	0.022	0.0168	0.0359	0.0082	0.0505	0.0225	0.0234	0.0278	0.0224	0.0055
0.9934	0.9757	0.9727	0.9905	0.994	0.9936	0.9879	0.9643	0.9957	0.9518	0.9858	0.9895	0.9934	0.9868	0.9798	0.9753	0.9398	0.9654	0.9842	0.9829	1	null	0.9897	0.9663	0.9908	0.99	0.9894	0.989	0.989	0.9788	0.9612	0.9685	0.9866	0.971	1	0.9541	0.9607	0.9853	0.9841	0.9717	0.978	0.9832	0.9641	0.9918	0.9495	0.9775	0.9766	0.9722	0.9776	0.9945
0.9741	0.9595	0.9586	0.957	0.9635	0.9774	0.9811	0.9768	0.9692	0.9656	0.9753	0.9621	0.9665	0.9801	0.9579	0.95	0.9376	0.9641	0.9812	0.982	0.9951	0.9968	0.9813	0.9659	0.9583	0.9681	0.955	0.9741	0.9812	0.985	0.9685	0.9799	0.9859	0.9876	0.9802	0.9696	0.9746	0.9728	0.979	0.9734	0.9752	0.9654	0.9299	0.9524	0.9423	0.9753	0.9768	0.9681	0.98	0.9779
0.0259	0.0405	0.0414	0.043	0.0365	0.0226	0.0189	0.0232	0.0308	0.0344	0.0247	0.0379	0.0335	0.0199	0.0421	0.05	0.0624	0.0359	0.0188	0.018	0.0049	0.0032	0.0187	0.0341	0.0417	0.0319	0.045	0.0259	0.0188	0.015	0.0315	0.0201	0.0141	0.0124	0.0198	0.0304	0.0254	0.0272	0.021	0.0266	0.0248	0.0346	0.0701	0.0476	0.0577	0.0247	0.0232	0.0319	0.02	0.0221
0.8588	0.7715	0.777	0.7771	0.6526	0.8013	0.7916	0.8996	0.6914	0.7146	0.6071	0.6636	0.5855	0.7147	0.8281	0.6219	0.7699	0.7855	0.6902	0.7405	0.6429	0.89	0.7238	0.79	0.7402	0.7349	0.817	0.7584	0.5051	0.5795	0.7013	0.7181	0.768	0.6888	0.6033	0.7124	0.8021	0.6756	0.8181	0.8232	0.716	0.6618	0.6883	0.7757	0.7995	0.881	0.7885	0.8338	0.5613	0.7907
0.0022	0.0014	0.0019	0.0006	0.0006	0	0.0023	0.0017	0.0022	0.0046	0.005	0.0015	0.008	0.0018	0.0006	0.0019	0.0027	0.0023	0.0008	0.0006	0	0	0.0019	0.004	0.0029	0.0005	0	0.0017	0.0008	0	0	0.0007	0.0003	0	0.0022	0.0061	0.0012	0	0.0003	0	0.0013	0.0023	0.0027	0.0021	0.0041	0.0008	0.0009	0	0.0004	0
0.925	0.9653	0.9634	0.9732	0.9794	0.98	0.9304	0.9686	0.9917	0.9555	0.9005	0.9633	0.9453	0.9714	0.9737	0.9613	0.9541	0.9691	0.9652	0.9819	0.9812	0.9782	0.9214	0.9557	0.9815	0.983	0.9895	0.9761	0.9626	0.9803	0.9526	0.9886	0.9855	0.9767	0.9513	0.9782	0.9558	0.9386	0.9677	0.9835	0.956	0.9484	0.901	0.9651	0.9333	0.9571	0.9577	0.9689	0.9861	0.9895
0.0728	0.0332	0.0347	0.0262	0.02	0.02	0.0672	0.0297	0.0062	0.0398	0.0946	0.0352	0.0467	0.0269	0.0257	0.0368	0.0432	0.0287	0.034	0.0175	0.0188	0.0218	0.0767	0.0403	0.0156	0.0164	0.0105	0.0221	0.0365	0.0197	0.0474	0.0106	0.0142	0.0233	0.0465	0.0158	0.043	0.0614	0.032	0.0165	0.0427	0.0494	0.0963	0.0329	0.0626	0.0421	0.0414	0.0312	0.0135	0.0105
0.98	0.9618	0.9953	0.9881	0.9923	0.9887	0.995	0.9939	0.9851	0.9867	0.9963	0.9775	0.9909	0.986	0.9938	0.988	0.9815	0.9941	0.9972	0.9931	1	1	0.9913	0.9447	0.9598	0.978	0.9558	0.99	0.9897	1	0.9939	0.9976	0.9987	0.9988	0.9984	0.9809	0.9932	0.9865	0.9786	0.9943	0.9811	0.9933	0.986	0.9801	0.9518	0.939	0.9686	0.9747	0.9878	0.9884
0.02	0.0382	0.0047	0.0119	0.0077	0.0113	0.005	0.0061	0.0149	0.0133	0.0037	0.0225	0.0091	0.014	0.0062	0.012	0.0185	0.0059	0.0028	0.0069	0	0	0.0087	0.0553	0.0402	0.022	0.0442	0.01	0.0103	0	0.0061	0.0024	0.0013	0.0012	0.0016	0.0191	0.0068	0.0135	0.0214	0.0057	0.0189	0.0067	0.014	0.0199	0.0482	0.061	0.0314	0.0253	0.0122	0.0116
0.032	0.0426	0.037	0.0513	0.0253	0.0231	0.064	0.0209	0.0269	0.0363	0.0217	0.0393	0.0341	0.0551	0.0225	0.0332	0.0345	0.007	0.0222	0.0139	0.0017	0.0273	0.0394	0.0418	0.0307	0.0348	0.0454	0.0383	0.0214	0.0085	0.0198	0.0246	0.0293	0.0248	0.03	0.0354	0.0258	0.0372	0.0276	0.0162	0.0321	0.0288	0.0497	0.0358	0.0327	0.0647	0.032	0.0409	0.0195	0.0345
0.2129	0.1528	0.245	0.3303	0.5459	0.1914	0.2599	0.3017	0.5197	0.4328	0.552	0.314	0.1644	0.2854	0.4893	0.6747	0.5313	0.3869	0.3617	0.3707	0.4954	0.0711	0.5091	0.398	0.3821	0.3344	0.3917	0.1481	0.3511	0.2079	0.7694	0.2787	0.1938	0.3646	0.5434	0.4741	0.284	0.4605	0.337	0.5358	0.3779	0.1938	0.4034	0.5024	0.284	0.3695	0.6969	0.4632	0.5127	0.5396
0.067	0.0355	0.1187	0.1494	0.0969	0.0582	0.1267	0.1012	0.1815	0.1505	0.1346	0.2706	0.0799	0.1332	0.153	0.1971	0.1831	0.1131	0.0826	0.1422	0.1405	0.0295	0.1199	0.1691	0.1004	0.0902	0.066	0.0432	0.1177	0.0584	0.2222	0.0701	0.0583	0.1116	0.1322	0.1917	0.0751	0.1356	0.122	0.1779	0.1668	0.0313	0.1847	0.1784	0.081	0.1783	0.2659	0.1018	0.1013	0.2554
0.268	0.2851	0.3484	0.3187	0.162	0.2797	0.3943	0.2668	0.2221	0.2471	0.1705	0.5167	0.3943	0.3304	0.2004	0.1498	0.2198	0.2438	0.1757	0.2461	0.2292	0.3304	0.1503	0.2613	0.2002	0.1894	0.1388	0.3096	0.2599	0.244	0.1336	0.1872	0.2613	0.2234	0.1479	0.2557	0.2079	0.2025	0.2618	0.1651	0.299	0.1272	0.3136	0.2412	0.179	0.3185	0.1785	0.1452	0.1385	0.3011
0	0.0235	0	0	0	0	0.0226	0.0362	0.0127	0	0.0471	0.0349	0.0124	0	0	0.0237	0	0.0252	0.0167	0	0	0	0	0.0762	0.0165	0.0273	0.0414	0.0162	0.0654	0.0491	0.0281	0.0261	0	0.0349	0	0.0155	0.039	0	0	0	0.0184	0	0	0	0.0367	0.0518	0.0147	0.0345	0.0547	0.0333
1	0.9765	1	0.9815	1	1	0.9774	0.9638	0.9873	0.9786	0.9529	0.9651	0.9876	1	0.9811	0.9763	0.9603	0.9748	0.9584	1	1	1	0.9759	0.8955	0.9835	0.9727	0.9586	0.9838	0.9346	0.9509	0.9719	0.9739	1	0.9651	1	0.9845	0.961	1	1	1	0.9816	1	1	1	0.9633	0.9482	0.9853	0.9655	0.9453	0.9667
0	0	0	0.0185	0	0	0	0	0	0.0214	0	0	0	0	0.0189	0	0.0397	0	0.0249	0	0	0	0.0241	0.0283	0	0	0	0	0	0	0	0	0	0	0	0	0	0	0	0	0	0	0	0	0	0	0	0	0	0
0.0948	0.0679	0.1509	0.0445	0.1142	0.1069	0.0773	0.1191	0.075	0.0606	0	0.0948	0.0529	0.0685	0.0785	0.2304	0.0255	0.0633	0.0409	0.0529	0	null	0.0513	0.0513	0.0422	0.0852	0.0852	0.0529	0.0272	0.0773	0.3585	0.0529	0.064	0.0513	0.1169	0.1322	0.0276	0.075	0.0331	0.0636	0.0483	0.0255	0.1794	0	0.1732	0.047	0.1182	0.0773	0.0263	0.1436
1	1	1	1	1	0.9057	0.9142	null	0.746	0.8235	0.8914	1	0.8501	1	0.8775	1	0.6162	1	0.9037	1	1	1	0.9397	0.9471	0.951	0.9231	0.9168	1	0.8942	1	null	1	1	0.8757	0.7439	0.9222	0.5493	1	1	1	1	1	1	1	0.8318	0.8228	0.7815	1	1	0.9126
1	1	1	1	1	0.9789	0.9739	1	0.9852	0.9769	0.9756	1	0.9842	1	0.9735	1	0.9611	1	0.9893	1	1	1	0.9887	0.9663	0.986	0.9876	0.9746	1	0.9648	1	0.9571	1	1	0.9811	0.9747	0.962	0.9688	1	1	1	1	1	1	1	0.9692	0.9386	0.9781	1	1	0.9576
0.0965	0.2107	0.3122	0.1124	0.237	0.227	0.2993	0.033	0.0602	0.1432	0.237	0.1411	0.1108	0.1519	0.2262	0.2625	0.0897	0.2137	0.1425	0.1425	null	0.1088	0.2107	0.4729	0.2752	0.176	0.2993	0.14	0.2993	0.176	0.0575	0.0965	0.1061	0.176	0.0965	0.4607	0.0539	0.2107	null	0.0507	0.1647	0.1116	0.2993	0.2082	0.176	0.3481	0.1246	null	0.0965	0.4017
0.0777	0.025	0.0219	0.0584	0.0398	0.0107	0.0457	0.0301	0.0239	0.0255	0.0154	0.0172	0.0368	0	0.0105	0.0127	0.0225	0.0034	0.0433	0.0227	0.0178	0.1005	0.0156	0.0411	0.0335	0.0189	0.009	0.0431	0.0348	0.0118	0.0225	0.0215	0.0242	0.0456	0.0562	0.0265	0.0269	0.0322	0.0312	0.0256	0.0469	0.0231	0.0278	0.0244	0.0273	0.0167	0.0342	0.0282	0.0206	0.0264
0.9223	0.975	0.9781	0.9416	0.9602	0.9893	0.9543	0.9699	0.9761	0.9745	0.9846	0.9828	0.9632	1	0.9895	0.9873	0.9775	0.9966	0.9567	0.9773	0.9822	0.8995	0.9844	0.9589	0.9665	0.9811	0.991	0.9569	0.9652	0.9882	0.9775	0.9785	0.9758	0.9544	0.9438	0.9735	0.9731	0.9678	0.9688	0.9744	0.9531	0.9769	0.9722	0.9756	0.9727	0.9833	0.9658	0.9718	0.9794	0.9736
1	0.9884	0.9954	0.9897	0.9927	0.9854	0.9958	1	0.9861	0.9975	0.9944	0.9704	1	0.9935	0.9955	0.9906	0.9916	1	0.9964	0.9965	0.9898	1	0.9857	0.9914	0.9911	0.98	0.9962	0.9913	0.9921	1	1	1	0.9952	0.9971	0.9941	1	0.992	1	0.997	0.995	0.9915	1	0.9958	1	0.9941	1	1	0.9912	1	1
0	0.0685	0	0	0	0	0.0381	0.058	0.0832	0	0.136	0	0.1687	0.033	0	0	0	0.0492	0	0.0323	null	null	0.073	0	0	0.0565	0.0721	0	0	0	0.1552	0	0.1285	0.0926	null	0.0229	0.0755	0	0.0662	0	0.0882	0.0294	0.0658	0	0.052	0.0438	0.032	0	0	0
0.1382	0.1855	0.1385	0.2095	0.1421	0.117	0.1565	0.0867	0.0466	0.212	0.254	0.1903	0.147	0.1418	0.3158	0.1517	0.3926	0.179	0.4269	0.1205	null	null	0.1318	0.2621	0.2612	0.1108	0.2355	0.0251	0.073	0.4665	0.3477	0.0489	0.048	0.4325	null	0.2139	0.2959	0.2257	0.1705	0.1627	0.2525	0.1043	0.1966	0.0503	0.1651	0.2538	0.2508	0.3682	0.4665	0.133
0.8618	0.746	0.8615	0.7905	0.8579	0.883	0.8054	0.8553	0.8703	0.788	0.61	0.8097	0.6844	0.8252	0.6842	0.8483	0.6074	0.7718	0.5731	0.8473	null	null	0.7952	0.7379	0.7388	0.8327	0.6925	0.9749	0.927	0.5335	0.4971	0.9511	0.8235	0.4749	null	0.7632	0.6286	0.7743	0.7633	0.8373	0.6593	0.8663	0.7377	0.9497	0.7829	0.7023	0.7172	0.6318	0.5335	0.867
0.3129	0.1202	0.1459	0.1307	0.1898	null	0.0835	0.4505	0.0768	0.1036	0.4889	0.0403	0.0744	0.1409	0.1318	0.1575	0.2546	0.144	0.8139	0.2767	null	null	0.2844	0.2767	0.3591	0.1494	0.2715	0.0694	0.0473	null	0.3534	null	null	0.7928	null	0.1105	0.3338	0.5116	0.1174	null	0.3418	0.0604	0.1762	null	0.1202	0.2015	0.1244	null	null	null
0.0442	0.145	0.182	0.1384	0.0442	0	0.1602	0.1561	0.2338	0.1363	0.1918	0.2892	0.1561	0.1749	0.2134	0.3195	0.1844	0.2172	0.0442	0.0622	null	null	0.0535	0.0782	0.1749	0.1194	0.1651	0.0782	0.2532	0.1128	0.3724	null	0.2665	null	null	0.4252	0.14	0.2028	0.2338	0.2626	0.145	0.1324	0.215	0.179	0.3588	0.2252	0.393	0.0923	0.2665	0.3372
0.2028	0.6786	0.4732	0.5381	0.6423	0.6046	0.7532	0.6719	0.7541	0.7433	0.5358	0.6088	0.4456	0.5287	0.7089	0.3615	0.7689	0.779	0.7624	0.3301	null	null	0.5363	1	0.7364	0.7049	0.7117	null	0.5089	1	1	0.3551	0.3703	null	0.8004	0.7702	0.5617	0.4688	0.7512	0.7673	0.8887	0.5454	0.5506	0.8004	0.4135	0.7084	0.7494	0.6076	0.5398	0.7142
0.713	0.7918	0.8521	0.7016	0.7804	0.4943	0.625	0.6605	0.3945	0.714	0.6084	0.2887	0.5383	0.7503	0.8837	0.686	0.5001	0.7406	0.8089	0.4504	null	null	0.5217	1	0.571	0.7272	null	0.7298	0.4667	null	1	0.4202	0.714	1	null	0.7608	0.7097	0.4735	0.7272	0.6608	0.7033	0.6374	0.796	null	0.5392	0.5211	0.5047	0.4091	0.6806	0.8637
0.1231	0.2395	0.4717	0.6342	0.4091	0.858	0.3755	0.3882	0.4608	0.5007	0.2917	0.5957	0.2968	0.3179	0.2805	0.0675	0.6762	0.4646	0.3303	0.3775	null	null	0.3405	0.5152	0.5859	0.4427	0.5897	0.0282	0.5241	0.3507	0.3441	0.2412	null	null	1	0.6403	0.3751	0.4205	0.473	0.6127	0.4779	0.3343	0.2373	0.6545	0.1956	0.7761	0.5682	0.4554	0.2306	0.2498
0.5255	0.4645	0.796	0.8071	0.6761	0.8383	0.3991	0.505	0.2368	0.5533	0.3627	0.4313	0.5255	0.6888	0.5547	0.3871	0.464	0.5573	0.3359	0.5406	null	null	0.3961	0.4408	0.4935	0.4911	null	0.3093	0.4654	0.3419	0.563	0.471	0.6863	0.5928	null	0.658	0.6451	0.5666	0.5636	0.503	0.3259	0.5941	0.5923	null	0.4185	0.6894	0.4314	0.3828	0.4305	0.4525
0.4262	0.2802	0.5952	0.6807	0.4301	0.8538	0.4548	0.3848	0.435	0.4509	0.2698	0.6908	0.5257	0.5739	0.2124	0.3388	0.5605	0.3935	0.1444	0.6116	null	null	0.4288	0	0.5215	0.3645	0.5507	0.1743	0.5574	null	null	0.6077	0.61	null	null	0.4169	0.5328	0.6872	0.3978	0.4548	0.2193	0.5296	0.3621	0.5226	0.4231	0.7227	0.4719	0.5497	0.3029	0.1516
0.0042	0.0058	0.0066	0.0069	0.0022	0.0048	0.0104	0.002	0.008	0.0064	0.007	0.0095	0.0035	0.0051	0.0058	0.0047	0.0066	0.0108	0.002	0.005	0.0037	0	0.0067	0.0071	0.0095	0.0115	0.005	0.0018	0.0044	0.003	0.0067	0.0023	0.0013	0.0016	0.0029	0.009	0.0053	0.006	0.0051	0.008	0.0072	0.0065	0.0142	0.0104	0.0159	0.0097	0.0084	0.0069	0.0063	0.0111
0.0027	0.0046	0.0033	0.0023	0.0028	0.001	0.0039	0.001	0.0028	0.0031	0.0029	0.0046	0.0013	0.0027	0.0025	0.0024	0.0046	0.0084	0.0013	0.0061	0	0	0.0024	0.0122	0.0026	0.0047	0.0031	0.0015	0.0015	0	0.0021	0.001	0.0007	0.0041	0	0.0041	0.0017	0.0039	0.0027	0.0047	0.004	0.0023	0.0047	0.0065	0.0123	0.0043	0.0025	0.0074	0.0006	0.0063
0.9931	0.9897	0.9901	0.9908	0.995	0.9942	0.9856	0.997	0.9892	0.9905	0.9901	0.9859	0.9952	0.9922	0.9918	0.9929	0.9889	0.9808	0.9967	0.9889	0.9963	1	0.9909	0.9807	0.988	0.9837	0.9919	0.9966	0.9941	0.997	0.9912	0.9968	0.998	0.9942	0.9971	0.987	0.9931	0.9901	0.9922	0.9873	0.9888	0.9912	0.9811	0.9831	0.9718	0.986	0.9892	0.9857	0.9931	0.9826
null	0.5513	null	0.7659	0.4279	null	0.5287	0.7291	0.6688	0.7411	0.4121	0.5961	0.6768	0.7011	0.6879	0.5899	0.5115	0.812	0.5024	0.8487	0	0.6865	0.5018	null	null	0.7042	0.718	0.6744	0.4121	0.5523	0	0.1832	0.8737	0.2878	0.0925	0.7257	null	0	0.5993	null	0.172	0.7585	null	0.5869	0.7399	0.57	0.5854	null	0.455	0.9528
null	0.4487	null	0.2341	0.5721	null	0.4713	0.2709	0.3312	0.2589	0.5879	0.4039	0.3232	0.2989	0.3121	0.4101	0.4885	0.188	0.4976	0.1513	1	0.3135	0.4982	null	null	0.2958	0.282	0.3256	0.5879	0.4477	1	0.8168	0.1263	0.7122	0.9075	0.2743	null	1	0.4007	null	0.828	0.2415	null	0.4131	0.2601	0.43	0.4146	null	0.545	0.0472
null	0.5452	null	0.8319	0.4918	null	0.6186	0.8832	0.7458	0.6845	0.5168	0.7122	0.743	null	0.8032	0.4783	0.5294	0.6476	0.5037	0.4983	0.7892	0.843	0.6803	null	null	0.5845	0.7458	0.6581	0.616	null	0.8182	0.5116	0.8289	0.6263	0.6471	0.6349	null	0.3514	0.5227	null	0.6962	0.6541	null	0.7078	0.5145	null	0.666	null	0.5789	null
0.9818	0.9827	0.9825	0.9768	0.9855	0.9896	0.9933	0.9844	0.9921	0.9867	0.9934	0.9981	0.9975	0.9819	0.9659	0.9892	0.9834	0.9909	0.9841	0.9682	0.9723	0.9536	0.9917	0.9598	0.9897	0.9725	0.9638	0.9625	0.9758	0.9959	0.8807	0.9841	0.9922	0.9896	0.9881	0.9922	0.9836	0.937	0.9742	0.9628	0.9756	0.9824	0.9706	0.974	0.974	0.9936	0.9539	0.9755	0.9835	0.9791
0.0182	0.0173	0.0175	0.0232	0.0145	0.0104	0.0067	0.0156	0.0079	0.0133	0.0066	0.0019	0.0025	0.0181	0.0341	0.0108	0.0166	0.0091	0.0159	0.0318	0.0277	0.0464	0.0083	0.0402	0.0103	0.0275	0.0362	0.0375	0.0242	0.0041	0.1193	0.0159	0.0078	0.0104	0.0119	0.0078	0.0164	0.063	0.0258	0.0372	0.0244	0.0176	0.0294	0.026	0.026	0.0064	0.0461	0.0245	0.0165	0.0209
0.9193	0.95	0.9254	1	0.9737	1	0.9779	0.9327	1	0.9772	1	0.9531	0.982	1	1	0.9395	0.9501	0.8573	0.9292	0.9238	0.9457	1	1	0.9382	0.9386	1	0.9652	1	0.9295	null	0.9392	1	1	1	0.8428	0.9765	0.9633	0.9733	0.9186	1	0.9696	0.9749	1	0.9531	0.905	0.9163	0.9829	0.9595	0.9113	1
0	0	0.0178	0.025	0	0	0	0	0	0.0403	0	0	0	0	0	0	0	0.0204	0	0	0	0	0.0077	0.0229	0.0176	0.0348	0	0	0	0	0.0325	0	0	0	0	0.0275	0.0179	0	0	0.0095	0	0	0	0	0.0263	0.0291	0	0	0	0
1	1	0.9822	0.975	1	1	1	1	1	0.9597	1	1	1	1	1	1	1	0.9796	1	1	1	0.9806	0.9923	0.9771	0.9824	0.9652	1	1	1	1	0.9675	1	1	1	1	0.9725	0.9821	1	1	0.9905	1	1	1	1	0.9737	0.9709	1	1	1	1
1	1	1	1	1	null	1	1	1	1	1	1	1	1	1	1	1	1	1	1	1	null	1	1	1	1	1	1	1	1	1	1	1	null	null	1	0.931	0.7435	1	1	1	1	1	1	0.9685	1	1	1	1	1
0.092	0.0694	0.1264	0.1497	0.2288	0.2418	0.0924	0.1845	0.1439	0.1615	0.053	0.159	0.0871	0.1967	0.1485	0.1693	0.1624	0.106	0.1419	0.142	0.1951	null	0.1804	0.18	0.2185	0.1951	0.4211	0.2046	0.2326	0.1736	0.1806	0.0826	0.1846	0.1348	0.175	0.1184	0.1811	0.127	0.2165	0.0748	0.1704	0.1513	0.207	0.0707	0.1531	0.1321	0.1354	0.0988	0.1913	0.0814
0.908	0.9306	0.8736	0.8503	0.7712	0.7582	0.9076	0.8155	0.8561	0.8385	0.947	0.841	0.9129	0.8033	0.8515	0.8307	0.8376	0.894	0.8581	0.858	0.8049	null	0.8196	0.82	0.7815	0.8049	0.5789	0.7954	0.7674	0.8264	0.8194	0.9174	0.8154	0.8652	0.825	0.8816	0.8189	0.873	0.7835	0.9252	0.8296	0.8487	0.793	0.9293	0.8469	0.8679	0.8646	0.9012	0.8087	0.9186
0.9951	1	0.9954	0.9947	0.9905	0.9978	0.9955	0.9959	0.9987	0.9966	0.9964	0.9976	1	0.9986	0.9966	1	1	0.9955	0.9937	0.9975	1	1	1	0.9965	1	0.9959	0.9981	0.9988	0.9962	0.9868	1	0.9969	1	1	1	0.9969	0.9987	1	0.9986	0.99	0.998	0.9982	0.9952	0.9968	0.99	1	0.9978	0.997	1	0.9912
0.9695	0.9862	0.9651	0.9848	0.9645	0.9665	0.94	0.9461	0.9519	0.976	0.9666	0.9643	0.973	0.9432	0.9624	0.9485	0.9883	0.9675	0.9713	0.954	1	0.9949	0.9725	0.9689	0.9575	0.9642	0.9431	0.9753	0.9656	1	0.9763	0.9799	0.9896	0.9871	0.9409	0.9463	0.9889	0.9819	0.9219	0.9599	0.9714	0.9654	0.9596	0.97	0.9846	0.9489	0.9517	0.969	0.9608	0.9815
1	0.9757	1	1	0.9938	0.9937	0.9944	1	0.9844	0.9903	0.9923	1	1	0.9951	0.9942	0.9923	0.9738	0.997	0.9918	0.983	1	1	0.9875	1	1	0.9864	1	1	0.9925	1	0.9782	1	0.9928	0.9894	1	0.9874	1	0.9932	0.983	0.9928	0.9787	0.9842	1	0.9853	1	1	1	0.9884	1	0.9926
0.228	0.0389	0.0525	0.0628	0.06	0.1106	0.0393	0.0849	0.0484	0.0924	0.0863	0.0958	0.097	0.0708	0.132	0.1032	0.0743	0.0979	0.0569	0.0826	0	0.1582	0.0855	0.0778	0.0612	0.0599	0.1444	0.0802	0.068	0.0997	0.0791	0.0721	0.0742	0.0704	0.0997	0.1444	0.0774	0.1113	0.041	0.1444	0.1725	0.0536	0.152	0.1097	0.0838	0.1194	0.1686	0.0454	0.0624	0.0876
0.1503	0.1689	0.1012	0.1728	0.0752	0.0861	0.1108	0.129	0.1137	0.0952	0.095	0.1009	0.1112	0.0894	0.0995	0.0983	0.0974	0.0987	0.0693	0.1175	0.0554	0.1045	0.0864	0.1404	0.0925	0.1269	0.0964	0.1912	0.0804	0.0895	0.094	0.1094	0.1116	0.0357	0.0832	0.1106	0.0763	0.0944	0.0984	0.0861	0.101	0.1336	0.1167	0.1463	0.1114	0.1249	0.1541	0.1197	0.1579	0.1629
0.083	0.1281	0.1203	0.2118	0.1281	0.1229	0.1136	0.1148	0.1531	0.1179	0.1014	0.1236	0.0935	0.1201	0.099	0.0762	0.1573	0.1349	0.082	0.1668	0.0814	0.0726	0.0967	0.1529	0.1466	0.1601	0.1029	0.1622	0.0725	0.0692	0.1222	0.1037	0.0943	0.0548	0.0661	0.1138	0.086	0.1	0.142	0.1123	0.0935	0.1277	0.0785	0.1038	0.12	0.1155	0.0845	0.0828	0.1087	0.0985
0.7667	0.703	0.7784	0.6154	0.7966	0.791	0.7756	0.7562	0.7333	0.7869	0.8036	0.7755	0.7953	0.7905	0.8015	0.8255	0.7453	0.7664	0.8486	0.7157	0.8632	0.8229	0.8169	0.7066	0.7609	0.713	0.8007	0.6466	0.8471	0.8413	0.7838	0.7869	0.7941	0.9095	0.8507	0.7756	0.8378	0.8056	0.7595	0.8016	0.8056	0.7387	0.8048	0.7498	0.7687	0.7597	0.7614	0.7975	0.7334	0.7387
0.0494	0.068	0.0438	0.0676	0.0788	0.0192	0.0894	0.0598	0.0815	0.1019	0.0449	0.1023	0.0903	0.0359	0.0507	0.0598	0.1392	0.1014	0.0296	0.0368	0.0281	0.011	0.1306	0.1082	0.092	0.0787	0.2186	0.0372	0.0555	0.1363	0.0459	0.0277	0.0106	0.07	0.0379	0.114	0.0786	0.0657	0.0519	0.0482	0.0696	0.0586	0.119	0.0714	0.0504	0.2222	0.1283	0.1403	0.1158	0.0292
0.9506	0.932	0.9562	0.9324	0.9212	0.9808	0.9106	0.9402	0.9185	0.8981	0.9551	0.8977	0.9097	0.9641	0.9493	0.9402	0.8608	0.8986	0.9704	0.9632	0.9719	0.989	0.8694	0.8918	0.908	0.9212	0.7814	0.9628	0.9445	0.8637	0.9541	0.9723	0.9894	0.93	0.9621	0.886	0.9214	0.9343	0.9481	0.9518	0.9304	0.9414	0.881	0.9286	0.9496	0.7778	0.8717	0.8597	0.8842	0.9708
0.3447	0.2961	0.3198	0.3082	0.3288	0.3312	0.378	0.2304	0.3488	0.2446	0.3772	0.2822	0.332	0.3142	0.3586	0.3495	0.3265	0.3192	0.2942	0.3993	0.3119	0.2923	0.2336	0.3038	0.3395	0.2658	0.2969	0.3224	0.3553	0.3784	0.3728	0.3478	0.6903	0.3817	0.4339	0.2362	0.3433	0.3399	0.3715	0.4057	0.2527	0.3101	0.3431	0.2508	0.3104	0.2532	0.2824	0.3401	0.4129	0.3315
0.7942	0.8323	0.7796	0.757	0.7679	0.5768	0.8325	0.7864	0.7886	0.8535	0.7198	0.8094	0.8384	0.7162	0.6235	0.7193	null	0.6897	0.7597	0.7857	0.835	0.6271	0.6567	0.5557	0.7632	0.7474	0.8065	0.6339	0.8712	null	0.8317	0.7819	0.6723	0.826	0.6923	0.8514	0.7585	0.7702	0.7439	0.8197	0.8696	0.5772	0.793	0.9247	0.7674	0.8963	null	0.9362	0.6494	0.7902
0.8945	0.8974	0.9018	0.8721	0.8754	0.8604	0.8825	0.91	0.7946	0.8999	0.8539	0.8844	0.8388	0.8358	0.8101	0.8988	null	0.8182	0.8107	0.884	0.9222	0.7436	0.7724	0.8565	0.8621	0.8725	0.8458	0.8694	0.9067	null	0.8557	0.9052	0.8835	0.8641	0.8667	0.8805	0.8812	0.8501	0.8816	0.8118	0.9381	0.8365	0.8524	0.9445	0.8415	0.8938	null	0.9335	0.7184	0.899
1	1	1	1	1	1	1	1	1	1	1	1	1	1	1	1	1	1	1	1	null	null	1	1	1	1	1	1	1	null	1	1	1	1	null	1	1	1	1	1	1	1	1	1	1	1	1	1	1	1
0	0	0	0	0	0	0	0	0	0	0	0	0	0	0	0	0	0	0	0	null	null	0	0	0	0	0	0	0	null	0	0	0	0	null	0	0	0	0	0	0	0	0	0	0	0	0	0	0	0
0.0338	0.0095	0.0035	0.0153	0.0151	0.0486	0.0184	0.0154	0.0242	0.014	0.0094	0.016	0.0285	0.0167	0.0054	0.0089	0.0232	0.0069	0.0022	0.0048	0	null	0.0072	0.0217	0.0038	0.002	0.0081	0.0153	0.0219	0	0	0.0139	0.0236	0	0	0.0133	0.0088	0.0044	0.0079	0.0467	0.0042	0.0111	0.0087	0.0097	0.0044	0.0218	0.0253	0.0341	0.0273	0.0107
0.2653	0.5112	0.3525	0.2375	0.4542	0.4916	0.3378	0.1228	0.6033	0.4469	0.5779	0.3407	0.499	0.3245	0.2754	0.2878	0.4252	0.2002	0.3476	0.0584	null	null	0.2149	0.7978	0.0321	0.4814	0.2846	0.261	0.4297	0.0985	0.0926	0.1999	0.2177	null	null	0.5567	0.0535	0.1831	0.4042	0.1958	0.1845	0.3279	0.2177	0.2288	0.3733	0.3694	0.4395	0.2396	0.2983	0.2703
1	0.9966	0.9978	0.994	0.9945	1	0.9948	1	0.9907	0.9963	0.9665	0.9973	0.994	0.9969	0.9968	0.9963	0.9906	0.9963	1	0.9934	1	1	0.9909	0.994	0.9971	1	1	1	0.9928	1	1	0.9911	1	1	1	1	0.9901	1	0.9913	1	1	0.9971	1	0.9952	0.996	0.9952	1	1	0.9903	0.9979
0.9316	0.9804	0.9956	0.9647	0.9531	0.9814	0.9862	0.9757	0.9655	0.9277	0.9771	0.9685	0.9683	0.9724	0.9644	0.9855	0.9672	0.9893	0.9954	0.9753	1	0.9345	1	0.9526	0.9712	0.9928	0.9716	0.981	0.9914	0.9672	1	0.9885	0.9969	0.9962	1	0.9572	0.9753	0.9709	0.942	0.973	0.9712	0.989	0.9915	0.9745	0.9852	0.9201	0.9237	0.9403	1	0.9651
0.0684	0.0196	0.0044	0.0353	0.0469	0.0186	0.0138	0.0243	0.0345	0.0723	0.0229	0.0315	0.0317	0.0276	0.0356	0.0145	0.0328	0.0107	0.0046	0.0247	0	0.0409	0	0.0474	0.0288	0.0072	0.0284	0.019	0.0086	0.0328	0	0.0115	0.0031	0.0038	0	0.0428	0.0247	0.0291	0.058	0.027	0.0288	0.011	0.0085	0.0255	0.0148	0.0799	0.0763	0.0597	0	0.0349
1	1	1	1	1	1	1	1	1	1	1	1	1	1	1	1	0.9495	1	1	1	1	null	1	1	1	1	1	1	1	1	1	1	1	1	null	1	1	1	1	null	1	1	1	1	1	1	1	1	1	1
1	0.9607	1	0.9858	1	0.9682	1	0.9829	1	0.9385	1	1	1	1	1	1	1	1	1	0.9747	1	null	0.8626	0.9617	1	1	1	0.9615	1	1	1	1	0.9807	0.9654	null	1	0.9733	0.9659	1	1	0.9607	1	0.938	1	1	1	1	1	1	0.9633
1	1	1	1	0.9853	1	0.9833	1	1	0.9632	1	1	1	1	1	0.8945	1	1	0.9668	1	1	null	1	1	1	1	1	1	1	1	1	0.9438	0.9772	1	null	1	1	1	1	1	1	1	1	1	1	1	1	1	1	1
1	1	1	1	1	1	1	1	1	1	1	1	1	1	1	1	1	1	1	1	1	null	1	1	1	1	1	1	1	1	1	1	1	1	null	1	1	1	1	null	1	1	1	1	1	1	1	1	null	1
1	1	1	1	0.9857	0.9631	1	1	1	1	1	1	1	0.9582	1	1	1	1	1	1	1	null	1	1	1	1	1	1	1	1	1	1	0.9773	1	null	1	1	1	1	1	1	0.9722	1	1	1	1	1	1	1	1
1	1	1	1	1	1	1	1	1	1	1	1	1	1	1	1	1	1	1	1	1	null	1	1	1	1	1	1	1	0.9485	1	0.9637	1	1	null	1	1	1	1	1	1	1	1	1	1	1	1	1	1	1
null	null	1	1	1	1	1	1	1	1	null	1	1	1	1	1	1	1	1	1	1	null	1	1	1	1	1	1	1	1	null	1	1	1	null	1	1	1	1	null	null	1	1	1	1	1	1	1	null	1
1	1	1	1	1	1	1	1	1	1	1	1	1	1	1	1	1	1	1	1	1	null	1	1	1	1	1	1	1	1	1	1	1	1	null	1	1	1	1	1	1	1	1	1	1	1	1	1	1	1
0.0546	0.0512	0.0242	0	0.0356	null	0	0.0648	null	0.0418	0.0231	0.1208	0.0749	0.0199	0.0526	0.0124	0.0185	0	0	0.0251	null	null	0.0472	0.0161	0.0142	0.0124	0	0	0.0117	null	null	0.0305	0	null	null	0.0225	0.0255	0.0457	0.0389	null	null	0.04	0.0347	null	null	0.0475	null	null	null	0
0.2135	0	0.0787	0.0326	0.2593	0.1864	0.0798	0	null	0.0832	0.0404	0	null	0.0459	0	0	0.0326	0.0832	0	0	null	null	0.09	0.1103	0.1251	0.022	0.2261	0.1232	0.0206	null	0.4403	0	0.0777	null	null	0.0735	0.0554	0.2743	0.0749	null	0.4734	0.073	0.1158	null	null	0.0574	null	null	null	0
0.036	0.0234	0.1438	0.0915	0.368	0.335	0.1033	0.0629	0.1935	0.0966	0.0403	0.1088	0.3654	0.1735	0.1365	0.0822	0.1677	0.0719	0.1119	0.0839	null	null	0.0695	0.0966	0.1324	0.1007	0.183	0.2668	0.2514	0.3496	null	0.0695	0.2012	0.3768	null	0.0876	0.0403	0.1119	0.1761	null	null	0.2339	0.1628	0.4725	0.3198	0.183	null	null	null	0.095
1	1	1	1	1	1	1	1	1	1	0.8729	1	1	0.9324	0.9627	0.9343	1	1	1	1	null	null	1	1	1	1	1	0.9614	1	1	1	0.9493	1	1	null	1	0.9669	1	1	1	1	1	1	1	1	1	1	1	1	1
0.0145	0.1234	0.1814	0.1027	0.1117	0.5722	0.1458	0.1704	0.0097	0.1199	null	0.0229	0.031	0	0.1091	0.2424	0.0421	0.1254	0.0285	0.1871	null	null	0.0245	0.0533	0.0536	0.0809	0.2197	0.1685	0.1803	0.0809	0	null	0.2247	null	null	0.2911	0.0711	0.1497	0.0285	null	0.0116	0.0585	0.0554	0.2604	0.1744	0.1135	0.039	0.2318	null	0.1959
1	1	1	1	1	1	1	1	1	1	1	1	1	1	1	1	1	1	1	1	null	null	1	1	1	1	1	1	1	1	1	1	1	1	null	1	1	1	1	1	1	1	1	null	1	1	1	1	1	1
1	1	0.8518	0.9434	0.9165	0.9291	0.8971	0.9306	1	0.9152	null	0.9477	1	1	0.933	0.8613	1	1	1	0.8669	null	null	0.8079	0.9344	0.8305	0.8859	1	0.8106	0.8339	1	0.8661	0.8624	0.8308	null	null	0.8512	0.9014	1	0.8566	null	0.9248	0.9453	0.9181	null	1	0.8608	null	1	null	0.9059
0.6322	0.5866	0.4902	0.3442	0.3056	0.2611	0.4715	0.3717	0.768	0.4828	0.5691	0.496	0.7617	0.2934	0.2502	0.387	0.5475	0.4296	0.4093	null	0.6875	null	0.6461	0.3489	0.5514	0.3804	0.4838	0.3022	0.5252	0.2048	0.6404	0.4848	0.3965	0.3907	null	0.351	0.7393	0.6625	0.4268	0.9043	0.7195	0.4022	0.5462	0.3134	0.6018	0.4425	0.4142	0.6325	0.3006	0.5708
0.1563	0.1703	0.2372	0.197	0.2345	0.1888	0.2567	0.5007	0.1036	0.2577	0.1118	0.2044	0.1461	0.2304	0.2227	0.4091	0.2826	0.2974	0.3854	null	0.255	null	0.1198	0.2564	0.16	0.2857	0.2473	0.1132	0.0649	0.5127	0.2479	0.1798	0.2206	0.2174	null	0.4603	0.1371	0.0527	0.414	0.0503	0.1001	0.3077	0.2026	0.2565	0.2976	0.3149	0.2605	0.1606	0.2973	0.1504
0.2114	0.2431	0.2726	0.4588	0.4599	0.5501	0.2718	0.1276	0.1284	0.2595	0.3191	0.2995	0.0922	0.4762	0.5271	0.2039	0.1699	0.273	0.2053	null	0.0575	null	0.2341	0.3947	0.2886	0.3339	0.2689	0.5846	0.4098	0.2825	0.1117	0.3353	0.3829	0.392	null	0.1887	0.1236	0.2849	0.1592	0.0454	0.1805	0.2901	0.2512	0.4301	0.1006	0.2426	0.3252	0.2069	0.4021	0.2788
0.1314	0.1519	0.0498	0.0896	0.1559	0.1202	0.1576	0.0757	0.1012	0.1062	0.3728	0.125	0.0859	0.0466	0.1031	0.1498	0.1194	0.1187	0.3386	0.0643	0.5823	0.1885	0.0999	0.1019	0.0912	0.0811	0.1233	0.0454	0.2118	0.1377	0.2777	0.1331	0.0662	0.6594	0.4445	0.2391	0.0599	0.1122	0.0941	0.2684	0.0948	0.0329	0.181	0.193	0.1211	0.1524	0.3191	0.2443	0.3751	0.1099
0.8686	0.8481	0.9502	0.9104	0.8441	0.8798	0.8424	0.9243	0.8988	0.8938	0.6272	0.875	0.9141	0.9534	0.8969	0.8502	0.8806	0.8813	0.6614	0.9357	0.4177	0.8115	0.9001	0.8981	0.9088	0.9189	0.8767	0.9546	0.7882	0.8623	0.7223	0.8669	0.9338	0.3406	0.5555	0.7609	0.9401	0.8878	0.9059	0.7316	0.9052	0.9671	0.819	0.807	0.8789	0.8476	0.6809	0.7557	0.6249	0.8901
0.9919	1	1	1	1	1	1	1	0.9899	0.9903	0.969	0.9887	1	0.9848	1	1	0.9921	0.9972	1	1	1	1	1	1	0.9883	0.9902	1	1	1	1	1	0.9925	1	1	0.9633	1	1	0.9768	1	0.985	1	1	0.9839	1	1	1	0.9622	1	1	1
1	0.863	0.7925	0.76	0.8595	1	0.7306	1	null	1	0.8636	0.7566	1	0.7181	1	0.9012	0.8038	1	1	0.7931	null	null	0.8218	1	1	1	1	0.7926	1	null	1	0.8084	0.2759	null	null	1	1	1	0.9285	1	0.8879	1	1	0.899	0.8347	1	1	1	0.8634	0.899
1	0.8565	0.7352	0.6612	0.8132	1	0.8666	1	1	1	0.8697	0.7723	1	0.8126	1	0.8525	0.8225	1	1	0.8002	null	null	0.861	1	1	1	1	0.8826	null	1	null	0.691	0.4105	1	null	1	1	1	0.8621	1	0.8146	1	1	0.779	0.7878	1	1	1	0.7563	0.8598
1	0.9804	0.9661	0.9566	0.983	1	0.9863	1	1	1	0.9631	0.9538	1	0.9783	1	0.978	0.9661	1	1	0.987	1	1	0.9839	1	1	1	1	0.9868	1	1	1	0.9784	0.9485	1	1	1	1	1	0.9934	1	0.9833	1	1	0.9765	0.9778	1	1	1	0.922	0.9738
0.15	0.1207	0.1237	0.1336	0.1032	0.1409	0.039	0.0783	0	0.1243	0.2031	0.1369	0.0869	0.0583	0.081	0.1823	0.1336	0.1184	0.0826	0.0508	null	null	0.0761	0.1389	0.1476	0.0604	0.2561	0.0524	0.209	0.0536	0.1003	0.0889	0.0212	0	0.0513	0.1452	0.0596	0.1418	0.0842	0.1921	0.1294	0.0575	0.1494	0.1888	0.1063	0.1442	0.2778	0.2074	0.3729	0.2031
0.0832	0.1208	0.0959	0.0903	0.0796	0.1668	0.0922	0.0874	0.1405	0.0837	0.2166	0.1516	0.082	0.1005	0.1038	0.1296	0.154	0.0647	0.1296	0.0549	null	null	0.1046	0.1081	0.1367	0.0881	0.2341	0.1026	0.0473	0.1132	0.0529	0.0506	0.039	0.1086	0	0.1376	0.0562	0.1005	0.044	0.2419	0.0807	0.0643	0.1545	0.0885	0.082	0.1622	0.3445	0.1112	0.2382	0.1542
1	1	1	1	1	1	1	1	1	1	1	1	1	1	1	1	1	1	1	1	null	null	1	1	1	1	1	1	1	1	1	1	0.9791	1	1	1	1	1	1	1	1	1	1	1	1	1	1	1	1	1
0.9477	0.9703	0.9766	0.9185	0.9608	0.948	0.9486	0.9075	0.8341	0.9304	0.9496	0.9016	0.9787	0.9791	0.9754	0.898	0.9075	0.948	1	0.9291	null	0.8148	0.9798	0.9144	0.9587	0.8899	0.9784	0.9553	1	0.8785	1	0.9248	0.8924	0.8946	1	0.936	0.963	0.9662	0.9606	0.8899	0.9477	0.9318	0.9531	0.8498	0.9402	0.9585	0.9488	0.9474	0.8957	0.9653
0.9791	0.9826	0.9758	0.977	0.9731	0.9824	0.9763	0.9812	0.9773	0.9246	0.9536	0.935	0.9927	0.9945	0.9965	0.988	0.9938	0.9839	0.9857	0.9687	0.9784	1	0.9857	0.9378	0.9625	0.975	0.9788	0.9865	0.9619	0.9857	0.9129	0.9831	0.9923	0.9573	0.9585	0.9715	0.9768	0.9673	0.9798	0.9491	0.9581	0.9649	0.9442	0.9624	0.9773	0.9403	0.9234	0.9665	0.9925	0.9767
0.0209	0.0174	0.0242	0.023	0.0269	0.0176	0.0237	0.0188	0.0227	0.0754	0.0464	0.065	0.0073	0.0055	0.0035	0.0119	0.0062	0.0161	0.0143	0.0313	0.0216	0	0.0143	0.0622	0.0375	0.025	0.0212	0.0135	0.0381	0.0143	0.0871	0.0169	0.0077	0.0427	0.0415	0.0285	0.0232	0.0327	0.0202	0.0509	0.0419	0.0351	0.0558	0.0376	0.0227	0.0597	0.0766	0.0335	0.0075	0.0233
0.064	0.0399	0.077	0.0516	0.0331	0.0153	0.0236	0.0277	0.0425	0.0457	0.0471	0.0332	0.031	0.0162	0.0418	0.0495	0.0951	0.0385	0.0269	0.043	0.0207	0.0058	0.0336	0.0653	0.0777	0.0407	0.0598	0.0072	0.0704	0.0175	0.0664	0.0525	0.0181	0.0244	0.0351	0.0679	0.0318	0.0553	0.0497	0.067	0.0487	0.0161	0.0654	0.0324	0.0511	0.0634	0.0938	0.067	0.0567	0.0269
0.4974	0.2095	0.2105	0.1278	0.2959	0.197	0.4046	0.4186	0.125	0.2506	0.427	0.3768	0.2928	0.3316	0.18	0.2914	0.159	0.3114	0.201	0.362	0	null	0.2147	0.4123	0.3749	0.3635	0.3861	0.1527	0.3598	0.1914	0.4121	0.2642	0.0994	0.2012	0.5405	0.389	0.2932	0.2108	0.3201	0.3681	0.3356	0.1386	0.2747	0.3216	0.3536	0.518	0.5277	0.4741	0.4342	0.1692
0.982	0.9349	0.957	0.9257	0.9427	0.934	0.9799	0.986	0.9192	0.9196	0.9655	0.9466	0.9671	0.9776	0.9498	0.9478	0.935	0.9649	0.9749	0.9589	0.9655	0.9494	0.9549	0.9458	0.9623	0.9741	0.9784	0.9537	0.9636	0.9531	0.9559	0.9512	0.9357	0.9468	0.9843	0.9569	0.9559	0.9612	0.9486	0.9463	0.9551	0.9256	0.9288	0.9457	0.9545	0.9723	0.9614	0.9816	0.9667	0.9194
0.1496	0.0234	0.0933	0.0329	0.2181	0.161	0.1447	0.1206	0.0314	0.0829	0.0871	0.1198	0	0	0	0.0857	0.0402	0.0232	0.0753	0.0657	0	null	0	0.235	0	0.1588	0	0.0881	0.09	0.1247	0.1124	0	0.0103	0.0238	0.1814	0.0635	0	0	0	0.0717	0	0.0721	0.0145	0.124	0.0888	0.2188	0.0657	0.1691	0.092	0.1057
0.019	0.0195	0.0132	0.0128	0.029	0.0196	0.0154	0.0114	0.0138	0.0326	0.0294	0.0369	0.0155	0.0128	0.0128	0.0246	0.0147	0.018	0.0072	0.0265	0	0	0.0146	0.0442	0.0258	0.0174	0.0156	0.0098	0.0233	0.0125	0.0342	0.0201	0.0084	0.0153	0.0205	0.0318	0.021	0.0121	0.0278	0.0362	0.0259	0.0148	0.033	0.0285	0.0292	0.0332	0.0499	0.0181	0.0279	0.0184
0.3859	0.4313	0.9146	0.674	0.142	0.2491	0.7945	0.5516	0.8943	0.7719	0.7475	0.8664	0.745	0.3258	0.6612	0.7073	0.9269	0.7031	0.6572	0.838	null	null	0.247	0.1946	0.3654	0.1644	0.1282	0.3456	0.1348	0.3606	null	0.1808	0.9738	null	null	0.9793	0.9481	0.0699	0.8963	0.6096	0.6285	0.6591	null	0.3832	0.8354	0.7868	0.8839	0.6103	0.1582	0.5004
0.6141	0.5687	0.0854	0.326	0.858	0.7509	0.2055	0.4484	0.1057	0.2281	0.2525	0.1336	0.255	0.6742	0.3388	0.2927	0.0731	0.2969	0.3428	0.162	null	null	0.753	0.8054	0.6346	0.8356	0.8718	0.6544	0.8652	0.6394	null	0.8192	0.0262	null	null	0.0207	0.0519	0.9301	0.1037	0.3904	0.3715	0.3409	null	0.6168	0.1646	0.2132	0.1161	0.3897	0.8418	0.4996
1	1	1	1	1	1	1	1	1	1	1	1	1	1	1	1	1	1	1	1	1	1	1	1	1	1	1	1	1	1	1	1	1	1	1	1	1	1	1	1	1	1	0.9872	1	1	1	1	1	1	1
0.7805	1	0.8825	0.9202	1	0.5515	1	0.8395	1	0.9319	1	0.9484	0.738	1	0.6822	1	1	0.7013	0.9167	0.8631	null	null	0.7867	1	0.8757	1	1	0.547	1	1	1	1	0.8139	null	1	1	0.9689	0.7897	0.9578	0.9138	0.8806	1	1	0.8429	1	1	1	0.8285	1	0.7333
0.2747	0.3258	0.3396	0.6594	0.2915	0.4349	0.2049	0.522	0.2179	0.3744	0.2258	0.2581	0.4144	0.5636	0.5975	0.2903	0.2728	0.202	0.3782	0.3777	0.1615	null	0.3714	0.4738	0.3256	0.5175	0.2919	0.4576	0.4634	null	0.2671	0.2294	null	0.4392	null	0.3072	0.413	0.4654	0.2469	null	0.271	0.244	0.426	0.7189	0.0813	0.5305	0.3458	0.2706	0.3335	0.3805
0.6752	0.4077	0.2361	0.182	0.4104	0.4762	0.4808	0.1815	0.1136	0.4555	0.2355	0.1615	0.162	0.2204	0.2804	0.4128	0.64	0.1944	0.4929	0.5579	0.6735	null	0.426	0.4607	0.4366	0.3238	0.6087	0.2947	0.1812	null	0.4178	0.4187	null	0.4227	null	0.3003	0.323	0.2583	0.7171	null	0.5779	0.3817	0.3998	0.2811	0.2542	0.2371	0.59	0.654	0.1739	0.4251
0.0501	0.2665	0.4243	0.1586	0.2981	0.0889	0.3143	0.2965	0.6684	0.1701	0.5387	0.5805	0.4236	0.2161	0.1222	0.2968	0.0872	0.6036	0.1289	0.0644	0.1651	null	0.2025	0.0655	0.2378	0.1587	0.0995	0.2477	0.3553	null	0.3151	0.3519	null	0.1381	null	0.3925	0.2639	0.2763	0.0361	null	0.1511	0.3742	0.1742	0	0.6646	0.2324	0.0643	0.0754	0.4926	0.1945
0.8826	0.9335	0.8924	0.8271	0.9487	0.8115	0.9335	0.9094	0.9054	0.8959	0.8596	0.9478	0.9599	0.9599	0.8453	0.8936	0.9269	0.9348	0.8844	0.9285	0.902	0.3646	0.9256	0.9583	0.9768	1	0.964	0.8701	0.8844	1	0.9889	0.8885	0.7928	0.9297	0.9305	0.962	0.9199	0.9167	0.9556	0.9348	0.8893	0.9132	0.8924	0.9503	0.8844	0.9167	0.8811	0.9276	0.8271	0.9663
0.0639	0.0948	0.0449	0	0.0905	0.0868	0.0856	0.0124	0.0656	0.0743	0.0547	0.078	0	0.0461	0.0305	0.082	0.0629	0.0966	0.0327	0.094	0.0289	0	0.0663	0.051	0.059	0.0477	0.0746	0.0292	0.07	0.1621	0.1165	0.1158	0.0171	0.0589	0.0556	0.0754	0.0543	0.0353	0.0527	0.0943	0.049	0.0771	0.0977	0.1043	0.0606	0.0828	0.0925	0.1262	0.0728	0.1388
0.2038	0.2814	0.1825	0.468	0.2686	0.2718	0.2126	0.2943	0.3172	0.2464	0.2136	0.3092	0.2633	0.2382	0.4547	0.202	0.3959	0.3138	0.2902	0.2085	0.2541	0.3096	0.3326	0.3701	0.3687	0.5174	0.3028	0.2615	0.3502	0.2692	0.2907	0.233	0.1658	0.3773	0.352	0.3681	0.2167	0.2765	0.3965	0.4116	0.2446	0.2305	0.2535	0.4125	0.3172	0.4955	0.5192	0.3465	0.3662	0.2191
0.293	0.1691	0.1078	0.6171	0.5417	null	0.3259	0.1295	0.3128	0.2482	0.2711	0.3559	0.392	0.1769	0.1495	0.2759	0.456	0.4462	0.3453	0.3158	0.2789	null	0.2508	0.3626	0.3006	0.3053	0.3424	0.4129	0.3559	null	0.4178	0.0808	0.2438	0.1495	null	0.0856	0.2894	0.2249	0.1904	0.293	0.3581	0.3259	0.4622	0.2249	0.0746	0.097	0.3672	0.3495	null	0.518
0.9485	1	1	1	0.936	0.636	1	1	1	0.8534	0.8601	1	1	1	0.6902	0.8586	1	0.877	0.5785	1	1	null	0.8366	0.9322	1	1	0.8965	0.8578	0.7563	1	1	0.6843	0.7616	0.8584	null	0.7797	0.6715	0.9086	1	0.7798	1	0.8179	0.9236	0.663	null	0.4309	1	0.9108	1	0.7309
0.9597	1	1	1	0.9617	0.7567	1	1	1	0.7007	0.8298	1	1	1	0.8316	0.7774	1	0.8423	0.6816	1	1	null	0.87	0.9428	1	1	0.9002	0.9375	0.8075	1	1	null	0.7115	0.7748	null	0.7115	0.6326	0.9195	1	0.8466	1	0.8938	0.7708	0.515	0.6236	null	1	0.8891	1	0.6941
0.9774	1	1	1	0.9234	0.5689	1	1	1	0.9449	0.9415	1	1	1	0.925	0.9395	1	0.896	0.717	1	1	null	0.9371	0.9592	1	1	0.9418	0.8931	0.8454	1	1	0.96	0.9061	0.9711	null	0.9736	0.8302	0.9709	1	0.8927	1	0.9004	0.932	0.8685	0.9057	0.8728	1	0.9487	1	0.7111
0.9825	1	1	1	0.9539	0.7016	1	1	1	0.8736	0.9274	1	1	1	0.9648	0.8993	1	0.866	0.7982	1	1	1	0.9512	0.9658	1	1	0.9441	0.9541	0.881	1	1	0.8545	0.8818	0.9502	1	0.9625	0.8047	0.9746	1	0.9285	1	0.9443	0.7922	0.781	0.9525	0.8572	1	0.9357	null	0.673
0.4689	0.6988	0.5647	0.7054	0.3951	0.3745	0.6682	0.4391	0.7293	0.7398	0.5871	0.4024	0.5232	0.3524	0.3391	0.6648	0.4143	0.6042	0.4181	0.4827	0.5265	null	0.4584	0.4794	0.4892	0.2304	0.5212	0.3033	0.456	null	0.687	0.8211	0.5995	0.6734	null	0.6263	0.5828	0.4938	0.4216	0.4181	0.4813	0.3745	0.8016	0.6706	0.3501	0.5684	0.663	0.594	0.6263	0.5718
1	0.9712	0.9651	0.9698	1	1	1	1	0.9638	0.9696	1	0.9726	1	1	1	0.9769	1	0.9868	1	1	null	null	0.9926	0.8898	1	1	1	0.9908	0.9686	null	0.933	0.964	1	null	1	0.9681	1	1	0.9626	1	0.931	1	1	0.9832	0.9774	0.9653	1	0.9574	0.9537	0.9631
0	0.0288	0.0136	0.0302	0	0	0	0	0.0041	0	0	0	0	0	0	0	0	0.0052	0	0	null	null	0.0074	0.0874	0	0	0	0	0	null	0.067	0	0	null	0	0	0	0	0.0374	0	0.0269	0	0	0.0168	0	0	0	0.0426	0	0.0243
0	0	0.0213	0	0	0	0	0	0.0321	0.0304	0	0.0274	0	0	0	0.0231	0	0.0081	0	0	null	null	0	0.0227	0	0	0	0.0092	0.0314	null	0	0.036	0	null	0	0.0319	0	0	0	0	0.042	0	0	0	0.0226	0.0347	0	0	0.0463	0.0126
0.8613	0.9054	0.9598	0.8515	0.9188	0.9201	0.9382	0.9056	0.9503	0.902	0.9833	0.94	0.9619	0.9178	0.9557	0.904	0.8683	0.924	0.9289	0.8952	0.9782	0.9952	0.9384	0.7959	0.8304	0.8523	0.8898	0.8791	0.9169	0.9633	0.9334	0.9264	0.9817	0.9813	0.9916	0.9464	0.9268	0.8578	0.8985	0.9682	0.8924	0.9204	0.9492	0.9512	0.9301	0.9148	0.891	0.9049	0.9378	0.8956
0.1387	0.0946	0.0402	0.1485	0.0812	0.0799	0.0618	0.0944	0.0497	0.098	0.0167	0.06	0.0381	0.0822	0.0443	0.096	0.1317	0.076	0.0711	0.1048	0.0218	0.0048	0.0616	0.2041	0.1696	0.1477	0.1102	0.1209	0.0831	0.0367	0.0666	0.0736	0.0183	0.0187	0.0084	0.0536	0.0732	0.1422	0.1015	0.0318	0.1076	0.0796	0.0508	0.0488	0.0699	0.0852	0.109	0.0951	0.0622	0.1044
0	0	0.0071	0	0.0106	0.0256	0.0294	0.0145	0	0.0053	0.0091	0.0105	0.0139	0.037	0.0127	0	0	0.0062	0	0.0076	null	null	0.0214	0	0	0	0	0.0149	0	0	0.0312	0	0.0103	0	0	0.0051	0	0	0.0189	0.0182	0	0	0.0164	0.0345	0.0097	0.0303	0	0	0.0204	0.0314
1	0.9461	1	0.9663	0.9775	0.9583	0.99	0.9817	0.9854	0.9921	0.9843	0.9732	1	0.9859	0.9768	1	0.9613	0.9947	1	0.9775	null	null	0.9938	1	0.9546	1	0.8985	0.9851	0.9167	1	1	1	0.9844	0.7416	1	0.981	0.9742	1	0.9167	1	0.9799	1	1	1	0.9276	1	1	1	1	1
0.9689	1	0.9831	0.9597	1	1	0.9831	1	0.9831	0.9892	0.957	1	1	1	1	1	1	0.9928	1	0.9681	null	null	0.9931	0.9703	1	1	0.9677	0.9471	1	1	1	0.9313	0.9709	null	null	1	0.9889	1	1	1	0.9759	1	1	0.9828	0.9845	0.968	1	1	0.9655	0.9696
1	1	1	1	1	1	0.9801	0.9487	0.9874	0.9883	1	0.9867	1	1	0.9469	0.9405	0.9462	0.977	1	0.9636	null	null	0.9773	0.9021	1	0.8928	0.9637	1	1	1	0.9583	1	0.9668	null	null	1	0.9603	1	1	0.93	1	0.9808	0.9385	0.9817	1	0.9813	1	1	1	0.966
0.7232	0.9335	0.8232	0.8172	0.6593	0.8297	0.773	0.8034	0.6278	0.8125	0.8347	0.9599	0.6662	0.3846	0.9466	0.6958	0.8289	0.7557	0.6793	0.6833	0.4832	0.7592	0.7039	0.8209	0.6472	0.5908	0.6461	0.6179	0.5203	0.8231	0.7886	0.8799	0.8681	0.7648	0.8338	0.6208	0.8137	0.819	0.5317	0.9006	0.9229	0.7114	0.8632	0.8392	0.7501	0.5939	0.6748	0.8578	0.6489	0.7185
0.855	0.9638	0.8913	0.8773	0.8284	0.8215	0.8657	0.8536	0.7519	0.8922	0.8965	0.9717	0.794	0.7381	0.9746	0.8736	0.826	0.8845	0.8451	0.8133	0.8379	null	0.8576	0.8869	0.8214	0.8265	0.8106	0.8765	0.8084	0.8862	0.8628	0.8643	0.8961	0.8933	0.8867	0.7583	0.8619	0.8928	0.8716	0.9357	0.9606	0.8193	0.9226	0.8848	0.8342	0.7821	0.8668	0.8066	0.8804	0.8922
0.3026	0.3879	0.3831	0.4017	0.2757	0.4953	0.3626	0.4329	0.3692	0.3654	0.3788	0.4142	0.365	0.1692	0.3367	0.2599	0.5193	0.2943	0.2938	0.3504	0.156	0.7235	0.286	0.368	0.2809	0.2315	0.2966	0.1838	0.1901	0.3833	0.3895	0.5338	0.4359	0.2927	0.3874	0.3448	0.4182	0.3722	0.1514	0.4062	0.3325	0.3648	0.3706	0.424	0.3871	0.3092	0.2666	0.603	0.197	0.2591
0.9882	0.9621	0.9843	0.9792	0.9948	0.9564	0.9834	0.9805	0.9682	0.9654	0.9476	0.9766	0.9568	0.9626	0.9947	0.9836	1	0.9752	0.9951	0.9899	1	1	0.9853	0.988	0.9946	0.974	0.9651	0.9944	0.9729	1	0.9668	0.996	0.9577	0.9826	1	0.9765	1	0.9792	0.9664	0.9602	0.9822	0.971	0.9837	0.9917	0.9707	0.9751	0.8702	0.9344	0.9872	0.9842
0	0	0	0	0	0	0	0	0	0	0	0	0	0	0	0	0	0	0	0	0	0	0	0	0	0	0	0	0	0	0	0	0	0	0	0	0	0	0	0	0	0	0	0	0	0	0	0	0	0
0.0118	0.0379	0.0157	0.0208	0.0052	0.0436	0.0166	0.0195	0.0318	0.0346	0.0524	0.0234	0.0432	0.0374	0.0053	0.0164	0	0.0248	0.0049	0.0101	0	0	0.0147	0.012	0.0054	0.026	0.0349	0.0056	0.0271	0	0.0332	0.004	0.0423	0.0174	0	0.0235	0	0.0208	0.0336	0.0398	0.0178	0.029	0.0163	0.0083	0.0293	0.0249	0.1298	0.0656	0.0128	0.0158
0.9545	0.9682	0.9685	0.9588	0.9649	0.9781	0.9506	0.9654	0.9507	0.9731	0.9613	0.97	null	null	0.972	0.9577	0.9687	0.9653	0.9469	0.9128	0.9312	null	0.9707	0.9484	0.9788	0.951	0.9652	0.9606	0.9762	0.9658	null	0.9644	0.9694	0.9658	0.9575	0.9343	0.948	0.9517	0.977	null	0.9671	0.9741	0.9564	0.9453	0.9618	0.9536	0.9645	0.9712	0.9717	0.9341
0.9314	0.9546	0.9715	0.9555	0.9723	0.9773	0.9594	0.9761	0.9498	0.9746	0.963	0.9882	0.9576	0.9644	0.9794	0.9541	0.9632	0.9506	0.9575	0.9495	0.9793	1	0.9791	0.9705	0.9753	0.9755	0.9538	0.9829	0.9785	0.9535	0.95	0.9592	0.9543	0.9647	0.9883	0.9632	0.9612	0.9635	0.97	0.9836	0.9816	0.9703	0.9671	0.9663	0.9494	0.9701	0.9729	0.9705	0.9675	0.9741
0	0	0.0089	0	0	0	0.0502	0.0209	0	0	0	0	0	0	0	0.0295	0	0	0	0	0	0	0	0	0.0048	0	0	0	0	0	0	0	0.0282	0	0	0	0	0.009	0	0	0	0	0.0485	0	0.014	0	0	0	0	0
0.0688	0.0141	0.0101	0.0132	0.0094	0.0297	0.023	0.02	0	0.0098	0	0	0.0105	0.011	0	0.0225	0	0	0.0125	0.0025	0	0	0.0017	0.0077	0.0147	0.01	0.1604	0.0507	0	0	0	0	0.0432	0	0	0	0	0.2279	0.0139	0	0.0102	0	0.068	0.0473	0	0.0223	0	0.0293	0	0
0.9312	0.9859	0.981	0.9868	0.9786	0.9703	0.9268	0.9591	1	0.9855	1	1	0.9895	0.989	1	0.948	1	1	0.9875	0.9975	1	1	0.9983	0.9923	0.9805	0.99	0.8396	0.9493	1	1	1	1	0.9286	1	1	1	1	0.763	0.9861	1	0.9898	1	0.8835	0.9527	0.986	0.9777	1	0.9707	1	1
0.0798	0.11	0.0716	0.0844	0.1267	0.0703	0.1025	0.0751	0.0779	0.0734	0.1091	0.1008	0.0571	0.1075	0.0661	0.0618	0.1239	0.1017	0.0415	0.1031	0.1158	0.0302	0.0589	0.095	0.093	0.0753	0.1106	0.0896	0.029	0.0615	0.1652	0.0526	0.0556	0.0395	0.0511	0.0833	0.0765	0.0709	0.1084	0.0705	0.0936	0.1057	0.0366	0.0745	0.0698	0.0885	0.0971	0.1107	0.0673	0.0991
0.9202	0.89	0.9284	0.9155	0.8733	0.9297	0.8975	0.9249	0.9221	0.9266	0.8909	0.8992	0.9429	0.8925	0.9339	0.9382	0.8761	0.8983	0.9585	0.8969	0.8842	0.9698	0.9411	0.905	0.907	0.9247	0.8894	0.9104	0.971	0.9385	0.8348	0.9474	0.9444	0.9605	0.9489	0.9167	0.9235	0.9291	0.8916	0.9295	0.9064	0.8943	0.9634	0.9255	0.9302	0.9115	0.9029	0.8893	0.9327	0.9009
0.5684	0.599	0.4442	0.3475	0.4417	0.5857	0.5575	0.4081	0.5875	0.5023	0.5886	0.614	0.4559	0.5334	0.3964	0.5036	0.5521	0.4875	0.5611	0.5648	0.7279	0.7608	0.4173	0.4516	0.4597	0.4018	0.4856	0.409	0.4345	0.5994	0.4932	0.4924	0.5684	0.6342	0.5051	0.4983	0.3669	0.5835	0.5404	0.4855	0.5359	0.4724	0.5722	0.6926	0.5844	0.5699	0.5961	0.6179	0.6732	0.4325
0.3062	0.5679	0.5084	0.5107	0.4987	0.4833	0.5557	0.3561	0.5901	0.5689	0.6212	0.6863	0.5276	0.5357	0.3786	0.5332	0.3493	0.5544	0.4442	0.4799	0.4018	0.3955	0.3755	0.4898	0.4024	0.4772	0.5084	0.4263	0.2368	0.3317	0.4709	0.3931	0.3973	0.4203	0.4036	0.474	0.3829	0.4254	0.5078	0.2559	0.3125	0.4618	0.3138	0.5752	0.5657	0.5118	0.4809	0.3052	0.4788	0.3817
0.6938	0.4321	0.4916	0.4893	0.5013	0.5167	0.4443	0.6439	0.4099	0.4311	0.3788	0.3137	0.4724	0.4643	0.6214	0.4668	0.6507	0.4456	0.5558	0.5201	0.5982	0.6045	0.6245	0.5102	0.5976	0.5228	0.4916	0.5737	0.7632	0.6683	0.5291	0.6069	0.6027	0.5797	0.5964	0.526	0.6171	0.5746	0.4922	0.7441	0.6875	0.5382	0.6862	0.4248	0.4343	0.4882	0.5191	0.6948	0.5212	0.6183
0.8572	0.8718	0.8192	0.6749	0.7116	0.7982	0.8412	0.7627	0.8522	0.8245	0.7346	0.6838	0.8654	0.8375	0.8198	0.8476	0.8201	0.6716	0.7311	0.8753	0.7327	1	0.9038	0.7838	0.8578	0.9669	0.8375	0.665	1	0.8738	0.8195	0.9454	0.7639	0.7819	1	0.8318	0.7639	0.7528	0.9513	0.5782	0.8165	0.7661	0.7758	0.7707	0.8591	0.7526	0.9378	0.7709	0.8108	0.8878
1	0.9503	1	0.9503	0.8627	null	0.9401	0.8073	1	0.9244	null	0.6104	1	0.9104	0.9373	0.7304	0.9502	0.7772	1	0.7458	1	null	0.9452	0.895	0.8648	0.8951	0.7679	1	0.7702	null	0.8766	1	1	null	null	0.8096	0.9324	0.9517	0.9277	null	0.8938	1	0.8754	0.8045	0.9087	1	0.9196	0.8975	0.8172	1
0	0	0	0	0	0	0.009	0	0	0	0	0	0.0102	0	0	0	0	0	0.0102	0	null	null	0	0	0	0	0	0	0	0	0	0	0	0	0	0	0	0	0.0038	0	0	0	0	0	0	0.0138	0	0	0	0
1	1	1	1	1	1	0.991	1	1	1	1	1	0.9898	1	1	1	1	1	0.9898	1	null	null	1	1	1	1	1	1	1	1	1	1	1	1	1	1	1	1	0.9962	1	1	1	1	1	1	0.9862	1	1	1	1
0.9797	0.9924	0.9326	0.9328	0.9437	0.9536	0.9439	0.9806	0.9268	0.9528	0.8335	0.9402	0.9718	0.9549	0.981	0.923	0.9532	0.9412	0.981	0.9637	1	null	0.9917	0.9764	0.9248	0.9467	0.9781	0.9929	0.8849	0.9332	0.9586	0.9729	0.9834	1	0.8997	0.954	0.9895	0.968	0.9813	0.9722	1	0.9556	0.9632	0.9765	0.949	0.9587	0.9507	0.9667	0.9318	0.9824
0.9951	0.9933	0.9931	0.9903	0.9939	0.9973	0.9931	0.9922	0.9921	0.9923	0.9928	0.9948	0.9926	0.9959	0.9897	0.9929	0.9913	0.9934	0.9912	0.9942	0.9922	0.9921	0.9924	0.9947	0.9935	0.9931	0.9951	0.9948	0.9928	0.9878	0.9954	0.992	0.9933	0.9937	0.9961	0.9941	0.993	0.9941	0.9956	0.9933	0.995	0.9926	0.9943	0.9963	0.9938	0.9936	0.9923	0.9945	0.987	0.9934
0.8683	0.8646	0.8306	0.8801	0.8571	0.8838	0.8649	0.9417	0.9187	0.8861	0.8526	0.8189	0.8387	0.9485	0.9046	0.8983	null	0.802	0.918	0.8644	0.821	null	0.9478	0.8988	0.8276	0.9601	0.8918	0.9239	0.9426	0.8593	null	0.8389	0.9288	0.6944	null	null	0.8557	0.8881	0.9163	0.8346	0.8091	0.8066	0.7651	0.9443	0.8721	0.8249	0.8782	null	0.834	0.8914
0	0	0	0	0	0	0	0	0	0	0	0	0	0	0	0	0	0	0	0	null	null	0.1709	0	0	0	0	0	0	0.1046	0	0.2081	0	null	null	0	0	0	0	0	0	null	0	0	0	0	0	0	0	0
1	1	1	1	1	1	1	1	1	1	1	1	1	1	1	1	1	1	1	1	null	null	0.8291	1	1	1	1	1	1	0.8954	1	0.7919	1	null	null	1	1	1	1	1	1	null	1	1	1	1	1	1	1	1
1	0.8795	0.7551	0.9511	1	0.8436	0.8722	0.8295	0.9195	0.927	0.9868	0.8747	0.8839	1	0.8988	0.9174	0.974	0.7295	0.9136	0.792	0.8436	0.7563	0.8595	0.9501	0.9258	0.927	0.9246	0.8839	0.8955	0.7109	0.9565	0.9455	0.9654	0.9527	0.9654	0.8639	0.8818	0.9452	0.6896	0.9167	0.9001	0.792	0.9649	0.9332	0.9143	0.851	0.9442	0.9393	0.9485	0.8088
0	0.1205	0.2449	0.0489	0	0.1564	0.1278	0.1705	0.0805	0.073	0.0132	0.1253	0.1161	0	0.1012	0.0826	0.026	0.2705	0.0864	0.208	0.1564	0.2437	0.1405	0.0499	0.0742	0.073	0.0754	0.1161	0.1045	0.2891	0.0435	0.0545	0.0346	0.0473	0.0346	0.1361	0.1182	0.0548	0.3104	0.0833	0.0999	0.208	0.0351	0.0668	0.0857	0.149	0.0558	0.0607	0.0515	0.1912
0.1311	0.1131	0.1775	0.1153	0.2063	0.0876	0.1943	0.2263	0.1579	0.1855	0.1523	0.1493	0.1511	0.3118	0.0967	0.1662	0.1129	0.1596	0.1757	0.2278	0.1559	0.1148	0.1526	0.2422	0.1852	0.2145	0.1022	0.1761	0.2951	0.0976	0.3512	0.2069	0.0941	0.1327	0.187	0.1516	0.1631	0.0924	0.1446	0.0721	0.1959	0.1843	0.1178	0.1834	0.2841	0.0817	0.1961	0.0612	0.0945	0.1683
0.8689	0.8869	0.8225	0.8847	0.7937	0.9124	0.8057	0.7737	0.8421	0.8145	0.8477	0.8507	0.8489	0.6882	0.9033	0.8338	0.8871	0.8404	0.8243	0.7722	0.8441	0.8852	0.8474	0.7578	0.8148	0.7855	0.8978	0.8239	0.7049	0.9024	0.6488	0.7931	0.9059	0.8673	0.813	0.8484	0.8369	0.9076	0.8554	0.9279	0.8041	0.8157	0.8822	0.8166	0.7159	0.9183	0.8039	0.9388	0.9055	0.8317
0.0789	0.0642	0.0137	0.0744	0.0512	0.0137	0.0175	0.0064	0.0386	0.0747	0.1863	0.0298	0.0303	0	0.0514	0.0058	0.0314	0.0451	0	0.0317	null	null	0	0.0053	0.0612	0.0356	0.0564	0.0252	0.0637	0	0.1178	0.0848	0.0679	null	null	0.1061	0.0154	0.0463	0.0457	0.0624	0.0329	0.0278	0.0977	0.0804	0.0283	0.1053	0.0534	0.0649	0.1044	0.04
0.1563	0.3471	0.3284	0.2192	0.1891	0.3167	0.2676	0.2408	0.2884	0.3815	0.1884	0.29	0.3176	0.2775	0.2558	0.2936	0.2956	0.341	0.2718	0.3201	0.2941	null	0.2723	0.1573	0.3898	0.2157	0.1003	0.2422	0.1646	0.4436	0.2135	0.4766	0.1563	0	0.2853	0.2483	0.3272	0.2565	0.2512	0.0796	0.3251	0.1709	0.2776	0.262	0.2197	0.2452	0.2509	0.1419	0.1461	0.637
0.308	0.1995	0.1557	0.2668	0.2038	0.1911	0.2185	0.178	0.1687	0.1692	0.1624	0.1125	0.1369	0.1914	0.245	0.1265	0.265	0.1737	0.183	0.1932	0.5071	null	0.1845	0.3533	0.1874	0.2014	0.2449	0.2668	0.1774	0.0319	0.2454	0.137	0.1887	0.2984	0.1845	0.1265	0.1627	0.2322	0.1368	0.1543	0.1468	0.2302	0.1421	0.138	0.1238	0.1585	0.1982	0.2446	0.1259	0.1545
0.5357	0.4534	0.5159	0.514	0.607	0.4922	0.5139	0.5812	0.5429	0.4493	0.6492	0.5976	0.5455	0.5312	0.4992	0.5799	0.4394	0.4853	0.5452	0.4867	0.1987	null	0.5432	0.4894	0.4229	0.5829	0.6549	0.491	0.658	0.5245	0.541	0.3864	0.655	0.7016	0.5302	0.6253	0.5101	0.5113	0.612	0.7661	0.5282	0.5989	0.5803	0.6	0.6565	0.5963	0.5509	0.6135	0.728	0.2085
1	0.9877	1	1	1	0.9672	0.994	1	0.9817	0.9873	0.9875	0.9864	1	1	1	1	1	0.995	0.9953	1	1	1	1	1	1	1	1	1	1	1	1	0.9857	0.9892	1	1	0.991	1	1	0.9905	0.9772	0.9935	1	1	0.9837	0.9886	1	1	0.989	0.9784	1
1	0.9822	0.972	0.956	0.9856	1	0.9914	0.987	0.9867	0.9886	0.9795	1	0.9637	1	1	0.9773	1	0.9864	1	0.9921	1	1	1	1	1	1	1	1	1	1	1	1	1	1	1	1	1	1	0.9925	1	1	1	0.9855	1	1	1	1	1	0.9609	0.962
1	1	1	0.9827	0.9854	0.9725	0.9915	1	0.9873	0.9942	0.9791	1	1	1	1	1	1	0.9872	0.9632	0.9919	1	1	1	1	1	0.9757	1	1	1	1	1	1	0.9303	1	1	0.9879	0.9884	1	0.993	1	1	1	0.9852	0.9532	1	1	0.9692	0.9658	1	0.98
0.9101	1	1	1	1	null	0.8625	1	1	0.9096	null	1	null	1	1	1	1	0.9471	1	0.8906	null	null	1	0.9547	0.9191	null	1	1	1	null	1	1	1	1	null	1	1	1	0.8699	null	0.7599	1	1	0.7692	1	1	1	1	1	null
0.8623	1	1	1	1	1	0.9417	1	1	0.9586	1	1	1	1	1	1	1	0.971	1	0.9647	1	null	1	0.9742	0.9517	1	null	1	1	1	1	1	1	1	null	1	1	1	0.9469	1	0.9602	1	1	0.7568	1	1	null	1	null	1
0.9764	1	1	1	1	1	0.9704	1	1	0.9825	1	1	1	1	1	1	1	0.9889	1	0.9871	1	null	1	0.9919	0.9912	1	1	1	1	1	1	1	1	1	1	1	1	1	0.9871	1	0.9822	1	1	0.9649	1	1	1	1	1	1
1	1	0.9298	1	1	1	0.937	1	0.8925	1	1	1	null	0.7609	1	0.9528	1	1	0.9118	1	1	0.9088	0.8484	0.9615	1	1	0.8989	0.8192	1	1	1	1	0.9188	1	1	0.9112	0.9407	0.9398	1	null	1	1	1	1	1	1	1	0.8658	0.8801	null
1	1	0.8943	1	1	1	0.9748	1	0.9307	1	1	1	0.9429	0.8319	1	0.9697	1	1	0.9739	1	1	0.9365	0.9418	0.9783	1	1	0.71	0.9132	1	1	1	1	0.9582	1	null	0.9508	0.9464	0.9565	1	1	1	1	1	1	1	1	1	0.8099	0.673	1
1	1	0.9755	1	1	1	0.9874	1	0.9795	1	1	1	0.9798	0.9598	1	0.9909	1	1	0.9921	1	1	0.939	0.9761	0.9932	1	1	0.9745	0.9765	1	1	1	1	0.9784	1	1	0.9855	0.9832	0.9835	1	1	1	1	1	1	1	1	1	0.9703	0.9625	1
1	1	0.9055	1	1	1	0.9408	1	0.9459	1	1	1	0.8378	0.7181	1	0.8177	1	1	0.9526	1	null	null	0.8507	0.9772	1	1	0.9024	0.8586	1	1	1	null	0.9009	1	1	0.8692	0.8766	0.9218	1	1	1	1	1	1	1	1	1	0.6643	0.8934	1
1	1	1	0.8223	0.8985	null	0.862	1	0.8796	0.913	null	0.8593	null	0.8972	1	0.9427	1	1	1	1	null	null	0.8831	1	1	null	1	1	0.9383	null	1	0.6952	1	1	1	1	0.9313	1	0.7137	null	1	0.8148	1	1	0.9162	0.8941	1	1	1	null
1	1	1	0.8323	0.9485	0.816	0.9418	1	0.9214	0.9603	0.9316	0.8682	1	0.9311	1	0.9627	1	1	1	1	1	null	0.9556	1	1	1	1	1	0.9353	1	1	0.8492	1	1	null	1	0.9376	1	0.8704	1	1	0.8645	1	1	0.7714	0.8239	1	1	null	1
1	1	1	0.941	0.9734	0.9698	0.9704	1	0.9766	0.9833	0.9626	0.9786	1	0.9849	1	0.9888	1	1	1	1	1	null	0.9819	1	1	1	1	1	0.9766	1	1	0.9485	1	1	1	1	0.9803	1	0.9665	1	1	0.9589	1	1	0.9825	0.9784	1	1	1	1
1	1	1	0.8186	0.9347	0.8297	0.8679	1	0.9376	0.8741	0.8875	0.9293	1	0.8732	1	0.78	1	1	1	1	null	null	0.8794	1	1	1	1	1	0.8789	null	1	null	1	1	1	1	0.8565	1	0.8125	1	1	0.8286	1	null	0.8936	0.8804	1	1	1	1
0.3336	0.5683	0.5084	0.5415	0.5759	0.4846	0.7366	0.7073	0.4705	0.7981	0.6701	0.3636	0.7928	0.6882	null	0.893	0.7317	0.6602	0.6915	0.664	1	null	0.7656	0.527	0.6382	null	null	0.6629	0.6919	0.8142	0.4239	1	0.7474	null	null	0.7691	0.7476	0.6856	0.6394	0.2847	0.6302	0.5973	0.5253	null	0.3124	0.4114	0.1575	0.7067	null	0.4547
0.7672	0.7435	0.829	0.7911	0.7291	0.8716	0.8494	0.8895	0.7588	0.9053	0.7923	0.7982	0.9177	0.9138	0.9405	0.966	0.8927	0.837	0.8817	0.847	1	null	0.8912	0.7829	0.9097	0.9414	0.8178	0.8854	0.8657	0.8836	0.6768	1	0.8533	0.8775	null	0.9211	0.9071	0.8543	0.8834	0.7681	0.7952	0.8437	0.782	0.9583	0.8826	0.8712	0.6088	0.9485	0.7672	0.786
0	0	0	0.0526	0.1036	0.0739	0.0852	0.0767	0.1493	0.0366	0.0362	0	0.1947	0.0848	0.0603	0.0486	0.0774	0	0.0767	0.0941	0.0362	null	0	0.0224	0.1431	0.0461	0.1797	0	0	null	0.1308	0	0	0	null	0.0893	0	0	0.1434	0.078	0.0972	0	0.1026	0.1067	0	0.0968	0.3334	0.0388	0	0.218
0.2113	0.2043	0.2738	0.2388	0.2043	0.0423	0.1726	0.0847	0.1642	0.1597	0.0388	0.127	0	0.133	0.1781	0.1654	0.1243	0.1762	0.0847	0.1047	0.0388	null	0.1308	0.1529	0.0967	0.0494	0.1997	0.103	0.2744	null	0.1445	0.1168	0.2113	0.3038	null	0.1409	0.2344	0.2186	0.087	0	0.0571	0.172	0.2034	0.1137	0.1698	0.1643	0.271	0.181	0.2326	0
0.1325	0.3128	0.1769	0.2388	0.3362	0.1214	0.3325	0.2321	0.2214	0.293	0.3495	0.1267	0.2567	0.1737	0.0939	0.2274	0.2477	0.275	0.2321	0.2643	0.3006	null	0.2858	0.2366	0.1495	0.1717	0.0606	0.2029	0.2582	0.3672	0.2602	0.2353	0.3373	0.1621	null	0.2227	0.2339	0.2711	0.1904	0.1078	0.3053	0.2165	0.2363	0.1021	0.057	0.0939	0.1078	0.1165	0.0746	0.1854
0.6704	0.1678	0.1744	0.2699	0.4071	0.0998	0.2171	0.4486	0.4702	0.1218	null	0.297	0.1097	0.1185	0.2699	0.2251	0.0981	0.2699	0.4731	0.3352	null	null	0.1097	0.2699	0.1525	null	null	0.3813	0.3929	null	0.2283	0.1678	null	null	null	0.3675	0.1288	0.4251	0.3693	null	0.1245	0.156	0.1288	0.3929	0.1097	0.1368	null	1	null	0.1235
0.1078	0.2025	0.078	0.0714	0.4323	0.3459	0.1388	null	0.4254	0.2758	0.2973	0.2321	0.3767	0.6286	0.22	0.1192	0.22	0.3993	0.3607	0.4204	null	null	0.4135	0.5238	0.5647	0.4968	0.2661	0.5038	0.2973	null	0.1447	null	0.1583	null	null	0.3259	0.4968	0.2529	0.2321	0.2025	0.3367	0.2778	0	0.1447	0.2661	0.2973	null	0.1583	0.1447	null
1	1	0.9772	0.9817	1	1	1	1	1	1	1	1	0.96	1	0.9629	1	0.9629	0.9916	0.9883	1	1	null	1	0.9896	1	1	1	1	0.9759	1	1	0.9554	0.9215	0.9572	1	1	0.9908	1	1	1	1	0.9838	0.9852	1	1	1	1	1	1	1
1	1	1	0.9832	1	1	1	1	0.9871	0.9876	1	1	0.9808	1	0.9825	1	0.9806	1	1	1	1	null	1	1	1	1	1	1	0.9769	1	1	1	1	1	1	1	1	1	1	0.9626	1	1	1	1	1	1	1	1	0.9606	1
0	0.0473	0.0556	0.1128	0.0136	0.0928	0.0072	0.0416	0.0515	0.0186	0.0198	0.0339	0.08	0.1411	0.1021	0.019	0	0.032	0.0125	0	0	0.0809	0.0648	0.0064	0.0422	0.0363	0.0669	0.0297	0.0095	0.0987	0	0.0356	0.0783	0.0084	0	0.0303	0.0288	0.0475	0.0281	0	0.0754	0.0292	0.0075	0.0829	0.0337	0.0445	0.0722	0.5011	0.0147	0.0426
1	0.9527	0.9444	0.8872	0.9864	0.9072	0.9928	0.9584	0.9485	0.9814	0.9802	0.9661	0.92	0.8589	0.8979	0.981	1	0.968	0.9875	1	1	0.9191	0.9352	0.9936	0.9578	0.9637	0.9331	0.9703	0.9905	0.9013	1	0.9644	0.9217	0.9916	1	0.9697	0.9712	0.9525	0.9719	1	0.9246	0.9708	0.9925	0.9171	0.9663	0.9555	0.9278	0.4989	0.9853	0.9574
1	1	1	1	1	1	1	1	0.9852	1	1	1	1	1	1	1	0.9263	0.9784	1	1	null	null	1	0.9904	1	1	1	0.9358	1	1	1	1	1	1	null	1	1	1	1	0.9432	1	0.9889	0.9831	1	1	0.9769	1	1	1	1
1	1	1	1	1	1	1	1	1	1	1	1	1	1	1	0.9721	1	0.9746	1	1	null	null	0.9848	0.9888	1	0.9338	1	1	1	1	1	1	1	1	1	0.943	0.9455	1	1	0.8831	1	0.9883	0.9787	1	0.9505	1	0.9653	1	0.9217	1
0.95	1	1	0.9362	1	1	1	1	0.9632	0.9773	1	0.9693	1	0.9701	0.9676	0.9754	1	0.9829	0.9742	0.9487	1	1	1	0.9788	0.9654	0.9618	0.9421	1	1	1	0.9588	1	1	1	1	0.9551	0.9933	0.9563	0.9607	0.9834	0.9216	0.9634	1	0.9792	0.9801	0.9696	0.9586	0.9743	0.9259	1
0.05	0	0	0.0638	0	0	0	0	0.0368	0.0227	0	0.0307	0	0.0299	0.0324	0.0246	0	0.0171	0.0258	0.0513	0	0	0	0.0212	0.0346	0.0382	0.0579	0	0	0	0.0412	0	0	0	0	0.0449	0.0067	0.0437	0.0393	0.0166	0.0784	0.0366	0	0.0208	0.0199	0.0304	0.0414	0.0257	0.0741	0
0.9927	0.9897	0.9922	0.9929	0.992	0.9924	0.9925	0.9942	0.9933	0.9939	0.9943	0.9943	0.9929	0.9928	0.9922	0.9965	0.9921	0.9943	0.9937	0.9928	0.997	0.998	0.9912	0.9906	0.9921	0.9907	0.9896	0.9908	0.9857	0.9931	0.9957	0.9958	0.9935	0.9982	0.9975	0.9927	0.9924	0.9954	0.9923	0.994	0.9925	0.9933	0.9932	0.9967	0.9929	0.9954	0.9957	0.9972	0.992	0.9937
0.0069	0.0076	0.0135	0.0085	0.016	0.0139	0.0086	0.0071	0.0081	0.0088	0.0095	0.0075	0.0081	0.0102	0.0111	0.008	0.0097	0.0095	0.0125	0.0074	0.0104	0.0161	0.0075	0.0226	0.0196	0.0096	0.0127	0.0196	0.0085	0.0144	0.0072	0.0197	0.0097	0.0104	0.0085	0.0052	0.0087	0.0105	0.0088	0.0103	0.0083	0.0065	0.0063	0.0152	0.0086	0.0077	0.0112	0.0106	0.0066	0.0126
0.0739	0.0875	0.0643	0.0656	0.039	0.0542	0.0579	0.0362	0.0518	0.0782	0.0423	0.0479	0.0419	0.0738	0.0417	0.0543	0.0737	0.0608	0.029	0.0535	0.0073	0.0042	0.0608	0.0899	0.0766	0.0594	0.0883	0.0434	0.0929	0.0475	0.0626	0.0514	0.0354	0.0172	0.012	0.0809	0.0329	0.0452	0.047	0.0583	0.0514	0.0435	0.0875	0.0713	0.1474	0.1099	0.1086	0.0844	0.0418	0.1167
0.9261	0.9125	0.9357	0.9344	0.961	0.9458	0.9421	0.9638	0.9482	0.9218	0.9577	0.9521	0.9581	0.9262	0.9583	0.9457	0.9263	0.9392	0.971	0.9465	0.9927	0.9958	0.9392	0.9101	0.9234	0.9406	0.9117	0.9566	0.9071	0.9525	0.9374	0.9486	0.9646	0.9828	0.988	0.9191	0.9671	0.9548	0.953	0.9417	0.9486	0.9565	0.9125	0.9287	0.8526	0.8901	0.8914	0.9156	0.9582	0.8833
0.9545	0.9591	0.9326	0.941	null	0.9005	0.93	0.9042	0.954	0.92	0.9104	0.9467	0.9105	0.9542	0.941	0.9316	0.9051	0.9283	0.9368	0.9667	0.9179	0.7262	0.9268	0.8706	0.8906	0.9579	0.9461	0.861	0.8983	0.9092	0.9605	0.9231	0.9277	0.8755	0.954	0.9547	0.9313	0.9456	null	0.9132	0.9591	0.9249	0.9373	0.9463	0.9117	0.9447	0.9538	0.9355	null	0.8631
0.4276	0.34	0.421	0.2958	0.2743	0.2811	0.3823	0.2569	0.5118	0.4913	0.3675	0.4328	0.369	0.2932	0.4737	0.3453	0.4129	0.418	0.3502	0.4203	0.3847	0.4886	0.3067	0.3043	0.3106	0.2705	0.3829	0.3088	0.3748	0.3933	0.3627	0.4395	0.4578	0.3864	0.4083	0.4049	0.327	0.3762	0.3119	0.3983	0.4506	0.4023	0.3213	0.4448	0.4551	0.4391	0.362	0.4899	0.3118	0.4424
0.4486	0.4617	0.5085	0.3616	0.4219	0.4988	0.3914	0.8401	0.4745	0.6049	0.3861	0.5198	0.6247	0.1562	0.6126	0.4382	0.5696	0.6421	0.3857	0.2838	0.4359	0.6092	0.3676	0.7432	0.5831	0.6645	0.7469	0.8334	0.5897	0.5488	0.3557	0.7427	0.6807	0.5359	0.3676	0.352	0.1476	0.4793	0.2143	0.6082	0.3302	0.3351	0.4661	0.5848	0.5565	0.2353	0.5876	0.4806	0.6332	0.4758
1	1	1	1	1	1	0.9991	1	1	0.9991	1	1	1	1	1	1	1	1	1	1	1	1	0.999	1	1	1	1	1	1	1	1	1	1	1	1	1	1	1	1	1	1	1	1	1	0.9984	1	1	1	1	1
0	0	0.0009	0.0031	0.0016	0	0.0011	0	0	0	0	0	0.0017	0	0	0	0.0019	0	0	0	0.0113	null	0	0	0	0	0	0	0	0.0056	0	0	0	0	0.0055	0	0.0008	0	0	0	0	0	0.0017	0	0	0	0.0069	0.0015	0.0031	0
0.8904	0.9855	0.9766	1	0.9622	0.9592	0.9905	0.9143	0.9489	0.9564	0.9486	0.9788	0.9652	1	0.9743	0.9785	0.9517	0.9877	0.9113	0.9475	1	1	0.987	0.9951	1	0.9623	0.9713	0.9787	0.9688	0.9409	0.9324	0.9275	1	1	1	0.9834	0.9147	0.9816	0.9515	1	0.9691	1	1	1	0.9779	0.9767	1	0.9076	0.9733	0.9227
0.9933	0.998	0.9984	1	0.9972	0.998	0.999	0.9943	0.9971	0.9974	0.9955	0.9979	0.9986	1	0.9983	0.9992	0.9983	0.9993	0.9978	0.9977	1	1	0.999	0.9989	1	0.9957	0.9979	0.9979	0.9977	0.9953	0.9981	0.9966	1	1	1	0.9988	0.9962	0.9988	0.998	1	0.9985	1	1	1	0.9985	0.9987	1	0.9987	0.9972	0.9954
0.6458	0.9598	1	0.9443	1	0.8302	0.9426	1	0.9378	1	0.8496	0.9532	0.8841	0.7542	0.9561	1	0.9539	1	0.7826	0.8465	0.4798	1	1	0.9755	0.8477	1	1	1	1	0.8941	0.7929	1	0.9432	1	1	0.9402	0.7733	1	1	0.8217	1	0.9506	0.9633	1	0.847	0.8758	1	1	0.9543	1
0.9712	0.9944	1	0.9931	1	0.9905	0.9938	1	0.9965	1	0.9859	0.9953	0.995	0.9794	0.9972	1	0.9984	1	0.994	0.9927	0.9486	1	1	0.9944	0.9959	1	1	1	1	0.9915	0.9935	1	0.9974	1	1	0.9956	0.9884	1	1	0.9903	1	0.9958	0.9964	1	0.9882	0.9925	1	1	0.9953	1
0.8113	0.9819	1	0.9807	1	0.9	0.9784	1	0.965	1	0.9421	0.9711	0.895	0.9682	0.9597	1	0.9634	1	0.9016	0.9607	0.7203	1	1	0.9548	0.8723	1	1	1	1	0.9297	0.9273	1	0.9318	1	1	0.982	0.9706	1	1	0.8409	1	0.9842	0.9812	1	0.8921	0.9763	1	1	0.9626	1
0.9874	0.9975	1	0.9977	1	0.9948	0.9977	1	0.9981	1	0.995	0.9971	0.9955	0.9979	0.9974	1	0.9987	1	0.9976	0.9983	0.9802	1	1	0.9895	0.9966	1	1	1	1	0.9944	0.998	1	0.9968	1	1	0.9987	0.9988	1	1	0.9914	1	0.9987	0.9982	1	0.992	0.9987	1	1	0.9961	1
0	0	0	0	0	null	0.0406	0	0	0.0418	null	0	0.1486	0	0	0.1226	0.2075	0	null	0	null	null	0.0374	0.0131	0	0	0.1072	0.0653	0	null	null	null	0	null	0.2391	0.0653	0.0475	0	0.1358	0	0.0615	0	0	null	0	0.0418	0	null	0.087	null
0	0	0	0	0	0	0.005	0	0	0.0026	0	0	0.0089	0	0	0.0058	0.0097	0	0	0	0	null	0.0034	0.0031	0	0	0.0102	0.0075	0	0.0089	0	0.0031	0	0.0079	0.0222	0.005	0.0023	0	0.0068	0	0.0038	0	0	0	0	0.0025	0	0.0072	0.0105	0
0.064	0.1445	0.0776	0.13	0.0788	0.0559	0.1157	0.0709	0.0615	0.0656	0.093	0.1066	0.0463	0.076	0.0737	0.0439	0.0399	0.0633	0.027	0.0484	0.0598	0.2146	0.0882	0.218	0.0275	0.118	0.0797	0.1079	0.0808	0.0863	0.0323	0.0514	0.0528	0.0135	0.0659	0.08	0.049	0.0697	0.0456	0.0534	0.0537	0.0917	0.1055	0.0479	0.0751	0.0624	0.0515	0.0159	0.1124	0.0636
0	0.0162	0.0125	0.0043	0.0189	0.0133	0.0076	0.0199	0.0159	0.0049	0.003	0.0157	0	0.0046	0.0121	0.0106	0	0.0092	0.0073	0.0051	0	null	0	0.0104	0.0121	0.0081	0.0187	0.0028	0.0148	0.0068	0.0157	0.0023	0.0106	0.0081	0	0.0091	0.0018	0.0098	0.0053	0.0145	0.0037	0.0106	0.0054	0	0.0191	0.0016	0.0128	0.0062	0.0075	0.0242
0.299	0.5074	0.3307	0.2886	0.3888	0.4682	0.3561	0.3634	0.3606	0.3676	0.5823	0.3394	0.4484	0.3401	0.4026	0.3899	0.2243	0.331	0.3668	0.2984	0.8461	0.966	0.4234	0.3208	0.2474	0.4123	0.4273	0.3957	0.4684	0.5158	0.5214	0.5198	0.5509	0.838	0.8187	0.4301	0.3777	0.3223	0.3535	0.5396	0.3936	0.276	0.5275	0.4688	0.3229	0.3054	0.4691	0.2395	0.4062	0.2464
0.7906	0.8073	0.7275	0.7474	0.8927	0.8224	0.809	0.6152	0.8426	0.8343	0.9338	0.7894	0.7936	0.7988	0.9861	0.824	0.8189	0.8662	0.7586	0.8523	null	null	0.8668	0.7422	0.7835	0.837	0.913	0.8084	0.8579	0.5244	0.7813	0.7393	0.7813	null	null	0.8534	0.8448	0.8737	0.8284	0.8847	0.7377	0.8392	0.9176	0.6799	0.8065	0.8122	0.7537	0.8562	0.9137	0.8263
0.8734	0.9216	0.7291	0.8015	0.8517	0.7709	0.8375	0.9217	0.8722	0.8799	0.9125	0.8603	0.8328	0.858	0.8307	0.8574	0.9097	0.8594	0.792	0.911	0.5648	0.3415	0.8489	0.8876	0.9366	0.8124	0.852	0.8031	0.7531	0.8139	0.8427	0.8569	0.7004	0.4818	0.5643	0.8085	0.8974	0.7838	0.8676	0.8096	0.9096	0.8805	0.8523	0.9063	0.8268	0.8991	0.8267	0.8877	0.8621	0.8776
0.1266	0.0784	0.2709	0.1985	0.1483	0.2291	0.1625	0.0783	0.1278	0.1201	0.0875	0.1397	0.1672	0.142	0.1693	0.1426	0.0903	0.1406	0.208	0.089	0.4352	0.6585	0.1511	0.1124	0.0634	0.1876	0.148	0.1969	0.2469	0.1861	0.1573	0.1431	0.2996	0.5182	0.4357	0.1915	0.1026	0.2162	0.1324	0.1904	0.0904	0.1195	0.1477	0.0937	0.1732	0.1009	0.1733	0.1123	0.1379	0.1224
1	1	1	1	1	1	1	1	1	1	0.9934	1	1	1	1	1	1	1	1	1	1	1	1	1	1	1	1	1	1	1	1	1	1	1	1	1	1	1	1	1	1	1	1	1	1	1	1	1	1	1
1	1	1	1	1	1	1	1	1	1	1	1	1	1	1	1	1	1	1	1	1	null	1	1	1	1	1	1	1	1	1	1	1	1	1	1	1	1	1	1	1	1	1	1	1	1	1	1	1	1
1	1	1	1	1	0.982	1	0.9328	0.9688	0.9903	1	0.9772	0.9707	1	1	1	1	1	1	1	null	null	0.9716	0.9776	1	1	1	1	1	1	1	0.9608	1	null	null	1	1	0.9772	1	1	1	0.98	0.9786	1	1	0.9897	1	1	1	1
0.0204	0.0192	0.0054	0.1631	0.0158	0	0.0486	0.113	0.074	0.0277	0.0298	0.0294	0.0105	0.0362	0.0234	0.0259	0.0245	0.0209	0.0513	0.0161	null	0	0.0553	0.054	0.0221	0.0267	0.0209	0.0529	0	0	0.026	0	0.0428	0.2599	null	0.0494	0.0263	0.0116	0.0656	0.1094	0.0197	0.0247	0	0.235	0.0513	0.0516	0.06	0	0.0615	0.0238
0.9796	0.9808	0.9946	0.8369	0.9842	1	0.9514	0.887	0.926	0.9723	0.9702	0.9706	0.9895	0.9638	0.9766	0.9741	0.9755	0.9791	0.9487	0.9839	null	1	0.9447	0.946	0.9779	0.9733	0.9791	0.9471	1	1	0.974	1	0.9572	0.7401	null	0.9506	0.9737	0.9884	0.9344	0.8906	0.9803	0.9753	1	0.765	0.9487	0.9484	0.94	1	0.9385	0.9762
0	0	0	0	0	0	0	0	0	0	0	0	0	0	0	0	0	0	0	0	null	0	0	0	0	0	0	0	0	0	0	0	0	0	null	0	0	0	0	0	0	0	0	0	0	0	0	0	0	0
0.9863	0.9708	0.986	0.9795	0.9715	1	1	1	0.9686	1	1	0.9772	1	1	0.9864	1	0.9751	1	1	1	0.7851	null	0.975	0.972	0.987	0.9818	0.9648	1	0.8662	1	0.9446	1	1	0.9699	1	1	0.9949	1	0.9506	1	1	1	0.9777	1	1	0.9753	1	1	1	1
0.7039	0.6847	0.618	0.5798	0.7205	0.5913	0.5434	0.7682	0.7137	0.6536	0.4188	0.8093	0.6452	0.8634	0.8945	0.5427	0.705	0.9247	0.8537	0.8063	0.0359	0.1715	0.7263	0.975	0.8563	0.8034	0.6903	0.9222	0.8373	0.6678	0.4349	0.4259	0.8584	0.1775	0.5583	0.7994	0.8197	0.4051	0.6827	0.7948	0.6922	0.548	0.4043	0.818	0.7955	0.8448	0.8093	0.7377	0.3965	0.6446
0	0.0238	0	0.0044	0	0	0	0.0181	0.009	0.0151	0	0	0	0	0.01	0	0.0163	0	0	0.0542	0.0257	0	0	0	0.0047	0	0	0	0	0	0.1091	0.0129	0	0	0	0	0.0132	0.0249	0.0046	0	0.0709	0	0.0242	0.0226	0	0.0269	0	0.029	0	0
0.2961	0.2915	0.382	0.4157	0.2795	0.4087	0.4566	0.2137	0.2774	0.3313	0.5812	0.1907	0.3548	0.1366	0.0955	0.4573	0.2787	0.0753	0.1463	0.1395	0.9384	0.8285	0.2737	0.025	0.1389	0.1966	0.3097	0.0778	0.1627	0.3322	0.456	0.5612	0.1416	0.8225	0.4417	0.2006	0.1671	0.57	0.3127	0.2052	0.2369	0.452	0.5716	0.1594	0.2045	0.1283	0.1907	0.2334	0.6035	0.3554
0.9802	0.986	0.9832	0.916	0.9707	0.9089	0.9801	0.9791	0.9816	0.9738	0.9819	0.9564	0.9883	0.931	0.9507	0.9916	0.9375	0.9966	0.9856	0.9968	0.9857	0.9262	0.9674	0.8835	0.9795	0.9645	0.984	0.9067	1	0.9271	0.9869	0.9839	0.9804	0.9878	0.9663	0.9792	0.9708	0.9651	0.985	0.9785	0.9871	0.9914	0.9808	0.9261	0.9779	0.9874	0.9682	0.9806	0.9821	0.9876
1	1	1	1	1	0.9779	1	1	1	1	0.9938	0.9933	1	1	1	1	1	1	1	1	1	1	1	1	1	1	1	1	1	0.9943	1	1	1	1	1	1	0.9973	1	1	1	1	1	0.9941	1	1	1	1	1	0.991	1
0.0433	0.1075	0.0329	0.0237	0.0658	0.0662	0.0339	0.0303	0.0283	0.047	0.1954	0.0267	0.0519	0.0375	0.0411	0.0953	0.0661	0.0303	0.0532	0.0859	0.0372	0	0.0789	0.0891	0.1107	0.0288	0.0589	0.0418	0.0978	0.0542	0.1574	0.046	0.0322	0.0582	0.0302	0.0746	0.0417	0.1377	0.0578	0.0502	0.1335	0.0312	0.0925	0.0283	0.0876	0.0927	0.0697	0.0686	0.0787	0.0644
0.0282	0.1134	0.0389	0.0411	0.0781	0.1437	0.0447	0.043	0.0278	0.0782	0.0901	0.0502	0.035	0.0951	0.0271	0.0838	0.0914	0.0317	0.0254	0.0977	0.1209	null	0.0736	0.1047	0.1538	0.0272	0.1315	0.0785	0.1885	0.0601	0.2352	0.0894	0.0308	0.0404	0.0373	0.07	0.0583	0.1736	0.0681	0.051	0.1429	0.0444	0.1248	0.0498	0.1059	0.1019	0.0947	0.0621	0.0883	0.0962
0.9958	0.9926	1	1	1	0.9884	0.9937	1	1	0.9963	1	1	0.9812	1	1	0.9887	1	1	0.9889	0.9941	1	1	0.988	1	0.9887	1	1	0.9946	1	1	0.963	1	1	1	1	1	1	1	0.9966	0.9751	0.988	1	1	0.9825	0.9907	1	0.991	1	1	1
1	1	1	1	1	1	1	1	1	1	1	1	1	1	1	1	1	1	1	1	null	null	1	1	1	1	1	1	1	1	1	1	1	1	1	1	1	1	1	1	1	1	1	1	1	1	1	1	1	1
0	0	0	0	0	0	0.0196	0	0	0	0	0	0	0	0.0284	0	0	0.0138	0	0	0	0	0	0	0	0	0	0	0	0	0	0	0	0	0	0	0	0	0	0	0	0	0	0	0	0	0	0	0	0
1	1	1	1	1	1	0.9804	1	1	1	1	1	1	1	0.9716	1	1	0.9862	1	1	1	1	1	1	1	1	1	1	1	1	1	1	1	1	1	1	1	1	1	1	1	1	1	1	1	1	1	1	1	1
0.956	0.9223	0.9308	0.9242	0.9196	0.9856	0.9885	0.8413	0.9811	0.9876	0.9102	0.9725	0.9538	0.9471	0.9544	0.9762	1	0.9421	0.9845	1	0.9538	1	0.9712	0.9269	0.9584	0.9337	0.9758	0.935	0.9297	0.9249	0.9206	0.9174	0.9695	0.9269	0.8949	0.9604	0.9528	1	0.9675	1	0.9917	0.9524	0.892	0.9359	0.9488	0.9532	0.9388	1	0.9615	0.9574
0.271	0.0528	0.3371	0.2442	0.0627	0.1097	0.1029	0.1374	0.1281	0.173	0.0528	0.2166	0.3085	0.1224	0.3122	0.114	0.2166	0.1202	0.3284	0.1003	null	null	0.1306	0.4898	0.0896	0.2314	0.2879	0.2065	0.0401	0.0182	0.073	0.1433	0.1554	null	null	0.1356	0.2319	0.1243	0.3248	0.1584	0.136	0.2865	0.3008	0.0233	0.4075	0.0306	0.2749	0.1568	0.1433	0.1103
0.5842	0.6874	0.3821	0.6658	0.4607	0.6679	0.5901	0.7649	0.5916	0.5695	0.5933	0.4343	0.6041	0.527	0.6712	0.6023	0.7538	0.5633	0.7665	0.5775	0.9267	0.9006	0.4189	0.4983	0.5655	0.5262	0.5393	0.5659	0.2724	0.5753	0.4414	0.6639	0.6639	0.9267	0.9171	0.578	0.5896	0.3806	0.6835	0.8528	0.4983	0.4773	0.5558	0.6234	0.5833	0.6994	0.504	0.5947	0.6125	0.6436
0.4158	0.3126	0.6179	0.3342	0.5393	0.3321	0.4099	0.2351	0.4084	0.4305	0.4067	0.5657	0.3959	0.473	0.3288	0.3977	0.2462	0.4367	0.2335	0.4225	0.0733	0	0.5811	0.5017	0.4345	0.4738	0.4607	0.4341	0.7276	0.4247	0.5586	0.3361	0.3361	0.0733	0.0829	0.422	0.4104	0.6194	0.3165	0.1472	0.5017	0.5227	0.4442	0.3766	0.4167	0.3006	0.496	0.4053	0.3875	0.3564
0.0644	0.0713	0.0433	0.0842	0.0333	0.0579	0.0505	0.0542	0.054	0.0485	0.0563	0.0503	0.0454	0.0462	0.0372	0.0388	0.0616	0.0317	0.0582	0.0374	0.0886	0.0511	0.0462	0.0441	0.0532	0.0566	0.0517	0.0249	0.0339	0.0196	0.0405	0.0386	0.0448	0.05	0.0467	0.0423	0.0399	0.0363	0.044	0.037	0.0844	0.0394	0.0496	0.0659	0.0986	0.0648	0.0497	0.0482	0.0416	0.0761
0.0195	0.0551	0.0469	0.0775	0.0784	0.1329	0.0512	0.0367	0.042	0.0347	0.0749	0.0321	0.0451	0.1559	0.0392	0.0366	0.0867	0.0192	0.1627	0.102	0.1256	0.3294	0.0498	0.0659	0.0759	0.0996	0.0207	0.0597	0.0337	0.0309	0.0768	0.0254	0.0569	0.057	0.1238	0.0383	0.0626	0.0127	0.1243	0.0516	0.0259	0.0319	0.0457	0.0374	0.0247	0.0657	0.0534	0.0431	0.0511	0.1402
0.9161	0.8736	0.9098	0.8383	0.8882	0.8092	0.8983	0.9091	0.904	0.9168	0.8688	0.9177	0.9095	0.7979	0.9235	0.9246	0.8518	0.9491	0.7791	0.8606	0.7857	0.6195	0.904	0.89	0.8709	0.8438	0.9275	0.9154	0.9324	0.9496	0.8827	0.9359	0.8984	0.893	0.8295	0.9195	0.8976	0.951	0.8317	0.9114	0.8897	0.9287	0.9047	0.8967	0.8767	0.8695	0.8969	0.9087	0.9074	0.7837
0.7047	0.6667	0.6304	0.8193	0.6277	0.7065	0.7285	0.6044	0.7643	0.6728	0.7073	0.7479	0.6121	0.7089	0.7654	0.6534	0.7717	0.8421	0.6712	0.6739	0.625	null	0.6524	0.8041	0.687	0.9423	0.7347	0.625	0.6769	0.625	0.6057	0.4828	0.6447	0.7568	1	0.5756	0.7364	0.6598	0.6237	0.75	0.6761	0.6749	0.5714	0.4817	0.6939	0.6667	0.7104	0.7162	0.7551	0.6786
0.063	0.0619	0.0559	0.046	0.0453	0.0599	0.0371	0.0307	0.0175	0.0518	0.0502	0.0333	0.0277	0.0671	0.0552	0.0529	0.0442	0.0364	0	0.0249	null	null	0.0824	0.0389	0.0684	0.1021	0.0604	0.0103	0.0429	0	0.0569	0	0	0	null	0.0811	0.0082	0.0722	0.0322	0.1196	0	0.0322	0.0604	0.1131	0.0638	0.0638	0.0639	0.1867	0.0569	0.0442
0.1032	0.1118	0.0831	0.1015	0.0872	0.0618	0.1027	0.197	0.0799	0.1439	0.2705	0.0761	0.0741	0.077	0.1553	0.1117	0.1702	0.0878	0.1804	0.1058	0.8443	null	0.0954	0.1248	0.0925	0.1672	0.084	0.0827	0.0807	0.2228	0.2224	0.1725	0.1057	0.6252	0.5755	0.158	0.1043	0.1177	0.1412	0.1826	0.143	0.0597	0.1262	0.0855	0.1296	0.1232	0.1785	0.1221	0.1577	0.0754
0.9741	0.9363	0.9804	0.9542	0.9873	0.9405	0.9574	0.9559	0.9693	0.9888	0.9333	0.9883	0.9119	0.9863	0.9893	0.9883	0.9871	0.9494	0.9256	0.9195	null	null	0.9883	0.9874	0.9853	0.9832	0.9495	0.9859	0.9591	1	1	1	1	1	1	0.9738	0.9873	0.9266	0.9608	0.9758	0.9029	0.9566	1	0.9832	0.9408	0.9918	0.9887	1	0.9702	0.9814
0.9824	0.9561	0.9483	0.9632	0.9738	0.8827	0.9824	0.9703	0.989	0.9915	0.9874	0.9914	1	0.982	0.9779	0.9917	0.9895	0.9776	0.9796	0.9698	1	1	0.993	1	0.9724	0.981	0.9905	0.9911	1	1	1	0.9836	0.9741	0.9236	1	0.9598	0.9635	1	0.9483	0.984	1	0.9939	1	0.9752	0.9624	0.9616	0.9751	0.9597	0.9816	0.9755
0	0	0.0058	0.012	0.0148	0.009	0.0068	0.0229	0.0219	0.0033	0.0186	0.0232	0.0109	0.0049	0.0048	0.0179	0.0061	0.017	0.0048	0.0115	0	0	0.004	0	0.0034	0.0057	0	0.0092	0	0	0.0412	0.0331	0	0	0	0.0063	0.0041	0.011	0.0049	0	0.0086	0.0078	0	0.0165	0	0.0044	0.0164	0	0	0
0.1406	0.1769	0.178	0.2337	0.1741	0.1983	0.0764	0.1406	0.2754	0.2431	0.1436	0.2674	0.2142	0.1344	0.284	0.1127	0.2568	0.1344	0.0485	0.0852	0.0653	0.0207	0.0589	0.1973	0.1067	0.1426	0.1436	0.2416	0.1302	0.2795	0.3473	0.1785	0.055	0.097	0.1127	0.3177	0.0965	0.0803	0.313	0.2401	0.1188	0.0799	0.1631	0.1043	0.2332	0.1193	0.432	0.2184	0.2438	0.137
0.5301	0.5185	0.7421	0.5983	0.6701	0.5851	0.608	0.5038	0.6929	0.6865	0.7032	0.7105	0.6701	0.4687	0.4037	0.5998	0.4994	0.5468	0.7635	0.5936	0.8024	0.5752	0.6066	0.6321	0.6638	0.5525	0.5399	0.5074	0.6351	null	0.8654	0.6037	0.5223	0.6037	0.5752	0.5492	0.5481	0.7719	0.5093	0.4583	0.6206	0.6258	0.5555	0.5752	0.4994	0.5038	0.5038	0.5899	0.4653	0.5832
0.8162	0.7071	0.9153	0.7665	0.809	0.853	0.8342	0.6951	0.7552	0.7114	0.7738	0.8243	0.7913	0.9137	0.8548	0.8026	0.7738	0.8705	0.8689	0.8289	null	null	0.8799	0.7038	0.7416	0.7966	0.7323	0.9068	0.8359	0.9028	0.6196	0.7831	0.9661	0.8724	null	0.652	0.907	0.8918	0.7083	0.7389	0.8392	0.87	0.7223	0.7551	0.7917	0.7005	0.4621	0.676	0.5139	0.7738
0.1838	0.2929	0.0847	0.2335	0.191	0.147	0.1658	0.3049	0.2448	0.2886	0.2262	0.1757	0.2087	0.0863	0.1452	0.1974	0.2262	0.1295	0.1311	0.1711	null	null	0.1201	0.2962	0.2584	0.2034	0.2677	0.0932	0.1641	0.0972	0.3804	0.2169	0.0339	0.1276	null	0.348	0.093	0.1082	0.2917	0.2611	0.1608	0.13	0.2777	0.2449	0.2083	0.2995	0.5379	0.324	0.4861	0.2262
1	1	0.8748	0.8067	1	1	1	1	1	1	1	0.9282	1	1	1	1	1	1	1	1	null	null	1	1	0.9109	1	0.7415	1	1	1	1	1	1	1	1	1	1	0.8431	0.9221	1	1	1	0.8796	1	0.9167	1	1	1	1	1
1	1	1	0.9818	1	1	0.9662	1	1	1	1	1	1	0.987	1	1	0.986	1	1	1	1	1	0.9941	1	0.9944	0.9871	0.9844	1	1	1	1	1	1	1	1	1	1	1	1	1	0.974	0.9703	1	1	0.9832	1	0.9763	1	1	1
0	0	0	0.0182	0	0	0.0338	0	0	0	0	0	0	0.013	0	0	0.014	0	0	0	0	0	0.0059	0	0.0056	0.0129	0.0156	0	0	0	0	0	0	0	0	0	0	0	0	0	0.026	0.0297	0	0	0.0168	0	0.0237	0	0	0
0.9913	0.939	0.9612	0.9698	0.9045	0.9309	0.9746	0.8737	0.9319	0.9352	0.915	0.9308	0.9299	0.9335	0.981	0.9035	0.9724	0.9553	0.9327	0.8828	0.9294	0.9587	0.9619	0.9614	0.9475	0.932	0.9539	0.9729	0.9519	0.9274	0.8992	0.9072	0.9619	0.9729	0.9389	0.9439	0.9379	0.9229	0.9558	0.9592	0.9381	0.9486	0.9071	0.9408	0.8852	0.9699	0.9777	0.9592	0.9081	0.96
0	0.0703	0.0079	0.0687	0.0121	0.0298	0.0273	0.0345	0.0139	0.0047	0.0557	0.0229	0.0257	0.0139	0.0311	0.0124	0.0092	0.0526	0.0347	0.0084	0	null	0.0261	0.0469	0.012	0.0416	0.0856	0.0219	0.0289	0	0.0547	0	0.011	0	0	0	0.0304	0.0289	0.0193	0.0201	0.0135	0.0356	0.0281	0.0364	0.0186	0.0113	0.1232	0	0.0518	0.0339
[truncated: 40,332 more rows]
[truncated: 203 more columns]
