# Supplementary material for: Systematic profiling of alternative splicing signature reveals prognostic predictor for cervical cancer
Source: J Transl Med. 2019 Nov 19;17:379. doi: 10.1186/s12967-019-02140-x (PMC6865056; doi:10.1186/s12967-019-02140-x)
Supplement: Supplementary file 2 — Additional file 2: Table S2. Integrated clinical follow-up data of cervical cancer patients. [file 12967_2019_2140_MOESM2_ESM.txt]

A0_Samples	A1_OS	A2_Event	A3_T	A4_N	A5_M	A6_Stage	A7_Grade	A1_RES	follow_ups.follow_up.new_tumor_event_after_initial_treatment
TCGA-DG-A2KK	2496	Alive	T1b1	N1	M0	Stage IIIB	G3	2496
TCGA-EK-A2RC	129	Alive				Stage IB1	G3	129
TCGA-VS-A8Q8	978	Dead	T1b	N0	MX	Stage IB	G2	978
TCGA-DR-A0ZM	1791	Alive	T2b	N0	M0	Stage IIIB	G2	1791	NO
TCGA-EX-A69M	253	Dead	T1b2	N0	M0	Stage IB2	G3	253
TCGA-JW-A5VK	623	Alive	T1b2	NX	MX	Stage IB2	G3	623
TCGA-C5-A1MI	1083	Dead	T1b1	N1	M0	Stage IB1	G2	805	YES
TCGA-ZJ-AB0I	0	Alive	T2b	N1	MX	Stage IIB	Not Available	0
TCGA-VS-A9UT	482	Alive	T1b1	N1	MX	Stage IB	G3	482
TCGA-WL-A834	791	Alive	T1b1	N1			G3	791
TCGA-EK-A2PL	13	Alive				Stage IIIB	Not Available	13
TCGA-VS-A94Y	144	Dead	T2b	NX	MX	Stage IIB	GX	144
TCGA-C5-A2LZ	3046	Dead				Stage IIIB	G2	3046
TCGA-EK-A2PM	18	Alive				Stage IIB	G3	18
TCGA-VS-A953	477	Dead	T4	NX	MX	Stage IVA	GX	477
TCGA-EK-A2RK	13	Alive	T1b1	N0	MX	Stage IA2	G3	13
TCGA-EK-A2RB	9	Alive				Stage IVB	G3	9
TCGA-IR-A3LH	2394	Alive	T2a1	N0	M0	Stage IIA1	G4	2394
TCGA-Q1-A73Q	284	Alive	TX	NX	MX	Stage I	GX	284
TCGA-VS-A9V5	494	Dead	T2b	NX	MX	Stage IIB	G2	494
TCGA-EX-A1H6	241	Alive	T1b1	N0	MX	Stage IB1	G1	241
TCGA-EK-A2PK	12	Alive				Stage IB1	G3	12
TCGA-LP-A7HU	406	Alive	T2	N0	M0	Stage II	G3	406
TCGA-C5-A1BE	2094	Dead	T1b	N1	MX	Stage IB2	G2	805	YES
TCGA-HG-A2PA	773	Alive	T1b2	N0	M0	Stage IB2	G2	773
TCGA-VS-A9UU	442	Alive	T2b	NX	MX	Stage IIB	G1	442
TCGA-EK-A2RA	1246	Alive	T2a2	N0	MX	Stage IIA2	G3	1246
TCGA-C5-A7CK	4086	Dead				Stage IVA	G2	4086
TCGA-EA-A50E	227	Dead	T4	N1	M0	Stage IVA	G2	227
TCGA-DS-A1O9	266	Dead	T4	N0	M0	Stage IVA	G3	266	NO
TCGA-JW-A5VG	834	Alive	T2a	NX	MX	Stage IIA	G3	834
TCGA-PN-A8MA	90	Alive	T2b	N0	M0	Stage IIB	G3	90
TCGA-EK-A2RN	71	Alive	T2b	N1	MX	Stage IB1	G2	71
TCGA-GH-A9DA	540	Alive	T1b	N0	MX	Stage IB1	G3	540
TCGA-ZJ-AAXU	5	Alive	T2b	N0	M0	Stage IIB	G2	5
TCGA-JX-A3Q8	1357	Alive	T1b1	N0	MX	Stage IB1	G3	1357
TCGA-EA-A439	965	Alive	T2a1	N0	M0	Stage IIA1	G3	965
TCGA-C5-A902	149	Alive				Stage IB2	G3	149
TCGA-VS-A9V2	555	Alive	T1b	N0	MX	Stage IB1	G2	555
TCGA-VS-AA62	469	Dead	T2b	NX	MX	Stage IIB	G2	469
TCGA-JW-A5VI	747	Alive	T2b	NX	MX	Stage IIB	G3	747
TCGA-C5-A3HL	621	Alive	T1b2	N0	MX	Stage IB2	G2	621	NO
TCGA-EA-A44S	369	Alive	T2a2	N1	M0	Stage IIIB	G2	369
TCGA-VS-A8Q9	1630	Alive	TX	NX	MX	Stage IB1	G2	1630
TCGA-VS-A9UH	1427	Alive	T4	NX	MX	Stage IVA	GX	1427
TCGA-EA-A6QX	730	Alive	T1b1	N1	M0	Stage IIIB	G3	730
TCGA-DR-A0ZL	2669	Alive	T1b1	N0	M0	Stage IB	G3	2669	NO
TCGA-IR-A3LF	2949	Alive	T1b1	N0	M0	Stage IB1	G2	2949
TCGA-VS-A9UR	793	Alive	T2a	NX	MX	Stage IIA	GX	793
TCGA-JW-A69B	863	Alive	T1b2	NX	MX	Stage IB2	GX	863
TCGA-IR-A3LK	908	Dead	T1b2	N0	M0	Stage IB2	G3	908
TCGA-VS-A952	1778	Alive	T1b	N0	MX	Stage IB1	G2	1778
TCGA-C5-A1M8	919	Alive	T1b	N0	MX	Stage IB1	G2	919	NO
TCGA-VS-A9UV	104	Dead	T4	NX	MX	Stage IVA	GX	104
TCGA-EA-A5ZE	829	Alive	T1b1	N0	M0	Stage IB1	G3	829
TCGA-UC-A7PF	2859	Dead	T1b1	N1	M0	Stage IB1	G2	2859
TCGA-C5-A7X3	284	Dead				Stage IIIB	G2	284
TCGA-C5-A8ZZ	636	Alive				Stage IIB	G2	636
TCGA-Q1-A6DT	275	Dead	TX	NX	MX	Stage I	GX	275
TCGA-VS-A9UC	825	Alive	T2b	NX	MX	Stage IIB	G2	825
TCGA-C5-A901	518	Alive	TX	N1	MX		G2	518
TCGA-DS-A7WF	492	Dead	T1b2	N0	MX	Stage IB2	G3	492
TCGA-VS-A94X	506	Dead	T2b	NX	MX	Stage IIB	G2	506
TCGA-DS-A0VM	3589	Alive	T1b1	N1	M0	Stage IB	G3	3589
TCGA-MU-A51Y	854	Alive	T2a1	N0	MX	Stage IIA1	G2	854
TCGA-VS-A8EC	1415	Alive	T3b	NX	M0	Stage IIIB	G2	1415
TCGA-FU-A3NI	638	Dead	T1b1	N1	MX	Stage IB1	G2	638
TCGA-JW-A852	252	Dead	T2b	N1	MX	Stage IIB	G2	252
TCGA-C5-A2LY	2383	Alive	T1b1	N0	M0	Stage IB1	G2	2383	NO
TCGA-Q1-A73O	428	Alive	TX	NX	MX	Stage IB2	GX	428
TCGA-MY-A5BE	1066	Alive	T1b1	N0	MX	Stage IB1	G3	1066
TCGA-VS-A950	1221	Alive	T3a	NX	MX	Stage IIIA	G3	1221
TCGA-C5-A7UH	3988	Alive				Stage IIIB	G3	3988
TCGA-LP-A4AU	343	Alive	T2	N1	M0	Stage IIIB	G3	343
TCGA-EK-A2RO	2	Alive				Stage IIB	G1	2
TCGA-HM-A4S6	454	Alive	T1b2	N1	MX	Stage IIIB	G3	454
TCGA-C5-A2LV	2234	Alive	T1b	N1	MX	Stage IB	G3	2234	NO
TCGA-VS-A8EL	1992	Alive	T2b	NX	M0	Stage IIB	G3	1992
TCGA-R2-A69V	596	Alive	T1b	N0	M0	Stage IB	G3	596
TCGA-FU-A57G	1078	Alive	T1b2	N0	MX	Stage IB2	G2	1078
TCGA-C5-A2M1	1169	Alive	T1b1	N0	MX	Stage IB1	G2	1169	NO
TCGA-C5-A1BN	166	Dead				Stage IB2	G3	166	NO
TCGA-IR-A3LA	4172	Alive	T1b1	N0	M0	Stage IB1	G3	4172
TCGA-EA-A3HQ	1136	Alive	T2a	N0	M0	Stage II	G2	1136
TCGA-EK-A3GM	0	Alive				Stage IIA	G2	0
TCGA-FU-A23L	725	Alive	T2a1	N0	MX	Stage IIA1	G3	725
TCGA-ZJ-AAXT	0	Alive	T3b	N1	M0	Stage IIIB	G2	0
TCGA-Q1-A73S	688	Alive	T1b1	N1	MX	Stage IB1	G2	688
TCGA-MA-AA3W	685	Alive	T1b1	N1	M0	Stage IB1	G3	685
TCGA-EK-A3GK	15	Alive	T1b1	N0	MX	Stage IB1	G3	15
TCGA-MY-A5BF	634	Alive	T2a2	N0	MX	Stage IIA2	G1	634
TCGA-C5-A905	4879	Alive	T1b	N0	MX	Stage IB	G2	4879
TCGA-MA-AA3Y	542	Alive	T1b1	N0	M0	Stage IB1	G3	542
TCGA-VS-A9UQ	1263	Alive	T1b	N0	MX	Stage IB	G2	1263
TCGA-FU-A3YQ	861	Alive	T1b1	N0	MX	Stage IB1	G1	861
TCGA-FU-A5XV	321	Alive	T1b2	N1	MX	Stage IIIB	G3	321
TCGA-VS-A9UD	739	Alive	T3a	NX	MX	Stage IIIA	G2	739
TCGA-EA-A43B	791	Alive	T1b1	N0	M0	Stage IB1	G2	791
TCGA-VS-A8QF	1800	Alive	TX	NX	MX	Stage IIB	G2	1800
TCGA-BI-A20A	720	Alive	T1b1	N0	M0	Stage IB1	G3	720
TCGA-EK-A2H1	799	Alive				Stage IB2	G3	799	NO
TCGA-DS-A1OB	861	Dead	T1b2	N1	M0	Stage IB	G2	805	YES
TCGA-ZJ-AAXN	0	Alive	T1b2	N1	M0	Stage IB2	Not Available	0
TCGA-EA-A411	747	Alive	T1b1	N0	M0	Stage IB1	G2	747
TCGA-LP-A4AW	27	Alive	T1b	N0	M0	Stage IA	G1	27
TCGA-EA-A3HU	1013	Alive	T2a2	N0	M0	Stage II	G2	1013
TCGA-IR-A3LI	2493	Alive	T2b	N1	M1	Stage IVB	G2	2493
TCGA-VS-A94W	1243	Alive	T2b	N1	MX	Stage IIB	G2	1243
TCGA-C5-A3HF	543	Dead				Stage IB2	G2	805	YES
TCGA-C5-A8XH	1394	Dead	T1b1	N0	MX	Stage IB1	Not Available	1394
TCGA-ZJ-AAXA	43	Alive	T1b	N0	MX	Stage IB1	G2	43
TCGA-Q1-A73P	483	Alive	T1b	N0	MX	Stage IB1	G1	483
TCGA-FU-A3HZ	1103	Alive	T2a2	N0	M0	Stage IIA2	G3	1103
TCGA-C5-A1BJ	4385	Alive				Stage IIB	G2	4385	NO
TCGA-LP-A4AV	0	Alive	T1b	N0	M0	Stage IB	G2	0
TCGA-IR-A3LC	3935	Alive	T1b1	N0	M0	Stage IB1	G3	3935
TCGA-C5-A3HE	548	Alive	T1b2	N0	M0	Stage IB2	G3	548
TCGA-FU-A40J	426	Alive	T2a1	N1	MX	Stage IIIB	G3	426
TCGA-LP-A5U3	25	Alive	T1b1	N0	M0	Stage IB1	G3	25
TCGA-VS-A8QA	1099	Alive	T1b1	N0	MX	Stage IB1	GX	1099
TCGA-VS-A9UJ	52	Dead	T2b	NX	MX	Stage IIB	GX	52
TCGA-JW-A5VJ	652	Alive	T2b	NX	MX	Stage IIB	G3	652
TCGA-EX-A1H5	619	Alive	T2b	N1	MX	Stage IIB	G3	619	NO
TCGA-C5-A7XC	1551	Alive	T1b	N0	M0	Stage IB1	G2	1551
TCGA-VS-A9UL	442	Dead	T3b	NX	MX	Stage IIIB	G3	442
TCGA-MU-A5YI	1053	Alive	T1a1	NX	MX	Stage IA1	G2	1053
TCGA-VS-A9UI	1372	Dead	T2b	NX	MX	Stage IIB	GX	1372
TCGA-IR-A3LL	1106	Alive	T1b1	N0	M0	Stage IB1	G2	1106
TCGA-VS-A9UO	1456	Alive	T2b	N0	MX	Stage IIB	G2	1456
TCGA-EA-A5ZF	828	Alive	T1b1	NX	M0	Stage IB1	G2	828
TCGA-C5-A8XI	254	Alive	T1b2	N0	MX	Stage IB2	G3	254
TCGA-UC-A7PD	355	Dead	T1b	N0	M0	Stage IB	G2	355
TCGA-C5-A2LS	1345	Alive	T1b2	N0	M0	Stage IB2	G1	1345
TCGA-C5-A7UC	523	Dead	T1b	N0	M0	Stage IB	G3	523
TCGA-VS-A959	1561	Alive	T2b	NX	MX	Stage IIB	G3	1561
TCGA-EK-A2RJ	53	Alive	T1b2	N0	MX	Stage IB2	G3	53
TCGA-HM-A3JK	632	Alive	T2b	N1	MX	Stage IIA2	G3	632
TCGA-C5-A2LT	2226	Alive	T1b	N0	M0	Stage IB	G3	2226	NO
TCGA-VS-A8EH	986	Alive	T3b	NX	M0	Stage IIIB	G2	986
TCGA-ZJ-AB0H	0	Alive	T3b	N1	M0	Stage IIIB	Not Available	0
TCGA-VS-A9UB	911	Alive	T2b	N0	MX	Stage IIB	G3	911
TCGA-EA-A3Y4	1122	Alive	T1b	N0	M0	Stage IB	G3	1122
TCGA-EK-A2R8	44	Alive	T1b2	N1	MX	Stage IB2	G3	44
TCGA-C5-A1M9	1065	Dead	T3b	N1	M0	Stage IB1	G3	805	YES
TCGA-VS-A9V0	573	Alive	T1b	NX	MX	Stage IB	G3	573
TCGA-VS-A9V1	157	Dead	T3b	NX	MX	Stage IVB	G2	157
TCGA-LP-A4AX	380	Alive	T1b1	N0	M0	Stage IB1	G3	380
TCGA-MY-A913	524	Alive	Tis	N0	M1	Stage IIA	G3	524
TCGA-ZX-AA5X	119	Alive	TX	NX	MX	Stage IIIB	G2	119
TCGA-DS-A7WH	533	Alive	T1b1	N0	MX	Stage IB1	G2	533
TCGA-Q1-A5R3	485	Alive	TX	NX	MX		G2	485
TCGA-JW-AAVH	552	Alive	T1b1	N0	M0	Stage IB1	G2	552
TCGA-DG-A2KM	1946	Alive	T1b1	N1	M0	Stage IB1	G2	1946
TCGA-ZJ-AAX8	0	Alive	T3b	N1	M0	Stage IIIB	G2	0
TCGA-VS-A9UZ	2044	Alive	T1b	N0	MX	Stage IB1	G2	2044
TCGA-JX-A5QV	636	Alive	T1b1	N0	M0	Stage IB1	G3	636
TCGA-HM-A3JJ	659	Dead	T1b1	N1	MX	Stage IB1	G3	805	YES
TCGA-C5-A8XK	3039	Alive					G3	3039
TCGA-C5-A7X8	83	Alive	T2a	N1	M0	Stage IB1	G2	83
TCGA-MA-AA43	346	Alive	T3b	NX	MX	Stage IIIB	G3	346
TCGA-C5-A3HD	1582	Alive				Stage IIB	G2	1582	NO
TCGA-EK-A2R7	27	Alive	T1b1	N1	M0	Stage IB	G3	27
TCGA-ZJ-AAX4	21	Alive	T2	N0	M0	Stage II	G3	21
TCGA-DS-A3LQ	699	Alive	T3b	N1	M0	Stage IIIB	G3	699	NO
TCGA-FU-A770	34	Alive	T2a2	N1	MX	Stage IIIB	G2	34
TCGA-ZJ-A8QO	0	Alive					Not Available	0
TCGA-C5-A7X5	414	Dead				Stage IVB	G3	414
TCGA-C5-A1BK	5385	Alive	T1b	N0	MX	Stage IB	G2	5385	NO
TCGA-2W-A8YY	533	Alive	T2a2	N0	M0	Stage IB2	G3	533
TCGA-LP-A5U2	9	Alive	T2a	N1	MX	Stage IIIB	G3	9
TCGA-VS-A9UA	867	Alive	T3	NX	MX	Stage IIIA	G3	867
TCGA-EX-A69L	602	Alive	T1b1	N0	M0	Stage IB1	G3	602
TCGA-MA-AA42	259	Alive	T2b	N0	M0	Stage IIB	G3	259
TCGA-Q1-A73R	567	Alive	TX	NX	MX	Stage I	GX	567
TCGA-EA-A3HR	940	Alive	T2a	N0	M0	Stage II	G2	940
TCGA-DS-A0VL	1692	Dead	T1b1	N0	M0	Stage IB	G2	1692
TCGA-C5-A1MK	74	Dead				Stage IIIB	G3	74	NO
TCGA-EK-A2IR	3442	Alive	T1b	N0	MX	Stage IB2	G3	3442	NO
TCGA-C5-A1BM	2520	Dead	T2	N1	MX	Stage IB	G2	2520	NO
TCGA-EA-A5FO	815	Alive	T1b1	N0	M0	Stage IB1	G2	815
TCGA-C5-A1M5	2052	Dead	T1b	N0	M0	Stage IB	G2	2052	YES
TCGA-C5-A1MQ	1031	Alive	T2b	N0	M0	Stage IIA	G2	1031	NO
TCGA-EK-A2RM	50	Alive				Stage IB	G3	50
TCGA-VS-A9U5	1535	Alive	T2b	NX	MX	Stage IIB	G3	1535
TCGA-HG-A9SC	504	Alive	T2b	N0	MX	Stage IIB	G3	504
TCGA-MU-A8JM	607	Alive	T1b	N0	MX	Stage IB1	G2	607
TCGA-ZJ-A8QQ	2056	Alive	T1b2	N0	M0	Stage IIB	GX	2056
TCGA-EK-A2H0	1847	Alive				Stage IIB	G3	1847	NO
TCGA-IR-A3LB	2032	Dead	T1b1	N0	M0	Stage IB1	G3	2032
TCGA-EA-A3HT	954	Alive	T1b	N0	M0	Stage IB	G1	954
TCGA-VS-A9UP	1444	Alive	T2a	NX	MX	Stage IIA	G3	1444
TCGA-C5-A8XJ	4467	Alive				Stage IB	Not Available	4467
TCGA-EK-A2RD	2	Alive	T1b1	N0	MX	Stage IB1	G2	2
TCGA-DG-A2KJ	2893	Alive	T1b	N1	M0	Stage IIIB	G3	2893
TCGA-FU-A3TQ	795	Alive	T2b	N1	MX	Stage IIIB	G2	795
TCGA-C5-A7UI	2888	Dead	T1b1	N0	MX	Stage IB1	G3	2888
TCGA-VS-A8EJ	607	Dead	T2b	NX	M1	Stage IIB	G3	607
TCGA-XS-A8TJ	890	Alive	T1b1	N1	M0	Stage IB1	G2	890
TCGA-EA-A4BA	755	Alive	T1b2	N0	M0	Stage IB2	G2	755
TCGA-C5-A1ME	1756	Alive	T1b1	N0	M0	Stage IB1	G1	1756	NO
TCGA-C5-A1BI	1112	Alive				Stage IIIB	G2	1112	NO
TCGA-EA-A3QD	397	Alive	T1b1	N1	M0	Stage IIIB	G3	397
TCGA-C5-A8YR	837	Dead	T1b	N0	M0	Stage IB	G3	837
TCGA-BI-A0VR	1505	Alive	T2b	N1	M0	Stage IIIB	G3	1505
TCGA-VS-A8QC	350	Dead	TX	NX	MX	Stage IVA	G2	350
TCGA-EK-A3GJ	3	Alive	T1b1	N0		Stage IB1	G3	3
TCGA-JW-A5VL	474	Alive	T1b2	NX	MX	Stage IB2	G1	474
TCGA-DS-A1OA	879	Dead	T1b1	N1	M0	Stage IB	G3	379	YES
TCGA-EA-A1QS	1203	Alive	T1b1	N0	M0	Stage IB1	G2	1203
TCGA-C5-A907	448	Alive				Stage IB2	G2	448
TCGA-C5-A1M6	955	Dead				Stage IIB	G3	316	YES
TCGA-VS-A8EB	305	Dead	T3b	NX	M1	Stage IIIB	GX	305
TCGA-MA-AA3Z	595	Alive	T1b2	N0	M0	Stage IB2	GX	595
TCGA-VS-A9V4	132	Dead	T4	NX	MX	Stage IVA	G2	132
TCGA-VS-A94Z	1015	Alive	T2b	NX	MX	Stage IIB	G2	1015
TCGA-VS-A9V3	540	Alive	T4	NX	MX	Stage IVB	G3	540
TCGA-EX-A449	447	Alive	T1b1	NX	M1	Stage IVB	G1	447
TCGA-FU-A3TX	45	Alive	T1b2	N0	M0	Stage IB2	G3	45
TCGA-DG-A2KH	34	Alive	T1b1	N0	M0	Stage IB1	GX	34
TCGA-C5-A1BQ	604	Dead				Stage IIIB	G2	604
TCGA-Q1-A5R2	499	Alive	TX	NX	MX		G3	499
TCGA-EA-A5O9	788	Alive	T1b2	N0	M0	Stage IB2	G2	788
TCGA-FU-A3WB	491	Alive	T2a2	N0	MX	Stage IIA2	G2	491
TCGA-FU-A2QG	579	Alive	T1b1	N0		Stage IB1	G2	579
TCGA-JX-A3Q0	6375	Alive	T3	N0	M0	Stage III	G2	6375
TCGA-DG-A2KL	1367	Alive	T2a	N0	M0	Stage IIA	G1	1367
TCGA-C5-A1M7	1409	Alive	T1b	N0	MX	Stage IB	G2	1409	NO
TCGA-Q1-A6DV	491	Alive	T1b1	N0	M0	Stage IB1	G2	491
TCGA-EA-A5ZD	830	Alive	T1b1	N0	M0	Stage IB1	G2	830
TCGA-EX-A3L1	463	Alive	T2a1	N0	M0	Stage IIA1	G3	463
TCGA-ZJ-AAXI	0	Alive	T2b	NX	M0	Stage IIB	G2	0
TCGA-C5-A1MN	1245	Dead				Stage IIIB	G2	1245	NO
TCGA-VS-A9U6	1320	Alive	T4	NX	M1	Stage IVB	GX	1320
TCGA-VS-A954	1714	Alive	T3b	NX	MX	Stage IIIB	G2	1714
TCGA-EA-A97N	11	Alive	T1b2	N0	M0	Stage IB2	G2	11
TCGA-VS-A8QH	1210	Dead	TX	NX	MX	Stage IB1	G2	1210
TCGA-JX-A3PZ	642	Dead	T1b	N0	M0	Stage IB	G2	642
TCGA-C5-A2LX	2526	Alive	T2	N1	MX	Stage IB1	G2	2526	NO
TCGA-C5-A1MP	109	Alive	T1b2	N1	MX	Stage IB2	G3	109	NO
TCGA-EA-A1QT	1243	Alive	T1b	N0	M0	Stage IB	G2	1243	NO
TCGA-VS-A9U7	1472	Alive	T1b	N1	M0	Stage IB1	G3	1472
TCGA-MA-AA3X	617	Alive	T3b	NX	MX	Stage IIIB	G2	617
TCGA-C5-A7CM	619	Alive				Stage IB2	G2	619
TCGA-VS-A957	1688	Alive	T1b1	NX	MX	Stage IB1	G3	1688
TCGA-DS-A5RQ	512	Alive	T1b1	N0	MX	Stage IB1	G2	512
TCGA-UC-A7PI	2114	Alive	T1b1	N0	MX	Stage IB1	G1	2114
TCGA-DS-A1OD	3874	Alive	T1b1	N0	M0	Stage IB1	G3	3874	NO
TCGA-C5-A7CL	471	Dead				Stage IIIB	G2	471
TCGA-MA-AA41	279	Alive	T2	N1	M1	Stage IIB	G2	279
TCGA-Q1-A5R1	474	Alive	T1b1	N0	MX	Stage IB1	G2	474
TCGA-ZJ-AAXF	0	Alive	T2b	N0	M0	Stage IIB	G3	0
TCGA-EK-A2GZ	383	Alive				Stage IIIB	G2	383	NO
TCGA-C5-A1BF	570	Dead	TX	N0	MX	Stage IB	G1	93	YES
TCGA-UC-A7PG	370	Dead	T3b	N1	MX	Stage IIIB	G1	370
TCGA-VS-A8EK	829	Dead	T4	NX	M0	Stage IVA	G2	829
TCGA-EK-A2PG	46	Alive					G3	46
TCGA-FU-A3EO	490	Alive	T2b	N0	MX	Stage IIB	G2	490
TCGA-IR-A3L7	4483	Alive	T1b1	N0	M0	Stage IB1	G3	4483
TCGA-EK-A2IP	202	Alive	T1b1	N0	MX	Stage IB1	G3	202	NO
TCGA-Q1-A6DW	534	Alive	TX	NX	MX	Stage I	GX	534
TCGA-EK-A3GN	27	Alive	TX	NX		Stage IIIB	G3	27	Not Available
TCGA-JW-A5VH	100	Dead	T4	NX	M1	Stage IVB	G2	100
TCGA-C5-A1MJ	14	Dead	T1b1	N0	MX	Stage IB1	G2	14	Not Available
TCGA-VS-A9UY	555	Dead	T1b2	NX	MX	Stage IVB	G2	555
TCGA-EX-A8YF	473	Alive	T2a1	N0	M0	Stage IB1	G3	473
TCGA-EK-A2R9	4	Alive	T1b1	N0		Stage IB1	G3	4
TCGA-C5-A8YQ	715	Dead				Stage IB1	G2	715
TCGA-ZJ-AAXB	0	Alive	T1b2	N0	M0	Stage IB2	G3	0
TCGA-C5-A0TN	348	Dead	T1b	N1	MX	Stage IB2	G3	62	YES
TCGA-VS-A9UM	829	Dead	T3b	NX	MX	Stage IVB	G2	829
TCGA-C5-A7CO	4482	Alive				Stage IB2	G2	4482
TCGA-EA-A556	453	Alive	T1b1	N0	M0	Stage IB1	G3	453
TCGA-DS-A7WI	252	Dead	T2a2	N1	MX	Stage IIA2	G2	252
TCGA-VS-A8EG	1386	Alive	T1b1	NX	M0	Stage IB1	GX	1386
TCGA-C5-A2M2	1011	Dead				Stage IB2	G2	1011	NO
TCGA-C5-A7UE	4738	Alive				Stage IB1	G2	4738
TCGA-EK-A2PI	586	Alive				Stage IIIB	G2	586
TCGA-FU-A3HY	954	Alive	T1b2	N1	MX	Stage IB2	G2	954
TCGA-C5-A7CH	4694	Alive				Stage IIB	G2	4694
TCGA-VS-A958	1525	Alive	T2b	NX	MX	Stage IIB	G2	1525
TCGA-EK-A2RE	57	Alive	T2a2	N0	MX	Stage IIA	G2	57
TCGA-DS-A1OC	376	Alive	T1b1	N1	M0	Stage IB	G2	376	NO
TCGA-EA-A410	803	Alive	T2a2	N0	M0	Stage IIA2	G2	803
TCGA-DS-A0VK	1118	Dead	T1b1	N1	M0	Stage IB	G3	1118
TCGA-EA-A3HS	959	Alive	T1b	N0	M0	Stage IB	G1	959
TCGA-ZJ-AAXJ	0	Alive	T2b	N0	MX	Stage IIB	Not Available	0
TCGA-MY-A5BD	1667	Alive	T2b	N0	M0	Stage IIB	G1	1667
TCGA-VS-A8QM	951	Dead	TX	NX	M1	Stage IVB	GX	951
TCGA-EA-A3QE	761	Alive	T1b	N0	M0	Stage IB	G2	761
TCGA-C5-A1MH	1186	Dead				Stage IIIB	G3	178	YES
TCGA-EA-A78R	410	Alive	T1b1	NX	M0	Stage IB1	G2	410
TCGA-ZJ-A8QR	582	Dead	TX	NX	MX	Stage I	GX	582
TCGA-C5-A1BL	5271	Alive				Stage IB	G2	5271	NO
TCGA-ZJ-AAXD	0	Alive	T3b	N0	M0	Stage IIIB	G2	0
TCGA-C5-A8YT	633	Dead				Stage IB1	G3	633
TCGA-DS-A0VN	3609	Alive	T1b2	N0	M0	Stage IB	G2	3609
TCGA-C5-A7CJ	3097	Dead	T2a	N1	MX	Stage IIA	G2	3097
TCGA-RA-A741	444	Alive				Stage IIB	GX	444
TCGA-FU-A23K	372	Alive	T1b1	N1	MX	Stage IIIB	G3	372
TCGA-C5-A1ML	636	Dead				Stage IB2	G3	636	NO
TCGA-EK-A2RL	1453	Dead	T1b1	N1	MX	Stage IB	G2	1453
TCGA-VS-A8EI	729	Alive	T3b	NX	M0	Stage IIB	GX	729
TCGA-HM-A6W2	287	Alive	T2a	N0	M1	Stage IVB	G3	287
TCGA-BI-A0VS	1735	Alive	T1b1	N0	M0	Stage IB	G3	1735
TCGA-C5-A7CG	6408	Alive	T1b	N0	MX	Stage IB	G2	6408
TCGA-C5-A1MF	1617	Alive	T1b2	N0	MX	Stage IB2	G2	1617	NO
TCGA-4J-AA1J	542	Alive	T1b2	N0	M0	Stage IB2	G3	542
