# Supplementary material for: Systematic profiling of alternative splicing signature reveals prognostic predictor for cervical cancer
Source: J Transl Med. 2019 Nov 19;17:379. doi: 10.1186/s12967-019-02140-x (PMC6865056; doi:10.1186/s12967-019-02140-x)
Supplement: Supplementary file 3 — Additional file 3: Table S3. Prognosis-related alternative splicing events of cervical cancer. [file 12967_2019_2140_MOESM3_ESM.txt]

symbol	splice_type	exons	from_exon	to_exon	ps.result[, 2]	rps.result[, 2]
C1orf159	ES	11.3	11.1	12	0.031	0.479
TNFRSF18	ES	4.1:4.2:5.1	3	5.2	0.041	0.073
UBE2J2	ES	6.1	5	7	0.008	0.881
UBE2J2	AD	1.2	1.1	2.1	0.044	0.61
MXRA8	AP	1	null	null	0.377	0.033
MXRA8	AP	2	null	null	0.377	0.033
AURKAIP1	RI	1.3:1.4	1.2	1.5	0.025	0.487
AURKAIP1	AD	1.2:1.3	1.1	1.5	0.024	0.18
AURKAIP1	AD	1.2	1.1	1.5	0.003	0.081
MIB2	AD	5.4	5.3	6	0.744	0.041
MIB2	AD	5.3:5.4	5.2	6	0.002	0.733
CDK11A	ES	6.1:6.2	5	7.1	0.009	0.26
CDK11A	ES	6.2	5	7.1	0.001	0.008
SLC35E2	AT	8	null	null	0.28	0.042
SLC35E2	AT	7	null	null	0.28	0.042
NADK	AP	3	null	null	0	0.114
NADK	AP	1	null	null	0.001	0.102
NADK	ES	6:7	5	9.1	0.286	0.044
C1orf86	AP	1	null	null	0.004	0.452
C1orf86	AP	3	null	null	0.004	0.452
C1orf86	AT	7.2	null	null	0	0
C1orf86	AT	10	null	null	0	0
C1orf86	ES	4	3	5	0.474	0.034
MORN1	AT	13	null	null	0.055	0
PLCH2	AT	23.2	null	null	0.541	0.019
PLCH2	AT	22.3	null	null	0.541	0.019
ARHGEF16	AP	1	null	null	0.001	0.271
MEGF6	ES	29	28	30	0.038	0.078
SMIM1	AT	3.2	null	null	0.064	0.039
SMIM1	AT	4	null	null	0.064	0.039
ACOT7	AP	4	null	null	0.011	0.16
TNFRSF25	AA	6.2:6.3:6.4	5	6.5	0.048	0.03
PLEKHG5	AP	1	null	null	0.033	0.493
PLEKHG5	AP	4.1	null	null	0.034	0.37
PLEKHG5	AP	2	null	null	0.003	0.398
ERRFI1	AT	3.4	null	null	0.018	0.063
ERRFI1	AT	4	null	null	0.018	0.063
RERE	AP	9	null	null	0.678	0.033
APITD1	AT	6	null	null	0.022	0.637
APITD1	AT	5	null	null	0.022	0.637
CASZ1	AT	16.2	null	null	0.508	0.014
CASZ1	AT	21	null	null	0.508	0.014
TARDBP	ES	3:4	2	5	0.638	0.042
EXOSC10	ES	4	3	5	0.023	0.03
UBIAD1	AT	3	null	null	0.352	0.045
UBIAD1	AT	2	null	null	0.352	0.045
AGTRAP	AA	4.1	3	4.2	0.023	0.764
PRDM2	ES	10	9	12	0.11	0.03
KAZN	AT	11.2	null	null	0.009	0.388
KAZN	AT	18	null	null	0.009	0.388
TMEM51	ES	3	2	4	0.003	0.062
FBLIM1	AP	3	null	null	0.04	0.552
FBLIM1	AT	11	null	null	0.013	0.35
FBLIM1	AT	9.2	null	null	0.013	0.35
ZBTB17	ES	4	3	5.2	0.027	0.412
NBPF1	ES	25	24	26	0.01	0.051
UBR4	AT	107	null	null	0.165	0.011
UBR4	AT	78.6	null	null	0.165	0.011
UBR4	RI	78.4	78.3	78.5	0.003	0.404
PQLC2	ES	2	1.3	3	0.527	0.048
CAPZB	ES	10	9	12	0.043	0.028
TMCO4	RI	17.2	17.1	17.3	0.035	0.416
HP1BP3	AT	6	null	null	0.033	0.152
HP1BP3	AT	15	null	null	0.033	0.152
ECE1	AP	1	null	null	0.008	0.752
ECE1	AP	2	null	null	0	0.822
RAP1GAP	ES	22.1	21	22.4	0.022	0.357
USP48	AP	12.1	null	null	0.009	0.196
USP48	AP	1	null	null	0.009	0.196
USP48	AA	10.1	9	10.2	0.002	0.299
LUZP1	AT	6	null	null	0.115	0.037
ASAP3	AD	21.2	21.1	22	0.034	0.287
LYPLA2	RI	8.2:8.3	8.1	8.4	0.037	0.192
LYPLA2	RI	8.2	8.1	8.3	0.036	0.135
GALE	ES	3	2	4	0.015	0.02
HMGCL	AP	1	null	null	0.505	0.005
HMGCL	AP	3	null	null	0.505	0.005
HMGCL	ES	7:8	6	9	0.023	0.246
GRHL3	AT	17	null	null	0.018	0.139
GRHL3	AT	18	null	null	0.018	0.139
MAN1C1	AP	4	null	null	0.976	0.018
MAN1C1	AP	1	null	null	0.976	0.018
SEPN1	ES	3	2	4	0.022	0.022
MTFR1L	AP	4.1	null	null	0.026	0.01
MTFR1L	AP	2.1	null	null	0.029	0.006
MTFR1L	AA	10.2	9	10.3	0.037	0.909
STMN1	AT	9	null	null	0	0.162
STMN1	AT	8	null	null	0	0.174
ZNF593	RI	2.2	2.1	2.3	0.118	0.035
UBXN11	ES	4:5:6:7:8:9	2	10	0.018	0.334
UBXN11	ES	5:6:7:8:9	2	10	0.079	0.047
UBXN11	ES	5:7:8:9	2	10	0.222	0.014
DHDDS	AT	7	null	null	0.28	0.013
RPS6KA1	AP	1	null	null	0.015	0.072
RPS6KA1	AP	7	null	null	0.01	0.078
FAM76A	AT	10	null	null	0.275	0.011
FAM76A	AT	9.2	null	null	0.275	0.011
FAM76A	ES	3	2	4	0.008	0.061
ATPIF1	AT	3	null	null	0.669	0.006
ATPIF1	AT	2.4	null	null	0.67	0.006
ATPIF1	RI	2.2	2.1	2.3	0.58	0.037
ATPIF1	AA	2.3	2.1	2.4	0.21	0.029
PHACTR4	AP	1	null	null	0.045	0.011
PHACTR4	AP	3	null	null	0.045	0.011
GMEB1	AA	3.1	2.2	3.2	0.011	0.508
MECR	AA	2.1	1	2.2	0.559	0.046
ZCCHC17	ES	1.2:2	1.1	4	0.045	0.454
ZCCHC17	ES	2	1.1	4	0.032	0.927
SERINC2	AP	4	null	null	0.046	0.229
TINAGL1	ES	10	9	11	0.047	0.062
TMEM234	ES	2:3	1	5.1	0.267	0.011
BSDC1	ES	4.1:4.2:4.3	3	5	0.031	0.478
BSDC1	ES	4.2:4.3	3	5	0.039	0.296
RBBP4	ES	4:6	3.2	7	0.017	0.104
S100PBP	AA	4.1	3	4.2	0.013	0.893
RNF19B	AA	3.1	2	3.2	0.045	0.359
AK2	ES	9	8.1	10	0.039	0.998
ZSCAN20	AT	6.2	null	null	0.002	0.01
ZSCAN20	AT	8	null	null	0.002	0.01
GJB3	AP	1	null	null	0.016	0.057
GJB3	AP	2	null	null	0.016	0.057
CLSPN	AT	25	null	null	0.197	0.031
CLSPN	AT	26	null	null	0.197	0.031
CLSPN	AA	11.1	10	11.2	0.037	0.227
MAP7D1	AP	9	null	null	0.001	0.129
MAP7D1	AP	1	null	null	0.001	0.129
MAP7D1	ES	6	5	7.1	0.664	0.019
GRIK3	AT	16	null	null	0.008	NA
MACF1	ES	107	106	108	0.042	0.449
PABPC4	ES	11	10.2	12	0.001	0.635
PABPC4	ES	10.2:11	10.1	12	0.04	0.763
PPIE	ES	11	9.1	12	0.51	0.036
PPIE	ES	7.1	6	8	0.034	0.278
BMP8B	AT	6.2	null	null	0.72	0.044
BMP8B	AT	8	null	null	0.72	0.044
TRIT1	AT	12	null	null	0.853	0.032
TRIT1	AT	5	null	null	0.853	0.032
CAP1	AA	2.1	1.2	2.2	0.034	0.895
EXO5	RI	1.4	1.3	1.5	0.006	0.521
EXO5	RI	1.2	1.1	1.3	0.044	0.217
NFYC	AA	16.1	15	16.2	0.018	0.365
CTPS1	AT	9.2	null	null	0.027	0.004
CTPS1	AT	20	null	null	0.027	0.004
SCMH1	ES	7:8	6	9	0.035	0.635
FOXJ3	AP	2	null	null	0	0.063
FOXJ3	AP	1	null	null	0.005	0.068
PPCS	AD	2.2	2.1	3.1	0.077	0.024
PPIH	AT	10	null	null	0.587	0.035
PPIH	AT	9.2	null	null	0.587	0.035
ZNF691	ES	3	2.3	4	0.354	0.044
ZNF691	ES	2.3	2.1	4	0.04	0.5
SZT2	AT	5	null	null	0.043	0.212
SZT2	AT	74	null	null	0.049	0.145
HYI	AD	8.2	8.1	9	0.025	0.051
ST3GAL3	ES	7.1:7.2	6	9	0.323	0.014
ATP6V0B	ES	2.2	1.1	3.2	0.014	0.41
B4GALT2	AP	2.1	null	null	0.006	0.416
B4GALT2	AP	1	null	null	0.006	0.416
B4GALT2	AD	2.2	2.1	3	0.014	0.352
CCDC24	AA	4.1	3.2	4.2	0.039	0.078
SLC6A9	AT	16	null	null	0	0.003
SLC6A9	AT	17	null	null	0	0.003
DMAP1	RI	1.2	1.1	1.3	0.02	0.672
KIF2C	ES	7	6	8	0.023	0.747
HECTD3	RI	8.2	8.1	8.3	0.023	0.058
MUTYH	AP	3	null	null	0.023	0.928
MUTYH	AP	1.1	null	null	0.004	0.938
MUTYH	AA	6.3	5	6.4	0.01	0.966
MUTYH	ES	4	3	5	0.027	0.445
MUTYH	AD	1.2	1.1	5	0.002	0.82
PRDX1	AD	1.2	1.1	2.1	0.012	0.859
NASP	ES	5:6:7.2	3	8	0.01	0.886
NASP	ES	6:7.2	3	8	0	0.66
POMGNT1	AP	2	null	null	0.001	0.215
POMGNT1	AP	1	null	null	0.001	0.178
MKNK1	AT	9.2	null	null	0.429	0.035
TTC39A	AT	16.2	null	null	0.059	0.036
TXNDC12	AT	9	null	null	0.035	0.088
TXNDC12	AT	3	null	null	0.035	0.088
TXNDC12	ES	4	2	5	0.164	0.023
BTF3L4	ES	5	4	6.1	0.781	0.02
BTF3L4	ES	2	1	4	0.046	0.152
ECHDC2	AT	8.2	null	null	0.046	0.004
ECHDC2	AT	5.2	null	null	0.159	0.02
ECHDC2	AT	9.2	null	null	0.081	0.024
ECHDC2	AT	14	null	null	0.061	0.009
MAGOH	ES	3	2	4	0.256	0.022
YIPF1	ES	3:4	2	5	0.391	0.014
HSPB11	AT	6	null	null	0.773	0.039
HSPB11	AT	5.2	null	null	0.427	0.008
HSPB11	AT	3.2	null	null	0.285	0.033
TMEM59	AP	1.1	null	null	0.011	0.125
CYB5RL	ES	8	7	9	0.958	0.01
NFIA	AP	2	null	null	0.021	0.645
INADL	ES	36	35	37	0.719	0.027
ITGB3BP	ES	2	1	3	0.076	0.03
LEPR	AT	22	null	null	0.009	0.274
LEPR	AT	21	null	null	0.01	0.272
LEPR	AT	23	null	null	0.038	0.165
SERBP1	AA	4.1	3	4.2	0.519	0.035
WLS	AT	13	null	null	0.046	0.343
SRSF11	AP	1	null	null	0	0.04
SRSF11	AP	3.1	null	null	0	0.053
PTGER3	AT	2.3	null	null	0.798	0.017
CRYZ	ES	8	7	9	0.035	0.791
CRYZ	ES	5	4	6	0.086	0.015
ACADM	AT	14	null	null	0.99	0.049
ACADM	AT	13.2	null	null	0.99	0.049
RABGGTB	AT	4.2	null	null	0.747	0.032
RABGGTB	AT	11	null	null	0.747	0.032
PIGK	ES	3:4	2	5	0.409	0.028
ZZZ3	AP	1	null	null	0.017	0.358
ZZZ3	AP	2	null	null	0.017	0.358
ZZZ3	ES	6	5	7	0.022	0.036
PRKACB	AT	17	null	null	0.001	0.112
PRKACB	AT	15.2	null	null	0.001	0.112
SSX2IP	AP	2.1	null	null	0.035	0.867
SSX2IP	ES	4.1:4.2:5:6:7:8:9:10:11:12:13	2.2	15	0.027	0.008
MCOLN3	AT	10.4	null	null	0.116	0.003
MCOLN3	AT	14	null	null	0.116	0.003
ODF2L	ES	4	3.2	5	0.036	0.218
CLCA4	AT	14	null	null	0.001	0.095
CLCA4	AT	9.2	null	null	0.001	0.095
SEP15	ES	5	4	6	0.036	0.158
GBP3	AD	5.2	5.1	6	0.022	0.316
ZNF326	AT	12	null	null	0.09	0.045
ZNF326	AT	4.2	null	null	0.09	0.045
ZNF326	AA	5.1	4.1	5.2	0.5	0.007
TGFBR3	AP	3	null	null	0.02	0.252
TGFBR3	AP	4.1	null	null	0.027	0.475
ARHGAP29	AT	24.2	null	null	0.323	0.014
ARHGAP29	AT	12.2	null	null	0.322	0.014
F3	ES	5	4	6	0.017	0.248
TRMT13	AT	8.2	null	null	0.355	0.049
TRMT13	AT	10	null	null	0.366	0.049
RNPC3	AA	15.1	14	15.2	0.319	0.022
FAM102B	AT	12	null	null	0.509	0.012
FAM102B	AT	11	null	null	0.509	0.012
HENMT1	AP	1	null	null	0.021	0.598
HENMT1	AP	2	null	null	0.021	0.598
PRPF38B	ES	2	1	3	0.007	0.481
PSRC1	RI	5.3:5.4	5.2	5.5	0.605	0.023
PSRC1	ES	1.2:2.2	1.1	2.3	0.005	0.004
SORT1	AP	1	null	null	0.048	0.871
PSMA5	ES	2	1	3	0.046	0.596
AMPD2	AP	3	null	null	0.091	0.027
AMPD2	AP	1	null	null	0.044	0.499
GSTM1	ES	6:7	5	8	0.044	0.679
DENND2D	AP	2	null	null	0.005	0.216
DENND2D	AP	1	null	null	0.005	0.216
WNT2B	AP	1	null	null	0.047	0.863
WNT2B	AP	3	null	null	0.047	0.863
ST7L	AA	4.1	2.2	4.2	0.145	0.03
ST7L	AD	2.3	2.2	4.1	0.888	0.042
MOV10	AA	2.2	1	2.3	0.368	0.009
RHOC	ES	4	3	5	0.031	0.779
RHOC	AD	1.2:1.3	1.1	2.2	0.906	0.003
MAGI3	ES	8	7	9	0.025	0.259
PHTF1	ES	7	6	8	0.229	0.037
AP4B1	AT	5.2	null	null	0.859	0.003
AP4B1	AT	10	null	null	0.859	0.003
AP4B1	ES	2:3:4	1.3	5.1	0.729	0.018
CSDE1	ES	6	5	7	0	0.71
SIKE1	ES	1.2:2	1.1	3	0.836	0.048
SIKE1	AD	1.2	1.1	2	0.265	0.027
CD58	AT	5.3	null	null	0.911	0.002
IGSF3	ES	6	5	7	0.075	0.008
NBPF10	ES	84:85:86:87	83	88	0.5	0.001
PIAS3	AT	7.4	null	null	0.463	0.002
PIAS3	AT	14	null	null	0.463	0.002
NBPF12	ES	29:30:31:32:33:34:35:36:37:38:39:40:41:42:43:44:45:46:47:48:49:50:51:52:53:54:55:56	28	57	0.337	0.037
NBPF12	ES	12.2:13:14:15:16:17.1	12.1	17.2	0.647	0.008
PRKAB2	ES	3	2	4	0.505	0.02
FMO5	AT	9	null	null	0.338	0.001
NBPF15	ES	4:5	3	6	0.96	0.009
ANP32E	ES	5.1:5.2	4	6	0.041	0.937
APH1A	RI	6.2	6.1	6.3	0.045	0.614
APH1A	ES	3	2.2	4	0.04	0.285
CERS2	AT	12	null	null	0.015	0.643
CERS2	AT	11	null	null	0.015	0.643
SCNM1	AP	1	null	null	0.047	0.768
SCNM1	AP	2.1	null	null	0.047	0.768
SCNM1	AD	2.2	2.1	3	0.049	0.381
PIP5K1A	ES	3	2.2	4	0.039	0.368
ZNF687	ES	2	1	3	0.32	0.038
RFX5	AD	5.2	5.1	6.1	0.332	0
MRPL9	ES	5	4	6	0.029	0.198
TDRKH	AP	1	null	null	0.002	0.094
TDRKH	AP	2.1	null	null	0.002	0.094
TDRKH	AT	16	null	null	0.058	0.047
TDRKH	RI	15.2	15.1	15.3	0.011	0.05
S100A8	AP	2	null	null	0.005	0.095
S100A8	AP	1	null	null	0.005	0.095
S100A7	AP	1	null	null	0.038	0.192
S100A6	AA	3.1	1.2	3.2	0.023	0.547
S100A4	AP	1	null	null	0.012	0.739
S100A4	ES	3	2	5	0.001	0.077
S100A2	AA	4.2	3	4.3	0.009	0.41
S100A16	AP	1	null	null	0.678	0.013
S100A16	AP	2.1	null	null	0.6	0.018
SNAPIN	ES	2	1	3	0.007	0.065
ILF2	AT	6.2	null	null	0.613	0.025
ILF2	AT	14	null	null	0.61	0.025
SLC39A1	AP	1	null	null	0.017	0.255
SLC39A1	AP	3	null	null	0.002	0.171
CREB3L4	ES	4	3.2	5	0.024	0.225
RPS27	AT	2.4	null	null	0.884	0.048
RPS27	AT	3	null	null	0.883	0.048
C1orf43	ES	4	3	5	0.018	0.906
HAX1	ES	2.1:2.2:2.3:3.1	1	3.2	0.048	0.945
HAX1	ES	2.1:2.2:2.3	1	3.2	0.044	0.461
HAX1	ES	2.2:2.3	1	3.2	0.042	0.207
ATP8B2	AT	31	null	null	0.732	0.021
ATP8B2	AT	16	null	null	0.781	0.016
SHC1	AP	1	null	null	0.012	0.733
SHC1	AP	2.1	null	null	0.012	0.733
FLAD1	AT	4.4	null	null	0.78	0.037
ADAM15	AT	16.2	null	null	0.963	0.048
ADAM15	AT	24	null	null	0.963	0.048
ADAM15	AA	3.1	1	3.2	0.574	0.024
EFNA3	ES	5	4	6	0.003	0.016
SLC50A1	AP	1	null	null	0.008	0.19
SLC50A1	AP	2	null	null	0.008	0.19
SLC50A1	ES	4	3	5	0.005	0.138
DPM3	AP	2.1	null	null	0.02	0.423
DPM3	AP	1	null	null	0.02	0.423
TRIM46	AT	12.2	null	null	0.126	0.034
MUC1	ES	2.3:3.1:3.2:3.3:3.4:4.1:4.2:4.3:5:6.1	2.2	6.2	0.035	NA
MUC1	ES	2.3:3.1:3.2:3.3:3.4:4.1:4.2:4.3:6.1	2.2	6.2	0.018	NA
GBA	ES	5	4	6	0.004	0.616
FAM189B	AA	6.1	5	6.2	0.011	0.203
FAM189B	ES	2	1	3	0.025	0.104
RUSC1	AP	1	null	null	0.001	0.004
RUSC1	AP	3.1	null	null	0.001	0.004
ASH1L	ES	4	3	5	0.046	0.033
MSTO1	AT	14	null	null	0.211	0.026
MSTO1	AT	18.3	null	null	0.211	0.026
YY1AP1	AP	3.1	null	null	0.004	0.166
YY1AP1	AP	2	null	null	0.017	0.169
LAMTOR2	AA	4.1	3	4.2	0.048	0.173
LAMTOR2	ES	3	2	4.2	0.047	0.23
LMNA	AD	18.2	18.1	19.1	0.031	0.105
PMF1	ES	2:3:4	1	5	0.014	0.018
HDGF	AP	1.1	null	null	0.033	0.615
HDGF	AP	2	null	null	0.04	0.506
ARHGEF11	ES	39	38	40	0.712	0.039
FCRL3	RI	15.3	15.2	15.4	0.037	0.589
PYHIN1	AT	5	null	null	0.005	0.127
PYHIN1	AT	10	null	null	0.005	0.127
DUSP23	AP	2.1	null	null	0.036	0.818
DUSP23	AP	1.1	null	null	0.036	0.818
SLAMF8	ES	2	1	3	0.018	0.78
IGSF8	AA	7.1	6	7.2	0.05	0.021
PEA15	ES	2:3	1	4.1	0.016	0.813
DCAF8	ES	8.1:8.2	7.1	9	0.115	0.019
PEX19	ES	5	4	6	0.036	0.142
PPOX	AT	14	null	null	0.035	0.155
PPOX	AT	13	null	null	0.035	0.155
B4GALT3	AA	3.1	2.2	3.2	0.031	0.144
FCGR2B	ES	9	8	10	0.018	0.932
DUSP12	AA	3.1	1.2	3.2	0.136	0.022
TMCO1	AP	4.1	null	null	0.027	0.673
TMCO1	AP	1	null	null	0.027	0.673
UCK2	AP	1	null	null	0.534	0.001
UCK2	AP	4.1	null	null	0.534	0.001
MPZL1	ES	3:4	2	6	0.044	0.241
DCAF6	ES	13.1	10	14	0.03	0.834
PRRC2C	ES	23:24	22	25	0.015	0.421
DARS2	ES	15	14	16	0.049	0.42
CACYBP	AP	1	null	null	0.029	0.948
CACYBP	AP	2	null	null	0.009	0.971
ABL2	AT	14.3	null	null	0.024	0.185
ABL2	AT	12	null	null	0.024	0.185
TOR1AIP2	ES	3	2	4	0.352	0.011
RNASEL	AT	6	null	null	0.548	0.037
RNASEL	AT	8	null	null	0.547	0.037
NPL	AT	14.2	null	null	0.329	0.011
SMG7	AD	16.2	16.1	17	0.027	0.282
SMG7	ES	7	6	8	0.32	0
NCF2	AP	2.1	null	null	0.011	0.032
ARPC5	AA	2.1	1	2.2	0.038	0.589
IVNS1ABP	ES	9	8	10	0.031	0.491
RGS1	AT	5	null	null	0.597	0.009
RGS1	AT	4.2	null	null	0.597	0.009
TROVE2	AP	2	null	null	0.013	0.508
TROVE2	AP	1	null	null	0.027	0.551
TROVE2	AT	10.5	null	null	0.147	0.043
TROVE2	AT	11	null	null	0.147	0.043
DENND1B	ES	3	2	4	0.025	0.734
ELF3	RI	1.2:1.3	1.1	1.4	0.625	0.033
KDM5B	ES	6	5	7	0.014	0.023
ATP2B4	ES	19	18	20	0.464	0.048
ZC3H11A	RI	3.3:3.4	3.2	3.5	0.388	0.048
MDM4	AT	7	null	null	0.038	0.172
LRRN2	AP	3.1	null	null	0.009	0.037
RAB7L1	ES	2:3	1.4	4	0.013	0.316
CD55	ES	14	9	15	0.675	0.034
TRAF3IP3	AP	1	null	null	0.023	0.427
TATDN3	AT	6.2	null	null	0.468	0.026
TATDN3	AT	10.2	null	null	0.467	0.026
TATDN3	ES	4	3	5	0.005	0.177
BPNT1	ES	8	7	9	0.021	0.531
MIA3	AP	1	null	null	0.008	0.371
MIA3	AP	7	null	null	0.008	0.371
AIDA	AP	2	null	null	0.028	0.18
AIDA	AP	1	null	null	0.028	0.18
SUSD4	AT	8	null	null	0.017	0.659
SUSD4	AT	12.2	null	null	0.003	0.745
SUSD4	ES	5	4	6	0.114	0.027
CAPN2	AP	2	null	null	0.014	0.108
CAPN2	AP	1	null	null	0.014	0.108
TP53BP2	ES	2:3	1	4	0.124	0.002
WDR26	ES	10	9	11	0.006	0.955
ENAH	AA	7.1	6	7.2	0.003	0.259
SRP9	ES	3	2	5	0.031	0.608
TMEM63A	AT	26	null	null	0.003	0.023
TMEM63A	AT	15.2	null	null	0.003	0.023
H3F3A	AP	2.1	null	null	0.011	0.154
H3F3A	AP	3.1	null	null	0.01	0.142
H3F3A	AT	5	null	null	0.691	0.029
H3F3A	AT	4.2	null	null	0.693	0.029
PSEN2	AD	13.3	13.2	14	0.177	0.014
ADCK3	AP	7	null	null	0.122	0.019
ADCK3	AP	1	null	null	0.122	0.019
ZNF678	AT	6	null	null	0.715	0.002
ZNF678	AT	5.2	null	null	0.715	0.002
MRPL55	RI	2.7	2.6	2.8	0.126	0.039
MRPL55	RI	2.3:2.4:2.5:2.6:2.7:2.8	2.2	2.9	0.268	0.027
MRPL55	AD	1.2	1.1	2.2	0.003	0.226
GUK1	AP	1	null	null	0.003	0.965
IBA57	AP	1	null	null	0.048	0.238
TRIM11	AP	2.1	null	null	0.032	0.331
TRIM11	AP	1	null	null	0.032	0.331
ARV1	AT	6	null	null	0.252	0.006
ARV1	AT	7	null	null	0.252	0.006
DISC1	AT	17	null	null	0.684	0.039
NTPCR	AT	5	null	null	0.008	0.596
NTPCR	AT	6	null	null	0.008	0.596
MLK4	AT	10	null	null	0.955	0.005
MLK4	AT	6.2	null	null	0.956	0.005
ARID4B	ES	23	22	24	0.023	0.11
GPR137B	AT	4.2	null	null	0.709	0.049
GPR137B	AT	7	null	null	0.708	0.049
HEATR1	AT	45	null	null	0.001	0.869
HEATR1	AT	3.2	null	null	0.001	0.869
OPN3	ES	2	1	4	0.009	0.858
CEP170	AA	15.2	13	15.3	0.982	0.03
SDCCAG8	ES	2:3:4	1	5	0.001	0.002
COX20	ES	3	1	4	0.025	0.595
ZNF124	AT	4.2	null	null	0.041	0.24
ZNF692	AP	2.1	null	null	0.014	0.647
ZNF692	AP	1.1	null	null	0.006	0.647
PGBD2	AA	4.1	2	4.2	0.374	0.045
WDR37	AP	2	null	null	0.011	0.08
PITRM1	ES	16.1:17	15	18	0.027	0.188
KLF6	AT	4	null	null	0.042	0.205
KLF6	AT	2.2	null	null	0.042	0.205
AKR1E2	ES	6:7	5	8	0.546	0.016
AKR1E2	ES	5:6:7	4	8	0.017	0.586
AKR1C2	AT	6	null	null	0.568	0.024
AKR1C2	AT	12	null	null	0.568	0.024
FBXO18	ES	21	20	22	0.001	0.208
PFKFB3	AT	20	null	null	0.2	0.006
PFKFB3	AT	18.2	null	null	0.237	0.004
ITIH5	AT	16.2	null	null	0.207	0.041
ITIH5	AT	13	null	null	0.207	0.041
CELF2	RI	16.2	16.1	16.3	0.04	0.007
USP6NL	AT	4	null	null	0.005	0.021
USP6NL	AT	18	null	null	0.005	0.021
SEC61A2	ES	15	13	16	0.013	0.584
NUDT5	RI	9.3	9.2	9.4	0.453	0.017
CAMK1D	AT	11	null	null	0.03	0.372
CAMK1D	AT	10.2	null	null	0.03	0.372
PHYH	AP	1	null	null	0.019	0.021
PHYH	AP	3	null	null	0.738	0.007
FRMD4A	ES	30	29	31	0.594	0.01
FAM107B	ES	11	10	12	0.011	0.247
HSPA14	AT	15	null	null	0.019	0.026
HSPA14	AT	4	null	null	0.019	0.026
TRDMT1	AT	12	null	null	0.33	0.005
TRDMT1	AT	11.2	null	null	0.33	0.005
KIAA1217	AP	3	null	null	0.037	0.754
YME1L1	ES	3.1	2	3.3	0.037	0.273
WAC	AP	2	null	null	0.013	0.361
WAC	AP	1	null	null	0.037	0.567
SVIL	ES	10:11:12	9	13	0.439	0.008
MAP3K8	AP	1	null	null	0.01	0.098
MAP3K8	AP	3.1	null	null	0.01	0.098
ZNF438	RI	11.2	11.1	11.3	0	0.09
ARHGAP12	ES	8:9	7	10	0.008	0.834
NRP1	AT	15.2	null	null	0.186	0.037
NRP1	AT	20	null	null	0.079	0.032
PARD3	AT	23	null	null	0.989	0.007
PARD3	AT	28	null	null	0.908	0.034
CCNY	ES	5	4	6	0.455	0.003
ZNF33A	AT	6	null	null	0.036	0.855
ZNF33A	AT	5.3	null	null	0.036	0.855
ZNF33A	ES	2	1	3	0.036	NA
ZNF37A	ES	2:3.1	1	3.2	0.043	0.049
HNRNPF	AP	1	null	null	0.001	0.757
HNRNPF	AP	4	null	null	0.012	0.934
HNRNPF	AP	3	null	null	0.041	0.42
ZNF32	AP	2	null	null	0.002	0.355
ZNF32	AP	1	null	null	0.002	0.355
CXCL12	AT	5.2	null	null	0.003	0
CXCL12	AT	3.3	null	null	0.003	0
CXCL12	AT	4	null	null	0.037	0.012
ZFAND4	AT	6	null	null	0.023	0.084
SYT15	AA	8.1	7	8.2	0.037	0.195
ANXA8L2	ES	5	4	7	0.176	0.036
TIMM23B	ES	2:3	1	4	0.042	0.166
TIMM23	ES	4:5.1	3	5.2	0.014	0.113
FAM21A	ES	30.2:31:32.1	30.1	32.2	0.005	0.182
JMJD1C	AA	17.1	16	17.2	NA	0.015
DNAJC12	ES	2	1	3	0.006	0.131
HNRNPH3	AD	4.2	4.1	5	0.043	0.247
RUFY2	AA	13.1	12	13.2	0.026	0.432
LRRC20	ES	4	3	5	0.041	0.006
CDH23	AT	15.2	null	null	0.004	0.173
CDH23	AT	27.2	null	null	0.018	0.969
ASCC1	AP	1	null	null	0.048	0.341
ASCC1	ES	14	13	16	0.8	0.011
P4HA1	ME	10|11	9	12.1	0.005	0.629
P4HA1	ES	2	1	3	0.001	0.173
MRPS16	AT	5	null	null	0.007	0.068
MRPS16	AT	3.2	null	null	0.007	0.068
MRPS16	AA	3.1	2	3.2	0.489	0.001
PPP3CB	AT	17	null	null	0.027	0.09
PPP3CB	AT	15.2	null	null	0.027	0.09
ZSWIM8	AD	22.3	22.2	23	0.968	0.003
CAMK2G	ES	13	12	14	0.038	0.271
RPS24	AT	6	null	null	0.684	0.046
RPS24	AT	7	null	null	0.684	0.046
ANXA11	ES	1.2:5.2	1.1	5.3	0.043	0.285
ANXA11	ES	4	1.1	5.3	0.012	0.777
TSPAN14	AP	1	null	null	0.017	0.393
TSPAN14	AP	2	null	null	0.017	0.393
SNCG	AA	3.1	2	3.2	0.711	0.045
ADIRF	ES	2	1	3	0.027	0.773
STAMBPL1	AP	1	null	null	0.031	0.146
LIPA	AP	3.1	null	null	0.031	0.244
LIPA	AP	1	null	null	0.031	0.244
PCGF5	AP	2	null	null	0.019	0.414
IDE	ES	20	19	21	0.385	0.039
IDE	ES	2:3:4:5	1	6	0.024	0.145
TCTN3	ES	4:5	3	6	0.023	0.144
ENTPD1	AP	3	null	null	0.011	0.866
EXOSC1	ES	6:7	5	8	0.031	0.653
MMS19	ES	23	22	24	0.002	0.103
MMS19	ES	7.1:7.2	6.2	8	0.034	0.682
R3HCC1L	ES	7	6	8	0.067	0.008
COX15	AT	9	null	null	0.021	0.048
COX15	AT	10	null	null	0.021	0.048
DNMBP	ES	11.2	10.1	12	0.044	0.328
NDUFB8	AD	1.2	1.1	2.1	0.038	0.376
POLL	AD	1.2:1.3	1.1	1.5	0.788	0.001
NFKB2	AA	24.1	23	24.2	0.014	0.564
NFKB2	AD	1.2	1.1	3	0.009	0.031
NT5C2	ES	5	4	6	0.346	0.023
GSTO2	ES	5:8	4	9	0.822	0.032
MXI1	AP	1	null	null	0.091	0.042
SMNDC1	AP	1	null	null	0.012	0.284
SMNDC1	AP	2	null	null	0.012	0.284
BBIP1	AP	1	null	null	0.018	0.02
BBIP1	AP	2	null	null	0.018	0.02
ABLIM1	AA	18.1	17	18.2	0.034	0.805
KIAA1598	ES	17:18	16	20.1	0.033	0.728
FAM204A	ES	2	1	3	0.014	0.848
PPAPDC1A	AT	8	null	null	0.022	0.311
PPAPDC1A	AT	9	null	null	0.022	0.311
FGFR2	AT	26	null	null	0.041	0.059
FGFR2	AT	28.2	null	null	0.016	0.02
FGFR2	ES	16	15	17.1	0.035	0.099
TACC2	AP	6	null	null	0.011	0.567
TACC2	AP	7	null	null	0.023	0.668
TACC2	ES	14:15.1	13	15.2	0.635	0.015
TACC2	AA	15.1	13	15.2	0.373	0.049
TACC2	AD	5.2	5.1	8	0.109	0.046
PSTK	RI	4.2	4.1	4.3	0.621	0.046
BUB3	AA	8.1	7	8.2	0.001	0.603
CHST15	AT	9	null	null	0.043	0.386
CHST15	AT	7.2	null	null	0.043	0.386
METTL10	ES	6	5	7	0.811	0.016
C10orf137	ES	7	6	8	0.004	0.708
UROS	AT	11	null	null	0.022	0.189
UROS	AT	7	null	null	0.015	0.185
BCCIP	AT	9	null	null	0.047	0.705
BCCIP	ES	4	3	5	0.027	0.732
FANK1	AT	14	null	null	0.57	0.019
FANK1	ES	12:13	11	14	0.022	0.161
GLRX3	AT	12.2	null	null	0.043	0.881
STK32C	AP	4	null	null	0.014	0.04
STK32C	AP	1	null	null	0.011	0.043
LRRC27	AP	2	null	null	0.095	0.03
LRRC27	AP	1	null	null	0.056	0.025
LRRC27	AT	17	null	null	0.027	0.128
TUBGCP2	AP	1	null	null	0.019	0.026
TUBGCP2	AP	2	null	null	0.011	0.032
RIC8A	AA	6.1	5	6.2	0.6	0.016
RIC8A	RI	2.4	2.3	2.5	0.044	0.958
SIRT3	AP	2.1	null	null	0.035	0.996
SIRT3	AA	5.1:5.2	4	5.3	0.006	0.006
SIRT3	AA	5.2	4	5.3	0.032	0.019
PSMD13	ES	11	9	12	0.419	0.005
IFITM2	AP	1	null	null	0.018	0.065
IFITM2	AP	2.1	null	null	0.018	0.065
IFITM3	AP	3.1	null	null	0.041	0.196
IFITM3	AP	2	null	null	0.041	0.18
SIGIRR	AD	1.2	1.1	3	0.022	0.307
RNH1	AA	4.2	2	4.3	0.049	0.179
RASSF7	AP	3	null	null	0.046	0.203
RASSF7	AD	6.2:6.3	6.1	6.5	0.038	0.365
IRF7	ES	4:5.1:5.2	3.2	5.3	0.012	0.753
IRF7	ES	4:5.1	3.2	5.3	0.044	0.624
IRF7	ES	4	3.2	5.3	0.012	0.825
DEAF1	ES	7	6	8	0.009	0.011
EPS8L2	AP	2.1	null	null	0	0.025
EPS8L2	AP	1	null	null	0	0.025
PIDD	AD	9.2	9.1	10	0.119	0.005
POLR2L	AT	2.2	null	null	0.001	0.042
POLR2L	AT	3	null	null	0.001	0.042
TSPAN4	AP	2	null	null	0.044	0.159
CHID1	AP	3.1	null	null	0.033	0.799
CHID1	AD	6.3	6.2	7	0.325	0.039
CHID1	ES	6.1:6.2:6.3	5.2	7	0.015	0.108
AP2A2	ES	15	14	16	0.273	0.025
LSP1	AP	1	null	null	0.011	0.63
LSP1	AP	4	null	null	0.01	0.934
MRPL23	AT	5.3	null	null	0.016	0.393
CDKN1C	AA	3.1	2	3.2	0.028	0.763
CARS	AD	23.2	23.1	24	0.65	0.023
ZNF195	AT	8	null	null	0.185	0.001
ZNF195	AT	13	null	null	0.209	0.01
ZNF195	ES	12	11	13	0.032	0.308
NUP98	AT	35	null	null	0.024	0.223
NUP98	AT	20.2	null	null	0.024	0.223
PGAP2	ES	8:9	6	10	0.126	0.017
TRIM5	ES	9	7	11.3	0.178	0.017
FAM160A2	AT	9.2	null	null	0.093	0.029
FAM160A2	AT	12	null	null	0.093	0.029
SMPD1	AA	6.1	5	6.2	0.007	0.481
SMPD1	AD	2.4:2.5	2.3	3	0.195	0.045
TIMM10B	AT	3.3	null	null	0.781	0.034
RRP8	AA	2.1	1	2.2	0.043	0.149
ILK	ES	5.1	4	5.3	0.048	0.363
ILK	RI	1.2	1.1	1.3	0.007	0.165
ILK	RI	1.2:1.3	1.1	1.4	0.027	0.445
TPP1	AT	2.5	null	null	0.027	0.029
TPP1	AT	12	null	null	0.027	0.029
CYB5R2	ES	10	9	11	0.005	0.75
CYB5R2	ES	9:10	8	11	0.043	0.634
RIC3	AT	8	null	null	0.355	0.026
RIC3	AT	3.2	null	null	0.355	0.026
RPL27A	RI	1.2	1.1	1.3	0.01	0.126
AKIP1	RI	1.2	1.1	1.3	0.033	0.259
TMEM9B	AP	1	null	null	0.022	0.131
TMEM9B	AP	2	null	null	0.022	0.131
TMEM41B	AT	3.2	null	null	0.123	0.028
TMEM41B	AT	7.3	null	null	0.123	0.028
WEE1	AP	2	null	null	0.039	0.115
WEE1	AP	1	null	null	0.039	0.115
AMPD3	AP	3	null	null	0.046	0.664
AMPD3	AP	4	null	null	0.028	0.367
USP47	ES	3	1	4	0.042	0.059
MICAL2	AT	29	null	null	0.047	0.064
TEAD1	ES	11	10	12	0.963	0.021
FAR1	AP	10.1	null	null	0.02	0.479
FAR1	AP	1	null	null	0.02	0.479
RRAS2	AP	2	null	null	0.004	0.631
RRAS2	AP	3.1	null	null	0.03	0.711
NUCB2	AP	1	null	null	0.228	0.028
NUCB2	AP	6	null	null	0.228	0.028
HPS5	ES	1.2:1.3:2	1.1	3	0.004	0.522
GTF2H1	AP	1	null	null	0.039	0.082
HTATIP2	AT	2.2	null	null	0.04	0.422
HTATIP2	AT	5	null	null	0.04	0.422
HTATIP2	AD	1.2:1.3	1.1	1.5	0.046	0.308
PRMT3	ES	3	2	4	0.005	0.386
CCDC34	AT	6	null	null	0.939	0.024
CCDC34	AT	3.2	null	null	0.939	0.024
MPPED2	AT	9	null	null	0.005	0.223
MPPED2	AT	10	null	null	0.005	0.223
DNAJC24	AT	9.2	null	null	0.698	0.046
IMMP1L	ES	3	1	4	0.481	0.049
QSER1	AP	1	null	null	0.175	0.035
QSER1	AP	2	null	null	0.175	0.035
TCP11L1	AT	11.2	null	null	0.039	0.046
TCP11L1	AT	14	null	null	0.039	0.046
CSTF3	AT	22	null	null	0.024	0.415
CSTF3	AT	4.4	null	null	0.024	0.415
HIPK3	AP	3	null	null	0.022	0.09
HIPK3	AP	2	null	null	0.022	0.286
CD59	AP	5.1	null	null	0.014	0.714
CD59	AT	10	null	null	0.002	0.648
CD59	AT	8.3	null	null	0.002	0.648
CAPRIN1	AP	2.1	null	null	0.027	0.034
CAPRIN1	AP	1	null	null	0.016	0.026
CD44	ES	10	9.2	11	0.454	0
CD44	ES	8:9.1:9.2	5	10	0.031	0.013
CD44	ES	8:9.2	5	10	0.156	0.025
CD44	ES	8:9.2:10:11	5	12.1	0.341	0.016
CD44	ES	8:9.1:9.2:10:11:12.1:13:14	5	15	0.885	0.006
CD44	ES	8:9.2:10:11:12.1:13:14	5	15	0.608	0.008
CD44	ES	3.2:4:5:7:8:9.1:9.2:10:11:12.1:13:14:15:16.1	3.1	16.2	NA	0.047
LDLRAD3	ES	5	4	6	0.001	0.063
ACCS	ES	4	3	5	0.988	0.03
PEX16	AD	2.2	2.1	3	0.024	0.223
DGKZ	AA	35.1	34	35.2	0.024	0.459
MDK	AP	2.1	null	null	0.019	0.598
MDK	AP	1.1	null	null	0.019	0.597
MDK	ES	3	2.4	4.1	0.014	0.389
CKAP5	ES	36	35	37	0.007	0.187
C11orf49	AT	15	null	null	0.2	0.003
C11orf49	AT	14.4	null	null	0.19	0.001
C11orf49	ES	4	3	7	0.028	0.368
ARFGAP2	ES	5:6.1	4.2	6.2	0.039	0.317
ACP2	AT	12	null	null	0.246	0.044
ACP2	AT	7	null	null	0.224	0.047
NR1H3	RI	8.2	8.1	8.3	0.019	0.092
NR1H3	AA	8.1:8.2	7	8.3	0.068	0.046
NR1H3	ES	4	3.5	5.2	0.049	0.225
SLC39A13	RI	6.10	6.9	6.11	0.018	0.072
SLC39A13	RI	6.4	6.3	6.5	0.03	0.59
CELF1	AP	5	null	null	0.017	0.156
CELF1	AP	1	null	null	0.034	0.185
NDUFS3	RI	3.4	3.3	3.5	0.358	0.022
PTPRJ	AT	26	null	null	0.119	0.036
PTPRJ	AT	9	null	null	0.119	0.036
SERPING1	AP	2.1	null	null	0	0.854
SERPING1	AP	1	null	null	0	0.854
SERPING1	AA	3.1	2.2	3.2	0.042	0.104
CLP1	AA	3.1	2	3.2	0.013	0.757
ZDHHC5	ES	2	1	3	0.336	0.004
TMX2	ES	3.3:4	2	5.1	0.035	0.663
TMX2	ES	4	2	5.1	0.033	0.903
TMX2	AA	3.2	2	3.3	0.035	0.286
CTNND1	AD	2.3	2.2	5	0.019	0.06
CTNND1	ES	2.2:5:6:7	2.1	8	0.809	0.016
PATL1	ES	7	6	8	0.004	0.364
STX3	ES	13	11	14	0.564	0.03
MS4A6A	ES	5.1:7	4	8.1	0.726	0.033
MS4A6A	ES	5.1	4	7	0.042	0.473
CYB561A3	AP	1	null	null	0.016	0.462
CYB561A3	AP	4.1	null	null	0.024	NA
TMEM138	AP	1	null	null	0.547	0.006
TMEM138	AP	3.1	null	null	0.547	0.006
TMEM216	AD	1.2	1.1	2	0.067	0.015
CPSF7	AD	7.2	7.1	8	0.002	0.238
CPSF7	ES	5.1:5.2	3	6.1	0.019	0.623
CPSF7	ES	5.2	3	6.1	0.003	0.874
CPSF7	ES	4	3	6.1	0.009	0.519
SDHAF2	AT	4.2	null	null	0.002	0.549
SDHAF2	AT	6	null	null	0.002	0.549
SDHAF2	ES	5.1:5.2	4.1	6	0.635	0.033
FADS1	AP	10.1	null	null	0.728	0.019
FADS1	AP	1	null	null	0.033	0.107
BEST1	RI	11.2	11.1	11.3	0.012	0.148
BEST1	AD	8.2	8.1	9	0.022	0.964
FTH1	AD	1.2	1.1	3.2	0.482	0.029
EEF1G	AP	2	null	null	0.003	0.294
EEF1G	AP	1	null	null	0.003	0.294
MTA2	AP	5	null	null	0.034	0.202
MTA2	AP	1	null	null	0.013	0.116
MTA2	AP	2	null	null	0.025	0.15
EML3	AP	1	null	null	0.019	0.13
EML3	AP	2.1	null	null	0.019	0.146
GANAB	AT	25	null	null	0.912	0.004
GANAB	AT	5.2	null	null	0.912	0.004
STX5	AA	12.1	11	12.2	0.359	0.026
STX5	AA	2.1	1	2.2	0.012	0.448
WDR74	AP	1	null	null	0.019	0.186
WDR74	AP	2	null	null	0.019	0.186
SLC3A2	ES	3:4.2	1	5.2	0.529	0.01
RTN3	ES	5:6:7	4	8	0.299	0.014
RTN3	ES	2:3.1:3.2	1	4	0.008	0.384
STIP1	AT	6.2	null	null	0.916	0.025
STIP1	AT	15	null	null	0.916	0.025
DNAJC4	ES	3	2	4	0.032	0.397
FKBP2	AP	3	null	null	0.011	0.732
FKBP2	AP	1	null	null	0.045	0.774
BAD	ES	2:3	1.3	4	0.016	0.961
GPR137	AA	10.1	9	10.2	0.789	0.033
GPR137	ES	6:7	5	8	0.867	0.04
GPR137	ES	6	5	8	0.704	0.041
TRMT112	RI	2.3	2.2	2.4	0.005	0.782
RASGRP2	AT	19	null	null	0.019	0.622
RASGRP2	AT	6.2	null	null	0.019	0.622
SF1	ES	14.1	13	14.3	0.926	0.047
MEN1	AD	2.2:2.3	2.1	2.5	0.001	0.299
NAALADL1	AT	17	null	null	0.634	0.002
NAALADL1	AT	16.2	null	null	0.634	0.002
CAPN1	AP	4.1	null	null	0.009	0.38
CAPN1	AP	3	null	null	0.01	0.34
POLA2	AT	17.2	null	null	0.329	0.018
POLA2	AT	18	null	null	0.329	0.018
SCYL1	AA	17.1:17.2	16.2	17.3	0.042	0.038
SCYL1	ES	17.1	16.2	17.3	0.044	0.132
LTBP3	AP	12.1	null	null	0.024	0.396
LTBP3	AP	1.1	null	null	0.003	0.055
LTBP3	AP	17	null	null	0.008	0.093
SSSCA1	AT	4	null	null	0.048	0.748
SSSCA1	AT	3	null	null	0.048	0.748
SIPA1	AP	1	null	null	0.016	0.113
SIPA1	AP	2	null	null	0.009	0.221
EIF1AD	AD	1.2	1.1	2.2	0.503	0.036
PACS1	AP	12.1	null	null	0.043	0.157
PACS1	AP	1	null	null	0.019	0.124
KLC2	AP	2	null	null	0.021	0.394
KLC2	AP	4.1	null	null	0.048	0.432
YIF1A	AP	8.1	null	null	0.021	0.192
YIF1A	AP	1	null	null	0.021	0.192
SLC29A2	ES	9	8	10.1	0.006	0.493
MRPL11	AD	1.2	1.1	2	0.043	0.247
DPP3	AA	2.2	1	2.3	0.008	0.947
BBS1	ES	2	1.3	3	0.027	0.174
RBM4	AP	3.1	null	null	0.813	0.047
RBM4	ES	4.1	3.2	5	0.671	0.028
RBM14-RBM4	AT	4	null	null	0.028	0.126
LRFN4	AP	2.1	null	null	0.019	0.492
LRFN4	AP	1	null	null	0.019	0.492
KDM2A	AD	18.2	18.1	19	0.038	0.351
ANKRD13D	AP	1	null	null	0.015	0.412
ANKRD13D	AP	11.1	null	null	0.015	0.412
CLCF1	AP	1	null	null	0.004	0.037
CLCF1	AP	2	null	null	0.004	0.04
PPP1CA	ES	2.1:2.2	1	3	0.646	0.009
RPS6KB2	AT	5.2	null	null	0.129	0.043
CORO1B	AP	1	null	null	0.003	0.082
CORO1B	RI	5.2	5.1	5.3	0.027	0.681
TMEM134	AT	8	null	null	0.551	0.02
TMEM134	AT	5	null	null	0.545	0.023
TMEM134	ES	6.2	4.1	7	0.043	0.199
UNC93B1	AA	4.1	3	4.2	0.02	0.23
ALDH3B1	ES	4:5	3	6	0.014	0.362
TCIRG1	RI	5.2	5.1	5.3	0.041	0.841
IGHMBP2	AD	2.2	2.1	3	0.03	0.08
PPFIA1	AD	13.2	13.1	14	0.013	0.478
FAM86C1	ES	3.2	2	4	0.453	0.048
IL18BP	AT	5	null	null	0.023	0.16
NUMA1	ES	18	17	19	0.905	0.013
LRTOMT	ES	4	3	5	0.006	0.008
ANAPC15	AA	7.1	6	7.2	0.033	0.716
ANAPC15	AD	1.2	1.1	3.2	0.038	0.703
ARAP1	ES	32	31	33	0.138	0.009
STARD10	AD	3.3	3.2	4	0.005	0.984
ATG16L2	AA	4.1	3	4.2	0.047	0.724
P2RY6	AP	3.1	null	null	0	0.173
P2RY6	AP	2	null	null	0.157	0.026
RAB6A	ME	5|6	4	7	0.038	0.739
MRPL48	ES	7	5	8	0.839	0.049
P4HA3	AT	16	null	null	0.042	0.284
P4HA3	AT	14.2	null	null	0.042	0.284
SERPINH1	AP	1	null	null	0.006	0.105
SERPINH1	AP	4.1	null	null	0.017	0.113
SERPINH1	AP	2.1	null	null	0.011	0.29
SERPINH1	ES	2.2	1	3	0.045	0.742
MAP6	AT	3.2	null	null	0.042	0.601
MAP6	AT	4	null	null	0.042	0.601
UVRAG	AP	10	null	null	0.057	0.025
UVRAG	AP	1	null	null	0.009	0.018
C11orf30	AT	22	null	null	0.01	0.617
C11orf30	AT	4.2	null	null	0.01	0.617
TSKU	AP	2	null	null	0.006	0.033
TSKU	AP	1	null	null	0.006	0.033
AAMDC	AD	1.3	1.2	2	0.36	0.015
INTS4	AT	5.3	null	null	0.37	0.042
INTS4	AT	3.3	null	null	0.015	0.676
INTS4	AT	26	null	null	0.014	0.076
ALG8	ES	6	5	7	0.018	0.899
RAB30	AT	6	null	null	0.004	0.058
TMEM126B	AT	5.3	null	null	0.964	0.023
TMEM126B	AT	6.3	null	null	0.964	0.023
SYTL2	AP	1	null	null	0.036	0.308
PICALM	ES	19:20	18	21	0.04	0.083
PICALM	ES	20	18	21	0.007	0.06
PICALM	AA	14.1	13	14.2	0.035	0.979
ME3	AT	17	null	null	0.166	0.015
ME3	AT	9	null	null	0.166	0.015
CTSC	AT	9	null	null	0.885	0.047
CTSC	AT	4.2	null	null	0.885	0.047
SLC36A4	AT	8	null	null	0.294	0.003
SLC36A4	AT	13	null	null	0.294	0.003
SMCO4	AP	1	null	null	0.027	0.343
SMCO4	AP	2	null	null	0.027	0.343
KIAA1731	AA	27.1	26	27.2	0.004	0.735
TAF1D	AT	12.5	null	null	0.051	0.014
TAF1D	AT	6.2	null	null	0.051	0.014
TAF1D	AA	8.1	7	8.2	0.044	0.004
C11orf54	AA	3.1	1	3.2	0.847	0.039
ANKRD49	AD	2.5:2.6	2.4	2.8	0.045	0.63
AMOTL1	ES	2	1	3	0.025	0.646
CCDC82	AP	5.1	null	null	0.027	0.117
YAP1	AD	6.2	6.1	8	0.02	0.687
CASP1	RI	10.2	10.1	10.3	0.047	0.44
CASP1	ES	4	3.4	5	0.623	0.038
CASP1	ES	3.3:3.4:4	3.2	5	0.001	0.978
CASP1	AD	3.3:3.4	3.2	5	0.001	0.861
CRYAB	AP	3	null	null	0.021	0.225
CRYAB	AT	6.4	null	null	0.038	0.002
CRYAB	AT	7	null	null	0.038	0.002
PIH1D2	AT	5.2	null	null	0.377	0.011
C11orf57	AA	5.1	4.3	5.2	0.037	0.53
TIMM8B	ES	2	1	3	0	0.063
NCAM1	AT	21	null	null	0.007	0.083
NCAM1	AT	18	null	null	0.007	0.083
RBM7	AA	4.1	3.2	4.2	0	0.021
SIK3	ES	10	9	11	0.004	0.045
SIDT2	RI	25.2	25.1	25.3	0.05	0.035
SIDT2	RI	23.4	23.3	23.5	0.047	0.281
TMPRSS13	AT	9.2	null	null	0.002	0.5
TMPRSS13	AT	13	null	null	0.024	0.799
TMEM25	AP	1	null	null	0.01	0.988
TMEM25	AP	2.1	null	null	0.01	0.988
TMEM25	ES	5	4	6	0.09	0.011
TMEM25	AA	3.2	2.3	3.3	NA	0.002
CCDC84	AA	11.1	10	11.2	0.049	0.254
TRAPPC4	AT	5	null	null	0.445	0.027
TRAPPC4	AT	6	null	null	0.445	0.027
SLC37A4	ES	11	10	12	0.022	0.808
SLC37A4	ES	2.1:2.2	1	3.1	0.044	0.035
HMBS	AD	5.2	5.1	6	0.501	0.014
MCAM	AP	6.1	null	null	0.006	0.106
MCAM	AP	1	null	null	0.006	0.106
MCAM	RI	13.2	13.1	13.3	0.005	0.302
THY1	AP	1	null	null	0.017	0.71
THY1	AP	2	null	null	0.017	0.71
TRIM29	AD	2.2	2.1	3	0.032	0.347
VWA5A	AT	10.2	null	null	0.049	0.974
VWA5A	AT	18	null	null	0.049	0.974
TBRG1	AA	9.1	8	9.2	0.359	0.031
TBRG1	ES	3:5	2	6	0.017	0.84
ESAM	AT	8	null	null	0.39	0.017
ESAM	AT	7	null	null	0.389	0.017
MSANTD2	AP	2.1	null	null	0.001	0.199
MSANTD2	AP	1	null	null	0.001	0.199
TMEM218	AA	5.1	4.2	5.2	0.887	0.027
EI24	AT	6	null	null	0.367	0.03
EI24	AT	12	null	null	0.368	0.03
CHEK1	AP	1	null	null	0.005	0.159
CHEK1	AP	2.1	null	null	0.005	0.159
FOXRED1	ES	5	4.2	6	0.022	0.209
TIRAP	AT	8	null	null	0.032	0.14
ST3GAL4	AD	6.4	6.3	7.1	0.768	0.046
ETS1	ES	9.1:9.2	8.1	10.1	0.006	0.066
TP53AIP1	AT	3	null	null	0.039	0.602
TP53AIP1	AT	2.8	null	null	0.039	0.602
ZBTB44	RI	7.4	7.3	7.5	0.038	0.304
GLB1L2	AT	19.4	null	null	0.764	0.009
IQSEC3	AT	15	null	null	0.586	0.026
IQSEC3	AT	16.3	null	null	0.586	0.026
NINJ2	AP	1	null	null	0.041	0.341
WNK1	ES	14:15	13.2	16	0.152	0.017
RAD52	AT	12.3	null	null	0.726	0
RAD52	AT	15	null	null	0.62	0.001
TULP3	AP	1	null	null	0.146	0.035
TULP3	AP	2	null	null	0.146	0.035
TEAD4	AP	2.1	null	null	0.007	0.053
TEAD4	AP	1	null	null	0.007	0.053
TEAD4	ES	4	3	5	0	NA
TSPAN9	ES	4	3.2	5	0.114	0.019
EFCAB4B	AT	14	null	null	0.137	0.03
EFCAB4B	AT	21	null	null	0.181	0.028
C12orf4	ES	2.1:2.2	1	3	0.024	0.64
RAD51AP1	ES	5	3.1	6	0.043	0.877
TNFRSF1A	ES	2	1	3.1	0.023	0.846
SCNN1A	AP	3.1	null	null	0.325	0.021
SCNN1A	AP	2	null	null	0.169	0.006
LTBR	AP	1	null	null	0.048	0.184
LTBR	AP	2	null	null	0.048	0.184
NOP2	AP	2.1	null	null	0.037	0.335
NOP2	AP	1.1	null	null	0.037	0.335
NOP2	ES	5	4.5	6	0.068	0.018
ING4	ES	7	6.2	8	0.009	0.145
ZNF384	ES	8	7	9	0.016	0.625
ZNF384	AD	1.2	1.1	2.2	0.037	0.268
SPSB2	AT	3	null	null	0.181	0.007
SPSB2	AT	2.3	null	null	0.181	0.007
LRRC23	AP	3.1	null	null	0.041	0.777
LRRC23	AP	1	null	null	0.049	0.782
LRRC23	ES	9	8	10	0.002	0.529
LRRC23	ES	8:9	7.1	10	0.006	0.028
LRRC23	ES	5	4	6	0.025	0.167
PTPN6	AP	1	null	null	0.026	0.39
PTPN6	AP	2	null	null	0.026	0.39
PTPN6	AA	16.1	15	16.2	0.045	0.544
PHB2	ES	3.2:4.1	3.1	4.2	0.022	0.197
C1S	AP	5	null	null	0.015	0.296
C1S	AP	1	null	null	0.015	0.296
C1S	ES	7	6.2	8	0.02	0.004
PEX5	AP	2.1	null	null	0.012	0.761
PEX5	AP	1	null	null	0.045	NA
PEX5	AD	2.2:2.3:2.4	2.1	3.2	0.035	0.134
RIMKLB	AT	8.2	null	null	0.101	0.012
RIMKLB	AT	11	null	null	0.101	0.012
CLEC12A	AT	7	null	null	0.06	0.037
CLEC12A	AT	8	null	null	0.06	0.037
CLEC7A	RI	1.2	1.1	1.3	0.772	0.047
EMP1	ES	4.1:4.3:4.4	3	4.5	0.016	0.084
EMP1	ES	2	1	3	0.012	0.043
PLBD1	ES	2	1	3	0.038	0.095
STRAP	ES	3	1	4	0.01	0.269
DERA	AT	10	null	null	0.295	0.014
DERA	AT	8.2	null	null	0.296	0.014
DERA	ES	4.1:4.2	3	5	0.036	0.939
PLEKHA5	AT	4	null	null	0.026	0.182
PLEKHA5	ES	27	26	28	0.946	0.024
AEBP2	AP	3	null	null	0.007	0.009
AEBP2	AP	2	null	null	0.013	0.009
GOLT1B	ES	3	2	5	0.081	0.047
ABCC9	AT	43	null	null	0.544	0.006
ABCC9	AT	7.2	null	null	0.534	0.006
CMAS	ES	6	5	7	0.03	0.15
ST8SIA1	AT	7	null	null	0	0.082
ST8SIA1	AT	3	null	null	0	0.082
KRAS	AT	7	null	null	0.01	0.09
KRAS	AT	3	null	null	0.01	0.09
ARNTL2	AD	1.2	1.1	2	0.007	0.054
PPFIBP1	AT	6.2	null	null	0.419	0.02
PTHLH	AD	3.3	3.2	4.2	0.513	0.038
DDX11	AP	1.1	null	null	0.204	0.003
DDX11	AP	2	null	null	0.204	0.003
FGD4	AT	7.2	null	null	0.04	0.073
FGD4	AT	22	null	null	0.104	0.048
YAF2	ES	5.2:6:7	2	9.1	0.046	0.189
PPHLN1	ES	8	7	9	0.045	0.235
IRAK4	ES	5	3	6	0.011	0.848
SLC38A1	AD	1.2	1.1	4	0.004	0.506
RAPGEF3	AT	18.2	null	null	0.045	0.151
RAPGEF3	AT	30	null	null	0.045	0.151
TMEM106C	ES	3:4.1:4.2:5.1:5.2:6:7	2.2	8	0.028	0.351
TMEM106C	ES	3:4.1:4.2:5.1:6:7	2.2	8	0.032	0.356
PFKM	ES	8	7.3	9	0.006	0.02
FKBP11	AA	2.1:2.2	1	2.3	0.301	0.047
TROAP	AA	2.6:2.7	2.4	2.8	0.095	0.018
MCRS1	ES	2	1	3	0.019	0.251
FMNL3	ES	6	5	7	0.041	0.703
TMBIM6	AP	1	null	null	0.041	0.827
RACGAP1	ES	6:7:8.1	5.4	9	0.958	0.005
RACGAP1	AD	1.2:1.3	1.1	5.2	0.011	0.02
CERS5	ES	6.1:6.2	1	8	0.026	0.094
LIMA1	AP	1	null	null	0.94	0.029
SLC11A2	ES	9.1:9.2	7.2	10	0.037	0.713
LETMD1	AD	3.3	3.2	4	0.959	0.001
LETMD1	ES	3.2:3.3	2	4	0.15	0.027
LETMD1	ES	3.2	2	4	0.029	0.624
LETMD1	ES	3.2:3.3:4:5:6	2	7	0.804	0.04
LETMD1	ES	4:5:6	2	7	0.034	0.268
TFCP2	AA	15.1	14	15.2	0.029	0.675
SMAGP	AP	3.1	null	null	0.045	0.433
ACVR1B	AT	10.2	null	null	0.718	0.003
KRT4	AD	1.4:1.5	1.3	2	0.057	0.012
TENC1	AP	1	null	null	0.031	0.05
TENC1	AP	3	null	null	0.033	0.041
IGFBP6	ES	2	1	3.1	0.045	0.547
CSAD	AP	2	null	null	0	0.082
RARG	AP	1	null	null	0.051	0.011
RARG	AP	4	null	null	0.051	0.011
MFSD5	AP	1	null	null	0.049	0.233
MFSD5	AP	2	null	null	0.049	0.233
PFDN5	ES	4.1:4.2	2	5	0.519	0.029
PFDN5	ES	2:4.1:4.2	1	5	0.001	0.175
PFDN5	ES	2:3	1	5	0.008	0.186
PFDN5	ES	2	1	5	0.003	0.968
PRR13	AA	4.1:4.2:4.3	3	4.4	0.006	0.035
PRR13	AA	4.1	3	4.2	0.011	0.02
PRR13	AA	4.1:4.2:4.3:4.4	3	4.5	0.004	0.018
PRR13	AA	4.1:4.2	3	4.3	0	0.011
PCBP2	ES	15	14.1	16.2	0.023	0.284
PCBP2	ES	15	14.1	16.1	0.019	0.252
PCBP2	ES	12	11.2	13	0.758	0.027
TARBP2	AD	4.2	4.1	5.2	0.625	0.042
ATP5G2	AA	4.1	3	4.2	0.233	0.022
ATP5G2	ES	1.2:2	1.1	3	0.313	0
ATP5G2	AD	1.2:1.3	1.1	3	0.007	0.002
SMUG1	AP	2.1	null	null	0.008	0.086
SMUG1	ES	2.2:2.3:3	1.1	4.1	0.044	0.158
HNRNPA1	RI	11.3	11.2	11.4	0.013	0.206
HNRNPA1	ES	8	7.2	9.1	0	0.669
HNRNPA1	ES	6.2:7.1:7.2:8:9.1	6.1	9.2	0	0.875
HNRNPA1	ES	6.2:7.1:7.2:9.1	6.1	9.2	0.019	0.612
COPZ1	ES	3.2	1	4	0.043	0.315
ZNF385A	AP	2	null	null	0.036	0.554
CD63	AP	5	null	null	0.04	0.185
CD63	AP	2	null	null	0.014	0.358
ORMDL2	AP	1	null	null	0.02	0.565
ORMDL2	AP	2	null	null	0.02	0.565
WIBG	AP	2	null	null	0.008	0.293
DGKA	AP	1	null	null	0.007	0.192
DGKA	AP	2	null	null	0.039	0.32
ERBB3	AP	1.1	null	null	0.011	0.032
ERBB3	AP	24.1	null	null	0.016	0.026
RPL41	RI	1.2	1.1	1.3	0.037	0.074
MYL6B	RI	7.2	7.1	7.3	0.002	0.7
STAT2	AA	4.1	3.2	4.2	0.015	0.771
RBMS2	ES	4	3	5	0.874	0.003
NACA	ES	3.1:3.2:3.3:3.4:3.5	2.2	4.2	0.828	0.004
NACA	AA	2.1	1.1	2.2	0.14	0.036
NACA	AD	1.2	1.1	2.2	0.174	0.029
TMEM194A	AD	3.2	3.1	4	0.03	0.852
STAT6	ES	5	4	6	0.037	0.548
R3HDM2	AP	3	null	null	NA	0.047
R3HDM2	AP	1	null	null	0.014	0.055
R3HDM2	AT	27	null	null	0.485	0.006
R3HDM2	AT	29	null	null	0.485	0.006
ARHGAP9	AP	1	null	null	0.014	0.027
DCTN2	ES	19	18	20	0.044	0.129
PIP4K2C	ES	2.2:3.1	2.1	3.2	0.098	0.003
OS9	ES	6	5.3	7.1	0.032	0.244
OS9	ES	5.1:5.2:5.3:6:7.1:7.3:7.4:8:9.1	4	9.2	0.028	0.433
OS9	ES	5.1:6:7.1:7.3:7.4:8:9.1	4	9.2	0.036	0.592
OS9	ES	5.1:5.2:5.3:7.1:7.3:7.4:8:9.1	4	9.2	0.007	0.12
OS9	ES	5.1:5.2:5.3:6:7.1:7.4:8:9.1	4	9.2	0.032	0.202
OS9	ES	5.1:6:7.1:7.4:8:9.1	4	9.2	0.04	0.686
OS9	ES	5.1:5.2:5.3:7.1:7.4:8:9.1	4	9.2	0.01	0.069
MARCH9	AP	1	null	null	0.001	0.038
MARCH9	AP	3.1	null	null	0.001	0.038
METTL1	ES	4	3	5	0.158	0.013
TSFM	ES	7	6	8	0.464	0.012
USP15	ES	8	6	9	0.036	0.966
C12orf66	AT	4	null	null	0.034	0.32
C12orf66	AT	3.2	null	null	0.034	0.32
TMBIM4	AT	9.3	null	null	0.011	0.375
TMBIM4	AT	11	null	null	0.011	0.375
DYRK2	ES	2	1	3	0.004	0.028
MDM1	RI	3.3	3.2	3.4	0.467	0.04
RAP1B	AT	8.2	null	null	0.712	0.049
RAP1B	ES	5	4	6	0.005	0.219
NUP107	AA	5.1	4	5.2	0.096	0.04
MDM2	ES	9	8.2	10	0.898	0.006
CPSF6	ES	7	6.2	8.1	0.018	0.288
CPSF6	ES	2.2:3:4:5:6.1:6.2:8.1:8.2:9:10:11.1	2.1	11.2	0.557	0.047
CNOT2	AT	5	null	null	0.032	0.02
CNOT2	AT	17	null	null	0.033	0.02
CNOT2	RI	11.3	11.2	11.4	0.067	0.036
CNOT2	ES	7:8:9:10	6	11.2	0.004	0.449
TMEM19	AT	5.2	null	null	0.132	0.029
TMEM19	AT	6	null	null	0.132	0.029
TBC1D15	ES	2:3	1	5	0.602	0.048
CAPS2	AT	22	null	null	0.021	0.454
CAPS2	AT	21	null	null	0.021	0.454
NAP1L1	AT	13.5	null	null	0.148	0.017
NAP1L1	ES	2	1	5	0.786	0.04
E2F7	ES	12	11	13	0.988	0.024
C12orf29	ES	2:3	1	4	0.032	0.471
GALNT4	AP	3.1	null	null	0.003	0.186
GALNT4	AP	1	null	null	0.003	0.186
DCN	ES	7:8:9	3	10	0.742	0.007
DCN	ES	2	1	3	0.003	0.654
NUDT4	AA	5.1	4	5.2	0.024	0.683
MRPL42	AT	7	null	null	0.898	0.042
MRPL42	AA	2.1	1	2.2	0.043	0.788
SOCS2	AP	3	null	null	0.013	0.209
SOCS2	RI	4.4	4.3	4.5	0.017	0.785
CRADD	AT	7	null	null	0.237	0.006
CCDC41	AT	9.2	null	null	0.789	0.022
CCDC41	AT	18	null	null	0.749	0.023
VEZT	ES	6.1:6.2	5	9	0.013	0.095
METAP2	AA	2.1	1	2.2	0.015	0.208
LTA4H	ES	18.1:18.2	17	19	0.03	0.906
NEDD1	ES	3:4.2	2.3	5	0.294	0.023
NEDD1	AD	2.3	2.2	3	0.041	0.805
SLC25A3	AT	8	null	null	0.406	0.043
SLC25A3	AT	1.6	null	null	0.394	0.042
SLC25A3	AD	2.2	2.1	4.1	0.042	0.371
SLC25A3	RI	1.2:1.3:1.4	1.1	1.5	0	0.106
SLC25A3	RI	1.2:1.3	1.1	1.4	0.001	0.195
UHRF1BP1L	AT	15	null	null	0.397	0.044
UHRF1BP1L	AT	24	null	null	0.398	0.044
GNPTAB	AT	3	null	null	0.139	0.049
GNPTAB	AT	22	null	null	0.19	0.047
PARPBP	ES	3:4.1:4.2:7	2	8	0.041	0.402
PARPBP	ES	3	2	4.1	0.012	0.008
IGF1	AT	5.2	null	null	0.001	0.907
IGF1	AT	6	null	null	0.001	0.907
GLT8D2	AT	15	null	null	0.007	0.857
TXNRD1	ES	10	6.2	11	0.258	0.007
APPL2	AA	8.1	7	8.2	0.15	0.037
C12orf75	AT	7	null	null	0.242	0
C12orf75	AT	6	null	null	0.241	0
C12orf75	ES	2:3	1	4	NA	0.019
RIC8B	AP	6	null	null	0.015	0.02
RIC8B	AP	1	null	null	0.015	0.02
C12orf23	ES	5	4.2	6	0.018	0.01
ISCU	RI	5.2	5.1	5.3	0.049	0.005
ISCU	AD	5.2:5.3:5.4	5.1	6	NA	0.005
ISCU	AD	5.2:5.3	5.1	6	0.025	0.647
ISCU	ES	5.3	5.1	6	0.256	0.036
SELPLG	RI	3.2	3.1	3.3	0.007	0.334
KCTD10	AP	1	null	null	0.032	0.848
KCTD10	AP	4.1	null	null	0.032	0.848
KCTD10	AA	4.3	3	4.4	0.004	0.174
GLTP	ES	3.1:3.2	2	4.1	0.046	0.42
TCHP	AT	16	null	null	0.03	0.193
TCHP	AT	14.2	null	null	0.03	0.193
GIT2	AA	18.1	17.2	18.2	0.244	0.009
GIT2	ES	17.1:17.2:18.1	15	18.2	0.012	0.008
GIT2	ES	17.1:17.2	15	18.2	0.01	0.241
C12orf76	AT	11	null	null	0.313	0.004
VPS29	ES	3.1:3.2	1	5	0.017	0.564
PPP1CC	AT	5.4	null	null	0.002	0.067
PPP1CC	AT	6.3	null	null	0.002	0.067
FAM109A	ES	3	2	5	0.035	0.986
ERP29	AP	1	null	null	0.047	0.113
ERP29	AP	2	null	null	0.047	0.113
NAA25	ES	5	4	6	0.035	0.876
NAA25	ES	2	1	3	0.036	0.042
RPL6	AD	1.2	1.1	2	0.001	0.052
OAS1	AT	5.2	null	null	0.036	0.998
SLC8B1	AP	15.1	null	null	0.029	0.163
SLC8B1	AP	1	null	null	0.009	0.075
SDSL	ES	2	1	3	0.002	0.016
WSB2	AP	2	null	null	0.011	0.162
WSB2	ES	6	5	7.1	0.003	0.665
WSB2	ES	4:5	3.2	6	0.04	0.251
PRKAB1	AP	2	null	null	0.006	0.004
PRKAB1	AP	1.1	null	null	0.005	0.004
RPLP0	ES	4.2:5.1	4.1	5.2	0.301	0.036
RPLP0	AA	5.1	4.1	5.2	0.062	0.004
RPLP0	AD	4.2	4.1	5.2	0.099	0.001
RPLP0	RI	1.2:1.3	1.1	1.4	0.025	0.311
RPLP0	AA	1.3	1.1	1.4	0	0.073
PXN	AP	1	null	null	0	0.15
PXN	AP	10	null	null	0.01	0.163
COQ5	ES	3	2	4	0.02	0.259
RNF10	AA	10.1	9	10.2	0.041	0.859
RNF10	ES	2	1	3	0.014	0.261
CAMKK2	AP	1	null	null	0.005	0.025
CAMKK2	AP	2	null	null	0.003	0.036
KDM2B	AT	15.2	null	null	0.011	0.101
PSMD9	ES	5.1:6.1	4	6.2	0.714	0.022
PSMD9	ES	5.1	4	6.1	0.695	0.041
DIABLO	RI	2.2:2.3	2.1	2.4	0.043	0.746
CLIP1	AD	11.2	11.1	12	0	0.944
KNTC1	ES	58	57	59	0.924	0.048
OGFOD2	ES	6.3:8.1:8.2	6.2	8.3	0.791	0.022
OGFOD2	ES	7:8.2	6.2	8.3	0.821	0.032
ARL6IP4	ES	3.4:4.1	3.3	4.2	0.001	0.054
ARL6IP4	AD	2.2	2.1	3.1	0.018	0.46
SNRNP35	AP	2	null	null	0.001	0.166
SNRNP35	AP	1	null	null	0.007	0.12
TMED2	AP	1	null	null	0.041	0.156
TMED2	AP	2.1	null	null	0.041	0.156
DDX55	AP	1	null	null	0.005	0.022
DDX55	AP	12.1	null	null	0.005	0.022
ATP6V0A2	AP	1	null	null	0.035	0.709
ATP6V0A2	AP	18.1	null	null	0.035	0.709
UBC	RI	1.7:1.8	1.6	1.9	0.022	0.069
UBC	RI	1.6:1.7	1.5	1.8	0.006	0.004
AACS	AP	13.1	null	null	0.022	0.112
AACS	AP	1	null	null	0.018	0.099
SLC15A4	AP	5.1	null	null	0.034	0.968
SLC15A4	AP	1	null	null	0.042	0.713
RAN	AD	1.2:1.3	1.1	2.1	0.11	0.03
SFSWAP	ES	15	14	16.1	0.004	0.369
PUS1	ES	3:4	2.2	5	0.041	0.184
EP400	ES	24	23	25	0.031	0.214
EP400NL	AP	2.1	null	null	0.043	0.638
EP400NL	ES	4	3.2	5.2	0.005	0.03
PXMP2	AT	12	null	null	0	0.056
PXMP2	AT	7.2	null	null	0	0.056
PGAM5	AT	8	null	null	0.006	0.033
PGAM5	AT	7	null	null	0.006	0.033
GOLGA3	AT	16.2	null	null	0.359	0.005
GOLGA3	AT	24	null	null	0.312	0.012
MPHOSPH8	AT	15	null	null	0.025	0.708
MPHOSPH8	AT	13	null	null	0.025	0.708
GJB2	AP	1	null	null	0.013	0.057
GJB2	AP	2.1	null	null	0.013	0.057
SKA3	ES	2	1.1	3	0.348	0.038
CENPJ	ES	11	10	12	0.004	0.965
RPL21	AD	1.4	1.3	2	0.087	0.027
RPL21	AD	1.3	1.2	2	0.043	0.229
RPL21	AD	1.2:1.3:1.4	1.1	2	0.191	0.024
GTF3A	ES	5	4.2	6	0.047	0.055
N4BP2L2	AA	7.1	6.1	7.2	0.047	0.002
PDS5B	ES	33.1	32	34	0.003	0.17
SPG20	AP	3	null	null	0.005	0.186
SUPT20H	AP	1.1	null	null	0.002	0.651
NHLRC3	ES	4	3	5	0	0.142
MTRF1	ES	12	11	13	0.693	0.027
TPT1	AD	1.2:1.3:1.4	1.1	2	0.007	0.212
TPT1	ES	1.4	1.1	2	0.014	0.467
TPT1	AD	1.2	1.1	1.4	0.032	0.5
ZC3H13	AT	19	null	null	0.14	0.002
ZC3H13	AT	17.2	null	null	0.14	0.002
ZC3H13	AA	16.1	15	16.2	0.02	0.615
MED4	AD	1.2	1.1	2	0.045	0.665
CDADC1	ES	5	4.2	6	0.017	0.225
EBPL	AT	6	null	null	0.014	0.248
EBPL	AT	3	null	null	0.014	0.248
EBPL	ES	2:4.1:4.2	1	6	0.003	0.881
EBPL	ES	4.1:4.2	1	6	0.02	0.07
EBPL	ES	2	1	6	0.001	0.407
NEK3	AP	2	null	null	0.013	0.819
NEK3	ES	12.1:12.2	11	13	0.04	0.369
NEK3	ES	12.2	11	13	0.014	0.224
DIAPH3	AT	28	null	null	0.021	0.132
DIAPH3	AT	27.2	null	null	0.021	0.132
TDRD3	ES	4.1:4.2	3	5	0.004	0.26
DIS3	RI	22.2	22.1	22.3	0.004	0.321
UGGT2	ES	9	7	10	0.032	0.345
TEX30	AP	2	null	null	0.656	0.032
TEX30	ES	5	4	6	0.01	0.492
BIVM	ES	8	7	9	0.02	0.284
CARKD	AP	2	null	null	0.001	0.225
CARKD	AP	1	null	null	0.001	0.225
ARHGEF7	ES	20	19	21	0.01	0.149
MCF2L	AP	7	null	null	0.307	0.019
MCF2L	AT	39	null	null	0.099	0.044
MCF2L	AT	41.5	null	null	0.028	0.977
GRTP1	AT	8	null	null	0.012	0.18
GRTP1	AT	7.2	null	null	0.012	0.18
TFDP1	AP	3	null	null	0	0.852
GAS6	AP	1	null	null	0	0.306
GAS6	AP	8.1	null	null	0.047	0.407
UPF3A	ES	4	3	5	0.025	0.31
CCNB1IP1	AP	1	null	null	0.527	0.029
CCNB1IP1	AP	2	null	null	0.757	0.029
RNASE4	ES	1.2:3	1.1	4	0.663	0.041
RNASE1	ES	2.2:2.3:3.1	1	3.2	0.008	0.192
RNASE1	ES	2.3:3.1	1	3.2	0.003	0.612
RNASE1	ES	2.3	1	3.1	0.03	0.689
NDRG2	ES	16	15.2	17	0.44	0.047
NDRG2	AD	9.2	9.1	10	0	0.004
NDRG2	RI	4.3:4.4	4.2	4.5	0.029	0.569
ZNF219	AP	1	null	null	0.004	0.024
ZNF219	AP	3	null	null	0	0.112
HNRNPC	AA	3.1	1	3.2	0.016	0.854
MRPL52	ES	4.1	3	5	0.288	0.036
MRPL52	ES	3	2	5	0.053	0.031
MRPL52	RI	1.3	1.2	1.4	0.001	0.257
MRPL52	ES	1.2:1.4	1.1	1.5	0.05	0.017
MRPL52	AD	1.2	1.1	1.4	0	0.126
PRMT5	ES	2	1.2	3	0.03	0.964
HAUS4	ES	5	4	6	0.012	0.879
PSMB5	ES	3	2	4	0.005	0.932
SLC7A8	AP	1	null	null	0.034	0.003
SLC7A8	AP	4	null	null	0.04	0.438
SLC7A8	AP	5	null	null	0.061	0.003
SLC22A17	AP	1	null	null	0.028	0.418
SLC22A17	AP	2.1	null	null	0.028	0.418
THTPA	AD	1.5	1.4	2	0.048	0.954
AP1G2	RI	1.2:1.3	1.1	1.4	0.038	0.014
DHRS4	AT	8	null	null	0.33	0.022
DHRS4	AT	7.2	null	null	0.329	0.022
DCAF11	AA	3.1	2.5	3.2	0.038	0.169
RNF31	AD	4.2	4.1	5	0.644	0.015
IRF9	ES	8	7	9	0.346	0.017
IPO4	AA	25.1	24	25.2	0.805	0.03
TM9SF1	AP	1	null	null	0.016	0.159
TM9SF1	AP	6.1	null	null	0.016	0.159
TM9SF1	AT	9.4	null	null	0.38	0.035
TM9SF1	AT	10	null	null	0.38	0.035
GMPR2	AD	3.2	3.1	5	0.045	0.792
RABGGTA	RI	1.2	1.1	1.3	0.024	0.057
CIDEB	AP	4.1	null	null	0.003	0.018
CIDEB	AP	1	null	null	0.003	0.018
CIDEB	ES	2	1	3	0.137	0.024
NFATC4	AP	4.1	null	null	0.173	0.047
NFATC4	RI	12.3	12.2	12.4	0.012	0.188
KHNYN	AA	7.1	6	7.2	0.048	0.8
C14orf23	AT	6	null	null	0.01	0.055
C14orf23	AT	5	null	null	0.025	0.244
COCH	AT	11	null	null	0.005	0.18
COCH	AT	12	null	null	0.005	0.18
STRN3	ES	10	7	11	0.005	0.226
STRN3	ES	8:9	7	10	0.043	0.128
HEATR5A	AT	3.2	null	null	0.153	0.033
HEATR5A	AT	37	null	null	0.139	0.031
ARHGAP5	AA	4.1	3	4.2	0.014	0.254
BAZ1A	AP	1	null	null	0	0.048
BAZ1A	AP	2.1	null	null	0	0.048
FAM177A1	RI	3.2	3.1	3.3	0.019	0.373
BRMS1L	ES	2	1	3	0.004	0.054
SEC23A	AP	7	null	null	0.012	0.011
SEC23A	AP	1	null	null	0.012	0.011
CTAGE5	AP	2	null	null	0.062	0.045
FKBP3	ES	3	2	4	0.046	0.203
LRR1	ES	6	5	7	0.024	0.599
POLE2	AT	19	null	null	0.176	0.004
POLE2	AT	17.2	null	null	0.254	0.021
POLE2	AT	3.2	null	null	0.273	0.019
L2HGDH	RI	13.2	13.1	13.3	0.037	0.265
NIN	AT	31	null	null	0.129	0.001
FRMD6	AP	3	null	null	0.666	0.003
FRMD6	AP	1	null	null	0.642	0.004
CNIH1	AT	6.2	null	null	0.771	0.008
CNIH1	AT	7	null	null	0.771	0.008
GMFB	RI	5.3	5.2	5.4	0.011	0.063
TMEM260	ES	12	11	13	0.932	0.033
ACTR10	ES	3	2	4	0.02	0.027
TIMM9	AA	6.1	5	6.2	0.424	0.047
JKAMP	AA	2.1	1.1	2.2	0.337	0.028
MNAT1	ES	6	5	7	0	0.046
SLC38A6	AD	1.2	1.1	2	0.041	0.89
ESR2	AT	14.3	null	null	0.006	0.019
ZBTB1	AT	4.2	null	null	0.025	0.021
ZBTB1	AT	5	null	null	0.025	0.021
PLEKHG3	AP	15.1	null	null	0.017	0.223
PLEKHG3	AP	1	null	null	0.017	0.223
CHURC1	AA	3.1	2	3.2	0.048	0.095
RAB15	AP	1	null	null	0.028	0.15
MAX	RI	5.6:5.7	5.5	5.8	0.017	0.848
MAX	RI	5.4	5.3	5.5	0.001	0.909
MAX	RI	5.2	5.1	5.3	0.012	0.816
FUT8	AP	2	null	null	0.009	0.022
FUT8	AP	1	null	null	0.009	0.022
GPHN	ES	2	1	3	0.22	0.023
RDH11	ES	5	4	6	0.038	0.258
RAD51B	AT	13	null	null	0.985	0.025
RAD51B	AT	12	null	null	0.8	0.023
EXD2	ES	5	4	6	0.046	0.446
EXD2	ES	3:4	1	6	0.692	0.003
SRSF5	AT	10	null	null	0.025	0.015
SRSF5	AT	7.3	null	null	0.025	0.015
SRSF5	AA	7.1	6	7.2	0.038	0.1
COX16	ES	3	1	4	0.032	0.182
MED6	AT	9	null	null	0.006	0.043
MED6	AT	8.2	null	null	0.006	0.043
SIPA1L1	AA	23.1	22	23.2	0.019	0.757
RBM25	AT	11.5	null	null	0.079	0.036
RBM25	AT	21	null	null	0.079	0.036
PAPLN	ES	19.1:19.2	18	20	0.005	0.713
ACOT2	AP	1	null	null	0.113	0.039
ACOT2	AP	2.1	null	null	0.113	0.039
COQ6	ES	8:9:10.1:10.2:10.3:11:12:13	6	14.1	0.032	0.551
ALDH6A1	AP	1	null	null	0.031	0.015
ALDH6A1	AP	7.1	null	null	0.031	0.015
ABCD4	ES	7	6	8.2	0.024	0.629
FCF1	AA	4.1	3	4.2	0.02	0.277
FCF1	AD	1.2	1.1	2.1	0	0.617
YLPM1	AT	21	null	null	0.022	0.032
YLPM1	AT	17.2	null	null	0.022	0.032
MLH3	ES	7:8	6	9	0.917	0.048
MLH3	ES	8	6	9	0.032	0.99
MLH3	ES	7	6	8	0.049	0.088
ACYP1	AT	6	null	null	0.462	0.04
FOS	AA	2.4:2.5	2.2	2.6	0.433	0.04
FOS	ES	2.4	2.2	2.6	0.019	0.056
FLVCR2	AP	1	null	null	0.024	0.922
FLVCR2	AT	14	null	null	0.048	0.013
FLVCR2	AT	13	null	null	0.048	0.013
TTLL5	AA	30.1	29	30.2	0.074	0.042
IFT43	AT	11.2	null	null	0.902	0.021
IFT43	AT	5.2	null	null	0.906	0.029
TTC8	ES	6	2	7	0.018	0.003
RPS6KA5	AT	15.2	null	null	0.006	0.897
RPS6KA5	AT	19	null	null	0.006	0.897
C14orf159	AD	11.4	11.3	12.1	0.043	0.724
C14orf159	RI	11.3	11.2	11.4	0.011	0.079
C14orf159	ES	4:5.2	1	7	0.045	0.018
CCDC88C	AP	28	null	null	0.04	0.25
CCDC88C	AP	1	null	null	0.028	0.319
SMEK1	RI	1.2	1.1	1.3	0.025	0.692
TC2N	AP	1	null	null	0.015	0.42
TC2N	AP	2.1	null	null	0.015	0.42
TC2N	AD	2.2	2.1	3	0.004	0.514
FBLN5	AP	1	null	null	0.042	0.379
FBLN5	ES	7	5	8	0.209	0.001
ATXN3	AT	13.3	null	null	0.836	0.025
ATXN3	AT	14	null	null	0.836	0.025
ATXN3	ES	7	6	8.1	NA	0.043
ATXN3	ES	4.2:5	3.2	6	0.008	0.067
ATXN3	ES	3.1:3.2	2	4.2	0.968	0.036
LGMN	ES	2	1	3	0.017	0.052
BTBD7	AT	12	null	null	0.024	0.059
BTBD7	AT	4.2	null	null	0.024	0.059
BTBD7	ES	2.2:3	1	5	0.001	0.771
IFI27L1	ES	3:4.2	1	4.3	0.028	0.47
SERPINA1	ES	2.4:2.5	1.1	3.2	0.027	0.273
SERPINA1	AD	1.2	1.1	3.2	0.643	0.037
SYNE3	AT	17	null	null	0.046	0.353
SYNE3	AT	9.2	null	null	0.046	0.353
BDKRB2	AA	3.1:3.2:3.3	2.2	3.4	0.031	0.842
GSKIP	AD	1.2	1.1	2.2	0.042	0.059
PAPOLA	AT	9.4	null	null	0.012	0.146
PAPOLA	AT	21	null	null	0.019	0.265
PAPOLA	RI	9.2	9.1	9.3	0.003	0.054
SETD3	AT	14	null	null	0.031	0.446
SETD3	AT	9	null	null	0.019	0.307
EVL	AP	1	null	null	0.019	0.211
EVL	AP	3	null	null	0.012	0.15
PPP2R5C	AT	9	null	null	0.021	0.865
MOK	AP	12	null	null	0.963	0.045
TRAF3	ES	8	7	9	0.97	0.042
CDC42BPB	ES	23	22	24	0.602	0.031
TNFAIP2	ES	2.2:3.1	2.1	3.2	0.039	0.187
APOPT1	ES	4	3	5	0.047	0.847
XRCC3	AA	4.1	3.2	4.2	0.285	0.006
ZFYVE21	ES	2:3.1:3.2	1	4	0.174	0.008
C14orf2	ES	6	5	7.1	0.045	0.408
C14orf2	ES	3:5:6	2	7.1	0.011	0.696
ADSSL1	AP	1	null	null	0.018	0.318
JAG2	ES	10	9	11	0.176	0.034
PACS2	AP	1	null	null	0.004	0.32
PACS2	AD	8.2	8.1	9	0.037	0.564
MTA1	ES	19	18	20	0.011	0.516
C14orf80	AP	1	null	null	0.036	0.19
CYFIP1	ES	2	1	3.2	0.045	0.176
NIPA1	AP	1	null	null	0.865	0.035
NIPA1	AP	3	null	null	0.01	0.08
NIPA1	AP	2	null	null	0.009	0.047
SNURF	ES	5	3.1	6	0.028	0.36
MTMR10	AT	17	null	null	0.246	0.033
MTMR10	AT	18.4	null	null	0.246	0.033
ARHGAP11A	AD	2.4	2.3	3	0.032	0.343
PLCB2	RI	25.2	25.1	25.3	0.045	0.691
C15orf57	AT	6	null	null	0.004	0.029
DNAJC17	AD	5.2	5.1	6	0.047	0.049
VPS18	ES	3	2	4	0.031	0.534
PLA2G4B	AP	1	null	null	0.021	0.013
PLA2G4B	AP	7	null	null	0.124	0.013
VPS39	ES	3	2	4	0.87	0.043
GANC	AT	29	null	null	0.016	0.61
GANC	AT	7	null	null	0.026	0.876
CAPN3	AP	22	null	null	0.007	0.518
HAUS2	ES	3	2	4	0.037	0.178
TMEM62	AP	2	null	null	0.024	0.629
TMEM62	AP	1	null	null	0.024	0.629
ZSCAN29	AA	4.1	3.2	4.2	0.002	0.327
CKMT1B	AT	10	null	null	0.004	0.015
CKMT1B	AT	7.2	null	null	0.004	0.015
CKMT1B	AA	8.1	7.1	8.2	0.012	0.172
CKMT1A	AP	2.1	null	null	0.183	0.043
CKMT1A	AP	1	null	null	0.183	0.043
EIF3J	ES	3:4	2	5	0.046	0.616
B2M	ES	1.2:2.1:2.2	1.1	2.3	0.009	0.136
TRIM69	AP	1	null	null	0.207	0.048
DUOX1	AA	16.1	15	16.2	0.026	0.19
SHF	AP	1	null	null	0	0.545
SHF	AP	3	null	null	0	0.333
GATM	AT	9.2	null	null	0.585	0.002
GATM	AT	10	null	null	0.585	0.002
SPATA5L1	AD	5.2	5.1	6	0.028	0.963
BLOC1S6	ES	5:7.1	3	7.2	0.322	0.004
BLOC1S6	AA	7.1	3	7.2	0.626	0.008
MYEF2	AT	6	null	null	0.769	0.04
MYEF2	AT	18	null	null	0.992	0.039
SECISBP2L	ES	8	7	9	0.045	0.073
GALK2	ES	9	7.2	10	0.373	0.009
FGF7	AT	4	null	null	0.401	0.042
GABPB1	AT	10	null	null	0.531	0.016
GABPB1	AT	9.2	null	null	0.531	0.016
GABPB1	ES	2	1	3	0.059	0.018
USP8	ES	4	3	5	0.022	0.385
ARPP19	AD	2.3:2.4:2.5:2.6	2.2	5.2	0.035	0.149
ARPP19	AD	2.3	2.2	2.5	0.043	0.158
DYX1C1	AT	14	null	null	0	0.017
RFX7	AT	9.2	null	null	0.538	0.048
ZNF280D	AT	27.5	null	null	0.029	0.639
TCF12	AP	2.1	null	null	0.009	0.72
ADAM10	ES	2:3:4:5:6:7:8.1	1	8.2	0.539	0.026
SLTM	ES	16	15	17	0.031	0.199
GTF2A2	AD	1.2	1.1	3	0.353	0
ANXA2	AP	4.1	null	null	0.046	0.224
ANXA2	AP	1.1	null	null	0.046	0.224
NARG2	AT	16	null	null	0.015	0.159
NARG2	AT	9.2	null	null	0.015	0.159
TPM1	AP	1	null	null	0.04	0.018
TPM1	AP	5.1	null	null	0.009	0.031
FBXL22	AT	3	null	null	0.02	0.556
FBXL22	AT	2	null	null	0.02	0.556
SNX1	AT	13.2	null	null	0.501	0.02
PIF1	AA	13.1	12	13.2	0	0.986
ANKDD1A	ES	15	14	16	0.221	0.038
SPG21	AP	2	null	null	0.035	0.022
SPG21	AP	1	null	null	0.002	0.047
SPG21	AP	4.1	null	null	0.001	0.037
VWA9	ES	1.2:1.3:2.1:2.2:2.3	1.1	3.1	0.028	0.394
VWA9	ES	1.2:2.1:2.2:2.3	1.1	3.1	0.01	0.27
VWA9	AD	1.2:1.3	1.1	2.1	0.014	0.405
VWA9	AD	1.2	1.1	2.1	0.002	0.147
RAB11A	ES	2.2:3.1	2.1	3.2	0.001	0.467
MAP2K5	ES	21	20	22	0.017	0.401
CLN6	ES	5.1:5.2	4	6	0.039	0.936
ANP32A	AA	3.1	2	3.2	0.003	0.017
RPLP1	ES	3	1	4	0.028	0.679
TLE3	AD	15.3	15.2	16	0.012	0.214
TLE3	AD	7.2	7.1	8.1	0.126	0.004
PKM	AP	2.1	null	null	0.048	0.121
HEXA	ES	2	1	3.2	0.037	0.883
NEO1	ES	22	21	23	0.03	0.721
STOML1	ES	8.1:8.2	7	9	0.015	0.782
PML	AT	6.8	null	null	0.042	0.426
PML	AT	8	null	null	0.068	0.043
PML	ES	5	4	6.1	0.433	0.03
STRA6	AT	23	null	null	0.826	0.008
STRA6	AT	11.4	null	null	0.803	0.008
CLK3	ES	5	4	6	0.017	0.556
CSK	RI	1.2	1.1	1.3	0.012	0.941
MPI	AT	5.2	null	null	0.028	0.439
MPI	ES	5.1	4	6.1	0.03	0.118
FAM219B	ES	3.1:3.2	2	4	0.149	0.015
FAM219B	ES	1.3:1.4	1.1	2	0.01	0.242
COX5A	ES	4:5.1	3	6	0.032	0.644
PPCDC	ES	4	3.2	5	0.03	0.68
SIN3A	AP	2.1	null	null	0.036	0.243
SIN3A	AP	1	null	null	0.036	0.243
ETFA	ES	2:3:4:5	1	6	0.001	0.351
ETFA	ES	3:4:5	1	6	0.008	0.32
ETFA	ES	4:5	1	6	0.031	0.636
TSPAN3	AD	2.2	2.1	3	0.016	0.25
PEAK1	AT	5.2	null	null	0.477	0.039
PEAK1	AT	8	null	null	0.477	0.039
WDR61	ES	4:5.2	3	6	0.046	0.571
IREB2	RI	8.2	8.1	8.3	0.178	0.026
HYKK	ES	4	3	5.1	0.022	0.389
MORF4L1	ES	8	7	9	0.015	0.782
ST20	AP	3.1	null	null	0.048	0.152
ZFAND6	AT	10	null	null	0.94	0.021
ZFAND6	AT	9.2	null	null	0.944	0.021
FAH	AP	1.1	null	null	0.016	0.126
FAH	RI	1.3	1.2	1.4	0.435	0.043
GOLGA6L4	RI	6.4	6.3	6.5	0.025	0.995
MRPS11	AA	4.1	3	4.2	0.028	0.37
HAPLN3	ES	5	4	6	0.041	0.098
MFGE8	ES	8	7	9.1	0.809	0.025
ABHD2	ES	2:3:4:5	1	6	0.047	0.883
AP3S2	AT	7	null	null	0.026	0.337
C15orf38	AP	2	null	null	0.013	0.158
C15orf38	AP	1	null	null	0.013	0.158
FES	ES	10.1:10.2	9	11.2	0.02	0.496
MAN2A2	AD	19.2	19.1	20	0.036	0.168
MAN2A2	ES	17.1:17.2	16	18	0	0.003
MAN2A2	ES	17.2	16	18	0.012	0.004
MAN2A2	AA	17.1	16	17.2	0	0.54
HDDC3	RI	3.2	3.1	3.3	0.008	0.706
HDDC3	RI	3.2:3.3	3.1	3.4	0.022	0.768
SLCO3A1	ES	10.1	9	11	0.206	0.024
RGMA	AT	8	null	null	0.515	0
RGMA	AT	7.2	null	null	0.515	0
MEF2A	ES	3	2	4.2	0.018	0.103
LINS	AT	5.2	null	null	0.015	0.117
LINS	AT	7	null	null	0.015	0.117
SNRPA1	ES	6	5	7	0.006	0.192
WASH4P	ES	5.3	5.1	6.1	0.314	0.003
RHBDF1	AT	11.4	null	null	0.101	0.003
RHBDF1	AT	18	null	null	0.101	0.003
NPRL3	ES	3	2	4	0.025	0.018
NPRL3	RI	1.2	1.1	1.3	0.001	0.099
LUC7L	AD	1.4	1.3	2.2	0.481	0.03
LUC7L	RI	1.2	1.1	1.3	0.093	0.011
LUC7L	AD	1.2:1.3:1.4	1.1	2.2	0.724	0.013
RGS11	AT	18	null	null	0.159	0.003
AXIN1	ES	9	8	10	0.01	0.275
MRPL28	AP	3	null	null	0.025	0.029
MRPL28	AP	1.1	null	null	0.025	0.028
NME4	AP	1	null	null	0	0.521
NME4	AP	2	null	null	0	0.171
NME4	AT	14	null	null	0.015	0.529
NME4	AT	8.2	null	null	0.015	0.529
NME4	ES	4	2	5	0.005	0.051
PIGQ	AP	3	null	null	0.032	0.174
UBE2I	AP	1.1	null	null	0.022	0.574
UBE2I	AP	2	null	null	0.008	0.363
UBE2I	AP	4.1	null	null	0.048	0.068
MRPS34	AA	3.1	2	3.2	0.01	0.134
NUBP2	RI	6.2	6.1	6.3	0.034	0.821
HAGH	ES	2	1.2	3	0.001	0.415
RPS2	ES	2	1.3	3	0.043	0.462
GFER	AP	1	null	null	0.008	0.995
GFER	AP	2.1	null	null	0.008	0.995
TSC2	AA	28.1	26	28.2	0.025	0.783
RAB26	AT	9.4	null	null	0.191	0.024
RAB26	AT	11	null	null	0.191	0.024
TRAF7	AA	3.1	2	3.2	0.023	0.268
MLST8	AP	2	null	null	0.017	0.495
MLST8	AP	1	null	null	0.017	0.495
MLST8	ES	10.1	8.2	11.1	0.022	0.083
MLST8	ES	9	8.2	10.1	0.027	0.129
MLST8	AA	4.1	3.2	4.2	0.023	0.038
E4F1	ES	8.2:9:10:11.1	8.1	11.2	0.365	0.016
RNPS1	AP	1.1	null	null	0.173	0.031
RNPS1	AP	2.1	null	null	0.163	0.031
RNPS1	AD	2.2:2.3:2.4	2.1	3	0.041	0.124
AMDHD2	RI	8.2	8.1	8.3	0.004	0.098
PRSS27	ES	3	2	4	0.019	0.022
TCEB2	AP	1	null	null	0.017	0.796
TCEB2	AP	2.1	null	null	0.017	0.797
PKMYT1	AP	1	null	null	0.004	0.348
PKMYT1	AP	3	null	null	0.004	0.348
PKMYT1	AA	9.2	8	9.3	0.711	0.016
TNFRSF12A	AA	3.1	2.1	3.2	0.019	0.246
CCDC64B	AP	2.1	null	null	0.058	0.012
IL32	AA	1.3	1.1	1.4	0.025	0.007
IL32	ES	1.2:1.3:1.4:1.5:1.6:1.8:1.9	1.1	2.1	0.737	0.041
IL32	ES	1.8:1.9	1.1	2.1	0.031	0.041
IL32	ES	1.9	1.1	2.1	0.012	0.078
IL32	AD	1.2:1.3:1.4:1.5:1.6	1.1	1.8	0.025	0.697
IL32	ES	1.4:1.5:1.6	1.1	1.8	0.574	0.047
IL32	RI	1.2:1.3:1.4:1.5:1.6:1.7:1.8	1.1	1.9	0.037	0.436
IL32	ES	1.2:1.3:1.4:1.5:1.6:1.8	1.1	1.9	0.014	0.757
IL32	AD	1.2:1.3:1.4	1.1	1.9	0.014	0.258
ZNF263	AP	2	null	null	0.016	0.04
ZNF263	AP	1	null	null	0.016	0.04
NAA60	RI	10.4:10.5	10.3	10.6	0.702	0.041
NAA60	ES	7	6.2	8	0.625	0.033
PAM16	AP	4	null	null	0.049	0.342
PAM16	AT	10	null	null	0.029	0.586
PAM16	AT	11	null	null	0.029	0.586
PAM16	AA	8.2	7	8.3	0.261	0.024
CORO7	ES	18.4	18.2	19	0.04	0.257
CORO7	ES	8	7.1	9	0.207	0.009
DNAJA3	ES	2	1	3	0.035	0.031
NMRAL1	ES	3	2.6	5	0.014	0.217
NMRAL1	RI	2.4:2.5	2.3	2.6	0.029	0.402
NMRAL1	RI	2.3:2.4:2.5	2.2	2.6	0.001	0.08
HMOX2	ES	3:7	2.2	8	0.031	0.315
CDIP1	AP	2	null	null	0.08	0.036
UBALD1	AD	1.3	1.2	2.3	0.002	0.107
NUDT16L1	RI	2.3	2.2	2.4	0.129	0.034
ANKS3	ES	3	1.1	4	0.045	0.683
GLYR1	ES	6	5	7	0.528	0.049
NAGPA	ES	9	8	10	0.037	0.142
NAGPA	ES	6	5	7	0.002	0.024
LITAF	AP	3	null	null	0.308	0.019
NPIPA3	AT	9	null	null	0.137	0.033
NPIPA3	AT	8.2	null	null	0.137	0.033
NPIPA2	AT	8.2	null	null	0.339	0.02
NPIPA2	AT	9	null	null	0.339	0.02
RRN3	ES	12:13	11.1	14	0.048	0.139
RRN3	ES	5	4	6	0.007	0.389
NPIPA5	AT	9	null	null	0.012	0.001
NPIPA5	AT	8.4	null	null	0.01	0.001
NPIPA5	AD	8.2:8.3	8.1	9	0.005	0.004
NPIPA5	ES	8.3	8.1	9	0.001	0.197
C16orf45	AP	1	null	null	0.01	NA
NDE1	AT	12	null	null	0.008	0.155
NDE1	AT	13	null	null	0.008	0.155
ABCC6	AT	2.2	null	null	0.354	0.041
ABCC6	AT	32	null	null	0.354	0.041
NPIPA7	AT	8	null	null	0.027	0.002
NPIPA7	AT	7.2	null	null	0.027	0.002
NPIPA8	ES	22	20	23	0.009	0.016
NPIPA8	ES	21	20	23	0.009	0.021
RPS15A	ES	4	3.3	5.1	0.004	0.336
RPS15A	AD	1.2:1.3	1.1	2.2	0.031	0.025
RPS15A	AD	1.2	1.1	2.2	0	0.006
SMG1	AT	14.2	null	null	0.678	0.018
SMG1	AT	64	null	null	0.678	0.018
COQ7	AD	4.2	4.1	5	0.734	0.034
SYT17	AP	1	null	null	0.003	0.208
SYT17	AP	2.1	null	null	0.003	0.231
IQCK	ES	3	2	4	0.181	0.02
ERI2	ES	4	3	5	0.009	0.128
NPIPB3	ES	8.8:9:10:11:12.1	8.7	12.2	0.031	0.001
NPIPB4	RI	9.8:9.9	9.7	9.10	0.01	0.648
NPIPB4	AA	9.9	9.7	9.10	0.025	0.752
NPIPB4	RI	9.3	9.2	9.4	0.071	0.016
NPIPB4	AD	3.2:3.3	3.1	4	0.029	0.037
NPIPB4	ES	3.1:3.2:3.3	2.5	4	0.799	0.041
NPIPB4	ES	3.1	2.5	4	0.039	0.886
NPIPB4	RI	2.4	2.3	2.5	0.048	0.209
C16orf52	AT	5.3	null	null	0.014	0.187
NPIPB5	ES	3.1	2.5	5	0.008	0.484
DCTN5	ES	4	2	5	0.049	0.042
RBBP6	AT	18	null	null	0.01	0.089
RBBP6	AT	3.2	null	null	0.01	0.089
RBBP6	ES	16	15	17	0.042	0.714
TNRC6A	RI	25.2	25.1	25.3	0.006	0.683
IL4R	AT	9	null	null	0.997	0
IL4R	AT	13	null	null	0.997	0
SULT1A2	RI	1.3	1.2	1.4	0.261	0.001
SULT1A1	AP	6.1	null	null	0.013	0.118
SULT1A1	AP	1	null	null	0.003	0.841
SULT1A1	AP	5	null	null	0.219	0.024
SULT1A1	ES	3:6.2:7:8	2	9	0.004	0.23
EIF3C	RI	2.2:2.3	2.1	2.4	0.003	0.697
ATXN2L	RI	22.3	22.2	22.4	0.046	0.184
ATXN2L	RI	22.3:22.4:22.5	22.2	22.6	0.01	0.092
ATXN2L	AD	22.3:22.4	22.2	22.6	0.141	0.036
ATXN2L	RI	22.3:22.4:22.5:22.6	22.2	22.7	0.025	0.113
ATXN2L	ES	22.2:22.6	22.1	22.7	0.04	0.278
TUFM	ES	3	2	4	0.036	0.253
SH2B1	AD	3.3	3.2	3.6	0.009	0.907
RABEP2	AP	2.1	null	null	0.026	0.159
RABEP2	AP	1	null	null	0.026	0.159
NFATC2IP	AP	2	null	null	0.021	0.393
NFATC2IP	AP	7.1	null	null	0.024	0.414
SPNS1	RI	1.2	1.1	1.3	0.007	0.665
KIF22	AD	1.2:1.3	1.1	2.2	0.382	0.012
MVP	AT	15	null	null	0.373	0.029
MVP	AT	5.2	null	null	0.373	0.029
CDIPT	AP	1.1	null	null	0.012	0.084
CDIPT	ES	2.2	1.5	3.2	0.114	0.049
TMEM219	AP	2	null	null	0.007	0.671
TMEM219	AP	3.1	null	null	0.007	0.673
TMEM219	AT	7	null	null	0.292	0.036
TMEM219	AT	6.2	null	null	0.292	0.036
INO80E	AT	11	null	null	0.284	0.011
INO80E	AT	6.4	null	null	0.284	0.011
INO80E	ES	6.3:10	5	11	0.032	0.122
INO80E	ES	6.1:6.2:6.3	5	11	0.049	0.367
INO80E	ES	6.2:6.3	5	11	0.028	0.721
INO80E	ES	6.3	5	11	0.014	0.296
TBX6	AT	5.3	null	null	0.025	0.953
TBX6	AT	8	null	null	0.025	0.953
YPEL3	AP	2.1	null	null	0.001	0.274
YPEL3	AP	1.1	null	null	0.005	0.411
YPEL3	RI	2.2	2.1	2.3	0.001	0.638
ZNF771	AT	4	null	null	0.032	0.276
ZNF771	AT	3	null	null	0.018	0.092
FBXL19	AP	2	null	null	0.031	0.547
PYCARD	ES	2	1	3	0.086	0.023
C16orf58	RI	8.3	8.2	8.4	0.01	0.289
ZNF720	AT	5.4	null	null	0.978	0.045
ZNF720	AT	8	null	null	0.943	0.036
ZNF720	AD	1.2	1.1	2	0.098	0.031
C16orf87	ES	3	2	4	0.007	0.61
SIAH1	AP	7	null	null	0.039	0.004
SIAH1	AP	8.1	null	null	0.012	0.005
ADCY7	AT	27	null	null	0.037	0.122
ADCY7	AT	19	null	null	0.037	0.122
RBL2	AP	1	null	null	0.041	0.479
GNAO1	AT	11	null	null	0.012	0.72
GNAO1	AT	8	null	null	0.012	0.72
MT1E	RI	2.2	2.1	2.3	0.004	0.009
MT1X	AT	2.3	null	null	0.058	0.001
MT1X	AT	3	null	null	0.058	0.001
KIFC3	AP	2	null	null	0.003	0.625
CNGB1	AT	34	null	null	0.037	0.442
CNGB1	AT	13	null	null	0.037	0.442
USB1	AT	5	null	null	0.694	0.003
USB1	AT	10	null	null	0.978	0.019
GINS3	ES	3	1	4	0.03	0.247
BEAN1	AT	6.3	null	null	0.033	0.108
BEAN1	AT	5.3	null	null	0.009	0.1
CKLF	ES	2	1	3.2	0.021	0.722
DYNC1LI2	AT	7.2	null	null	0.484	0.019
DYNC1LI2	AT	13.2	null	null	0.505	0.021
NAE1	ES	2.1:3.1	1	4	0.043	0.766
NAE1	ES	3.1	1	4	0.01	0.554
CES2	AD	1.2:1.3	1.1	2	0.039	0.878
TRADD	AP	3.1	null	null	0.009	0.306
TRADD	AP	1	null	null	0.009	0.306
FBXL8	RI	2.6	2.5	2.7	0	0.001
KIAA0895L	AD	2.2	2.1	3.1	0.041	0.492
TPPP3	ES	1.3	1.1	2.2	0.562	0.005
GFOD2	AT	4	null	null	0.044	0.251
GFOD2	AT	3	null	null	0.044	0.251
CENPT	AT	16.2	null	null	0.134	0.045
CENPT	AT	10.2	null	null	0.134	0.045
CENPT	ES	6.3	5	7.2	0.244	0.007
NUTF2	AP	2.1	null	null	0	0.941
NUTF2	AP	1	null	null	0	0.941
NFATC3	AT	9.2	null	null	0.022	0.095
NFATC3	AT	13	null	null	0.027	0.106
PLA2G15	ES	2	1	3	0.02	0.099
SLC7A6	RI	13.2	13.1	13.3	0.957	0.047
CHTF8	AP	1	null	null	0.036	0.456
CHTF8	AP	2	null	null	0.036	0.456
NQO1	ES	5	3	6.1	0.722	0.035
VAC14	AP	15	null	null	0.008	0.12
VAC14	AP	1	null	null	0.008	0.12
AP1G1	ES	2	1	5	0.047	0.336
ZNF821	AP	2	null	null	0.23	0.034
ZNF821	ES	4	3.3	6	0.977	0.036
IST1	AP	5	null	null	0.036	0.07
IST1	AP	3	null	null	0.038	0.085
ZFHX3	AP	1	null	null	0.001	0.172
GLG1	RI	27.2	27.1	27.3	0.916	0.014
ZNRF1	AT	6.2	null	null	0.022	0.086
ZNRF1	AT	4.2	null	null	0.022	0.086
BCAR1	AP	3	null	null	0.013	0.971
KARS	ES	2	1	3	0.007	0.568
CMC2	ES	4.3:4.4	2	5	0.928	0.011
MPHOSPH6	ES	5	4	6	0.956	0.048
OSGIN1	AT	7.2	null	null	0.715	0.026
OSGIN1	AT	8	null	null	0.715	0.026
USP10	ES	3	1	4	0.042	0.088
IRF8	AT	3.2	null	null	0.026	0.236
IRF8	AT	10	null	null	0.026	0.236
MTHFSD	ES	3	2.2	5	0.034	0.148
KLHDC4	AA	15.1	14	15.2	0.032	0.405
CYBA	AT	6	null	null	0.038	0.869
CYBA	AT	5.3	null	null	0.038	0.868
MVD	ES	2	1	5	0.342	0.04
RNF166	AP	5.1	null	null	0.007	0.194
RNF166	AP	1.1	null	null	0.006	0.42
TRAPPC2L	RI	5.2:5.3	5.1	5.4	0.726	0.024
TRAPPC2L	RI	5.2:5.3:5.4	5.1	5.5	0.966	0.045
TRAPPC2L	AA	5.4	5.1	5.5	0.012	0.213
ACSF3	ES	6	5	7	0.013	0.822
ANKRD11	AP	1	null	null	0.012	0.925
ANKRD11	AT	8	null	null	0	0.003
ANKRD11	AT	12.3	null	null	0.022	0.026
SPG7	AT	18	null	null	0.576	0.045
SPG7	AT	10	null	null	0.576	0.045
RPL13	RI	3.3	3.2	3.4	0.005	0.156
RPL13	ES	2:3.1	1.4	3.2	0.046	0.616
RPL13	RI	1.2:1.3	1.1	1.4	0.014	0.907
CDK10	AP	2.1	null	null	0.012	0.017
CDK10	AP	1	null	null	0.012	0.017
TCF25	ES	18	17	19	0.022	0.888
TUBB3	AP	5.1	null	null	0.017	0.032
TUBB3	AP	4	null	null	0.017	0.019
DEF8	AA	12.1	11	12.2	0.679	0.041
DBNDD1	AP	3.1	null	null	0.004	0.027
DBNDD1	AP	2	null	null	0.001	0.039
GAS8	AP	1	null	null	0.006	0.612
GAS8	AP	2	null	null	0.006	0.612
GAS8	ES	6	5	7.1	0.049	0.089
C17orf97	AT	3	null	null	0.316	0.007
C17orf97	AT	2	null	null	0.316	0.007
FAM57A	RI	1.2	1.1	1.3	0.043	0.852
GEMIN4	AP	2.1	null	null	0	0.036
GEMIN4	AP	1	null	null	0	0.036
YWHAE	ES	4:5	3	6	0.04	0.057
CTNS	RI	13.2	13.1	13.3	0.031	0.086
EMC6	AD	1.2	1.1	2	0.04	0.248
ATP2A3	RI	23.3	23.2	23.4	0.005	0.978
ATP2A3	ES	21.1	20	23.1	0.166	0.029
UBE2G1	ES	4	3	5	0.028	0.555
PELP1	RI	17.8	17.7	17.9	0.873	0.045
ARRB2	AA	15.1	14	15.2	0.001	0.034
ARRB2	AD	6.2	6.1	7	0.018	0.677
CXCL16	RI	5.2	5.1	5.3	0.124	0.019
MINK1	ES	19	18	20	0.007	0.592
RNF167	AA	2.5	2.3	2.6	0.617	0.038
ENO3	AT	9.2	null	null	0.01	0.002
ENO3	AT	13	null	null	0.01	0.002
SPAG7	AP	1	null	null	0.299	0.028
SPAG7	AP	2	null	null	0.299	0.028
CAMTA2	AP	2	null	null	0.05	0.032
CAMTA2	AP	1	null	null	0.05	0.032
ZNF232	AA	5.1	4.4	5.2	0.025	0.337
ZNF232	AA	4.1	3	4.2	0.998	0.021
RPAIN	AT	7	null	null	0.435	0.032
RPAIN	AT	6.2	null	null	0.435	0.032
RPAIN	ES	5:6.1	4	7	0.018	0.036
RPAIN	ES	5	4	7	0.005	0.053
RPAIN	ES	4	3	7	0.051	0.02
C17orf49	AA	6.1	5	6.2	0.037	0.509
ACADVL	ES	4	3.3	5	0.598	0.014
GABARAP	RI	1.4	1.3	1.5	0.573	0.024
GABARAP	AD	1.2:1.3:1.4:1.5	1.1	2.1	0.034	0.096
GABARAP	AD	1.2	1.1	1.5	0.362	0.019
CTDNEP1	AP	1	null	null	0.002	0.093
CTDNEP1	AP	3	null	null	0.047	0.178
CTDNEP1	RI	11.2	11.1	11.3	0.071	0.005
ELP5	RI	7.4	7.3	7.5	0.012	0.083
EIF5A	AP	1	null	null	0.004	0.46
GPS2	RI	1.2	1.1	1.3	0.001	0.597
TMEM102	RI	1.2	1.1	1.3	0.029	0.035
CHRNB1	AP	11.1	null	null	0.007	0.101
CHRNB1	AP	1	null	null	0.006	0.496
TNFSF12	AT	13	null	null	0.015	0.005
TNFSF12	AT	8	null	null	0.015	0.005
EIF4A1	ES	9.5:9.6	9.3	10	0.022	0.4
MPDU1	AD	5.3	5.2	7	0.466	0.034
MPDU1	AA	2.1	1.1	2.2	0.007	0.267
TP53	AT	14	null	null	0.01	0.223
LSMD1	AP	1	null	null	0.009	0.005
LSMD1	AP	5.1	null	null	0.028	0.014
LSMD1	AD	5.4	5.3	6	0.089	0.035
TRAPPC1	RI	1.2	1.1	1.3	0.034	0.178
PER1	AT	24	null	null	0.012	0.156
PER1	AT	19.3	null	null	0.012	0.156
TMEM107	ES	2:3.1:3.2:3.4	1	3.7	0.285	0.036
TMEM107	ES	2:3.2:3.4	1	3.7	0.03	0.345
AURKB	ES	6.1:6.2	5.2	7	0.024	0.231
AURKB	ES	5.3:6.2	5.2	7	0.023	0.313
AURKB	ES	2	1	3	0.002	0.165
CTC1	ES	20	19	21	0.026	0.884
RPL26	AD	1.2:1.3	1.1	2.2	0.035	0.106
NDEL1	AT	13	null	null	0.222	0.008
NDEL1	AT	12.2	null	null	0.255	0.016
NDEL1	ES	4	3	5.1	NA	0.048
STX8	ES	3:4	2	5	0.006	0.013
ADPRM	AD	3.2	3.1	4	0.04	0.855
ZNF18	AA	9.1	8	9.2	0.003	0.729
TVP23C-CDRT4	AD	3.2	3.1	4	0.013	0.234
ZSWIM7	ES	3	2	4	0.09	0.004
ZSWIM7	ES	2:3	1.2	4	0.437	0.024
ZSWIM7	AD	1.3	1.2	2	0.23	0.015
ZSWIM7	ES	1.2:2:3	1.1	4	0.043	0.008
ZSWIM7	ES	2:3	1.1	4	0.068	0.049
ZSWIM7	ES	1.2:2	1.1	4	0.251	0.033
PIGL	AT	7.2	null	null	0.92	0.025
PIGL	AT	9	null	null	0.496	0.03
PIGL	AT	10	null	null	0.007	0.271
TNFRSF13B	AT	5.2	null	null	0.014	0.461
TNFRSF13B	AT	12	null	null	0.011	0.493
MPRIP	ES	24	23	25	0.016	0.069
COPS3	AA	3.1	1	3.2	0.002	0.116
MED9	AT	3	null	null	0.62	0.013
SREBF1	ES	2	1	3.2	0.01	0.353
TOM1L2	ES	14	13	15	0.04	0.002
TOM1L2	ES	5	4	6	0.007	0.678
DRG2	AD	12.2	12.1	13	0.077	0.03
DRG2	RI	6.2:6.3	6.1	6.4	0.028	0.78
MIEF2	AT	4.3	null	null	0.129	0.027
MIEF2	AT	5.3	null	null	0.129	0.027
MIEF2	AA	5.1	4.1	5.2	0.008	0.009
B9D1	AP	1	null	null	0.431	0.041
B9D1	AP	2	null	null	0.431	0.041
B9D1	RI	8.2	8.1	8.3	0.076	0.007
ALDH3A2	RI	1.3	1.2	1.4	0.128	0.013
ALDH3A1	RI	2.2	2.1	2.3	0.022	0.71
[truncated: 2,957 more rows]
